# Supplementary material for: AI-based detection and classification of anomalous aortic origin of coronary arteries using coronary CT angiography images
Source: Nat Commun. 2025 Apr 1;16:3095. doi: 10.1038/s41467-025-58362-9 (PMC11961624; doi:10.1038/s41467-025-58362-9)
Supplement: Supplementary file 4 — Source Data [file 41467_2025_58362_MOESM4_ESM.zip]

Archive with 54 entries (51 files):
- SourceData/
- SourceData/main/
- SourceData/main/Figure2.xlsx
- SourceData/main/Figure3.xlsx
- SourceData/main/Figure5.xlsx
- SourceData/main/Table1.xlsx
- SourceData/paper_plot_table_results.ipynb
- SourceData/supplementary/
- SourceData/supplementary/SupplementaryFigure10.xlsx
- SourceData/supplementary/SupplementaryFigure11.xlsx
- SourceData/supplementary/SupplementaryFigure12.xlsx
- SourceData/supplementary/SupplementaryFigure13.xlsx
- SourceData/supplementary/SupplementaryFigure14.xlsx
- SourceData/supplementary/SupplementaryFigure15.xlsx
- SourceData/supplementary/SupplementaryFigure16.xlsx
- SourceData/supplementary/SupplementaryFigure17.xlsx
- SourceData/supplementary/SupplementaryFigure18.xlsx
- SourceData/supplementary/SupplementaryFigure19.xlsx
- SourceData/supplementary/SupplementaryFigure2.xlsx
- SourceData/supplementary/SupplementaryFigure20.xlsx
- SourceData/supplementary/SupplementaryFigure21.xlsx
- SourceData/supplementary/SupplementaryFigure22.xlsx
- SourceData/supplementary/SupplementaryFigure23.xlsx
- SourceData/supplementary/SupplementaryFigure24.xlsx
- SourceData/supplementary/SupplementaryFigure25.xlsx
- SourceData/supplementary/SupplementaryFigure3.xlsx
- SourceData/supplementary/SupplementaryFigure4.xlsx
- SourceData/supplementary/SupplementaryFigure5.xlsx
- SourceData/supplementary/SupplementaryFigure6.xlsx
- SourceData/supplementary/SupplementaryFigure7.xlsx
- SourceData/supplementary/SupplementaryFigure8.xlsx
- SourceData/supplementary/SupplementaryFigure9.xlsx
- SourceData/supplementary/SupplementaryTable10.xlsx
- SourceData/supplementary/SupplementaryTable11.xlsx
- SourceData/supplementary/SupplementaryTable12.xlsx
- SourceData/supplementary/SupplementaryTable13.xlsx
- SourceData/supplementary/SupplementaryTable14.xlsx
- SourceData/supplementary/SupplementaryTable15.xlsx
- SourceData/supplementary/SupplementaryTable16.xlsx
- SourceData/supplementary/SupplementaryTable17.xlsx
- SourceData/supplementary/SupplementaryTable18.xlsx
- SourceData/supplementary/SupplementaryTable19.xlsx
- SourceData/supplementary/SupplementaryTable2.xlsx
- SourceData/supplementary/SupplementaryTable20.xlsx
- SourceData/supplementary/SupplementaryTable21.xlsx
- SourceData/supplementary/SupplementaryTable22.xlsx
- SourceData/supplementary/SupplementaryTable23.xlsx
- SourceData/supplementary/SupplementaryTable3.xlsx
- SourceData/supplementary/SupplementaryTable4.xlsx
- SourceData/supplementary/SupplementaryTable5.xlsx
- SourceData/supplementary/SupplementaryTable6.xlsx
- SourceData/supplementary/SupplementaryTable7.xlsx
- SourceData/supplementary/SupplementaryTable8.xlsx
- SourceData/supplementary/SupplementaryTable9.xlsx
