# Supplementary material for: AI-based detection and classification of anomalous aortic origin of coronary arteries using coronary CT angiography images
Source: Nat Commun. 2025 Apr 1;16:3095. doi: 10.1038/s41467-025-58362-9 (PMC11961624; doi:10.1038/s41467-025-58362-9)
Supplement: Supplementary file 4 — Source Data [file 41467_2025_58362_MOESM4_ESM.zip › SourceData/main/Figure5.xlsx]

## Sheet: anomaly
tsne_1	tsne_2	labels_anomaly
23.3248	-9.09371	External testing (normal)
52.9582	-36.3292	External testing (normal)
2.05171	19.9007	External testing (normal)
28.4467	-8.13795	External testing (normal)
0.160204	-28.8848	External testing (normal)
0.304791	-28.9792	External testing (normal)
56.075	-27.0455	External testing (normal)
16.3262	40.4088	External testing (normal)
-9.64151	-4.94413	External testing (normal)
66.9039	-9.44018	External testing (normal)
-3.73777	-38.6102	External testing (normal)
-11.031	-32.1488	External testing (normal)
9.77162	-51.7127	External testing (normal)
69.0962	-15.92	External testing (normal)
38.1878	-24.839	External testing (normal)
-3.26698	20.0169	External testing (normal)
16.2366	-14.6971	External testing (normal)
51.7969	25.2913	External testing (normal)
-10.6284	-49.4169	External testing (normal)
-0.333264	-3.3393	External testing (normal)
60.4405	-11.3417	External testing (normal)
-4.17289	-4.63212	External testing (normal)
36.8534	-9.97917	External testing (normal)
-8.33259	-39.4206	External testing (normal)
11.8389	45.2488	External testing (normal)
58.9243	-8.88562	External testing (normal)
3.9682	10.6651	External testing (normal)
40.689	8.81625	External testing (normal)
12.936	-0.697264	External testing (normal)
-0.520567	-53.2736	External testing (normal)
41.0341	37.0407	External testing (normal)
23.2452	20.0989	External testing (normal)
10.6335	-21.0711	External testing (normal)
35.2371	48.7388	External testing (normal)
-6.94553	4.25656	External testing (normal)
-1.74275	-54.0026	External testing (normal)
-1.4012	-21.6312	External testing (normal)
6.55055	2.49622	External testing (normal)
6.55053	2.49623	External testing (normal)
9.82029	40.089	External testing (normal)
18.0011	39.0655	External testing (normal)
-11.4579	1.25866	External testing (normal)
3.24139	16.6399	External testing (normal)
12.0647	11.5258	External testing (normal)
14.5689	54.5111	External testing (normal)
0.85185	-16.9965	External testing (normal)
34.4267	52.1125	External testing (normal)
29.5444	-5.08732	External testing (normal)
21.8629	48.6891	External testing (normal)
62.8001	-12.9128	External testing (normal)
8.80118	14.226	External testing (normal)
-7.74802	-45.0224	External testing (normal)
-5.5064	3.26851	External testing (normal)
44.7729	-35.0015	External testing (normal)
33.7926	-10.8558	External testing (normal)
21.2876	6.99169	External testing (normal)
40.8333	-15.6747	External testing (normal)
44.2296	-2.70054	External testing (normal)
4.45637	-31.6829	External testing (normal)
65.5794	-21.3895	External testing (normal)
18.0627	-10.2147	External testing (normal)
28.3641	39.0222	External testing (normal)
33.0425	-10.4156	External testing (normal)
4.40544	12.0399	External testing (normal)
1.19011	-36.5604	External testing (normal)
52.8775	24.0108	External testing (normal)
4.85524	15.7521	External testing (normal)
19.1793	40.824	External testing (normal)
-10.0707	1.80097	External testing (normal)
8.10042	40.1125	External testing (normal)
30.914	-14.259	External testing (normal)
14.1331	33.3977	External testing (normal)
-7.1393	-45.0772	External testing (normal)
7.99892	-32.665	External testing (normal)
-9.02513	-38.3165	External testing (normal)
28.0488	18.8885	External testing (normal)
42.4747	-16.1334	External testing (normal)
33.1375	-19.7712	External testing (normal)
25.8722	-10.2538	External testing (normal)
2.9157	10.7038	External testing (normal)
59.5227	-11.4772	External testing (normal)
67.1075	-16.4177	External testing (normal)
67.1075	-16.4177	External testing (normal)
17.1712	26.9616	External testing (normal)
8.80319	39.1128	External testing (normal)
7.40192	18.6684	External testing (normal)
51.5344	-30.1917	External testing (normal)
3.56312	10.9693	External testing (normal)
25.5452	38.067	External testing (normal)
69.7972	-18.638	External testing (normal)
49.513	-36.7036	External testing (normal)
38.5733	-23.4809	External testing (normal)
3.72411	18.2856	External testing (normal)
20.8969	41.2125	External testing (normal)
12.7898	49.4172	External testing (normal)
-5.68399	16.7628	External testing (normal)
20.3159	51.6293	External testing (normal)
18.8532	31.3467	External testing (normal)
67.3473	-19.5417	External testing (normal)
38.6427	37.3238	External testing (normal)
34.351	-31.8083	External testing (normal)
54.4988	-37.2173	External testing (normal)
53.0137	27.075	External testing (normal)
61.6981	-24.0466	External testing (normal)
44.1424	25.2567	External testing (normal)
51.5028	-13.1351	External testing (normal)
37.7354	-11.9154	External testing (normal)
45.7484	-15.1932	External testing (normal)
8.65501	-50.7747	External testing (normal)
27.1069	-31.6949	External testing (normal)
40.4381	-6.42696	External testing (normal)
-0.595147	-6.01044	External testing (normal)
22.655	53.6709	External testing (normal)
23.6529	55.3927	External testing (normal)
4.62554	-19.0651	External testing (normal)
7.25926	1.38169	External testing (normal)
51.7797	-36.2385	External testing (normal)
9.66857	-51.1709	External testing (normal)
-13.8072	0.00708968	External testing (normal)
64.5026	-20.9739	External testing (normal)
0.931617	-7.05991	External testing (normal)
73.6347	-12.6616	External testing (normal)
-8.06144	-3.46083	External testing (normal)
9.50535	-50.2799	External testing (normal)
65.3084	-17.6783	External testing (normal)
-10.832	-32.1335	External testing (normal)
43.1352	-32.5987	External testing (normal)
61.3208	-0.725949	External testing (normal)
22.1891	52.2358	External testing (normal)
25.5345	19.0845	External testing (normal)
12.4179	30.3746	External testing (normal)
13.8494	-7.34779	External testing (normal)
18.1122	16.771	External testing (normal)
21.8275	53.8948	External testing (normal)
-1.38574	-53.8437	External testing (normal)
23.1019	20.371	External testing (normal)
65.1075	-20.8976	External testing (normal)
22.2133	43.8402	External testing (normal)
47.7095	-36.7104	External testing (normal)
63.1452	-13.1095	External testing (normal)
-8.68002	-39.0287	External testing (normal)
66.4015	-7.09376	External testing (normal)
-10.2583	-42.0653	External testing (normal)
34.6517	-28.1322	External testing (normal)
-1.67175	-12.0295	External testing (normal)
55.2686	-16.0096	External testing (normal)
-6.24355	-21.0387	External testing (normal)
-10.1018	4.36805	External testing (normal)
12.7034	45.702	External testing (normal)
35.9175	-10.0776	External testing (normal)
2.43954	12.8573	External testing (normal)
30.2857	-14.9103	External testing (normal)
9.06888	-38.9476	External testing (normal)
26.3202	-8.25266	External testing (normal)
8.37605	12.018	External testing (normal)
36.3086	22.4542	External testing (normal)
40.2401	-15.8844	External testing (normal)
20.5629	53.4214	External testing (normal)
-3.06087	-51.4317	External testing (normal)
2.65576	14.1197	External testing (normal)
10.6205	-4.09877	External testing (normal)
54.8821	-13.8742	External testing (normal)
-4.01659	7.06814	External testing (normal)
20.3034	51.4397	External testing (normal)
32.1405	-32.8426	External testing (normal)
51.3932	-10.7012	External testing (normal)
73.0116	-4.74009	External testing (normal)
26.3704	-9.94691	External testing (normal)
-11.6902	1.55864	External testing (normal)
51.3346	-19.8726	External testing (normal)
32.2659	-12.4819	External testing (normal)
26.8738	-15.8259	External testing (normal)
3.15651	-18.3876	External testing (normal)
-0.0502406	-42.772	External testing (normal)
37.8009	-14.6515	External testing (normal)
0.52837	-0.101144	External testing (normal)
20.2805	20.5205	External testing (normal)
23.0783	52.2262	External testing (normal)
41.2001	-35.8715	External testing (normal)
15.1974	-8.88189	External testing (normal)
21.5119	34.3381	External testing (normal)
9.47931	-36.4032	External testing (normal)
63.6331	-1.15944	External testing (normal)
26.9754	-11.4371	External testing (normal)
0.435047	14.6018	External testing (normal)
5.0528	-43.9477	External testing (normal)
26.1839	-10.0559	External testing (normal)
35.4022	21.2047	External testing (normal)
22.9958	49.3008	External testing (normal)
51.7254	-7.17427	External testing (normal)
51.4719	-19.4393	External testing (normal)
-7.84896	-43.7495	External testing (normal)
31.5851	20.7186	External testing (normal)
-7.44187	-4.64654	External testing (normal)
29.3479	-22.66	External testing (normal)
47.5948	24.6922	External testing (normal)
0.193285	-26.7628	External testing (normal)
11.0335	44.4337	External testing (normal)
2.16749	22.7278	External testing (normal)
-0.350015	-2.32053	External testing (normal)
10.1156	-18.9545	External testing (normal)
-7.83821	-47.1384	External testing (normal)
57.2773	21.7603	External testing (normal)
46.7666	-36.3642	External testing (normal)
16.5209	52.7661	External testing (normal)
2.2032	-36.2891	External testing (normal)
11.7485	-52.0853	External testing (normal)
11.7096	-48.9997	External testing (normal)
1.97747	18.8506	External testing (normal)
54.7802	-14.3449	External testing (normal)
42.3122	-9.59682	External testing (normal)
39.8187	43.012	External testing (normal)
21.1313	7.14622	External testing (normal)
-8.50643	10.1796	External testing (normal)
-11.0047	-50.0702	External testing (normal)
33.5049	49.3076	External testing (normal)
6.57911	-19.6569	External testing (normal)
-6.56821	-3.45073	External testing (normal)
35.4132	51.3578	External testing (normal)
19.5475	40.0829	External testing (normal)
5.58116	16.7489	External testing (normal)
54.9667	15.1143	External testing (normal)
19.7123	53.93	External testing (normal)
52.6726	21.3258	External testing (normal)
31.7243	44.8705	External testing (normal)
44.786	-19.5291	External testing (normal)
-7.11612	15.2998	External testing (normal)
-19.3718	7.29677	External testing (normal)
-9.5403	-1.99488	External testing (normal)
26.5877	-11.2342	External testing (normal)
-9.53479	1.2677	External testing (normal)
15.4782	-8.74671	External testing (normal)
45.1067	13.8783	External testing (normal)
30.7022	25.9886	External testing (normal)
15.6867	29.5039	External testing (normal)
28.614	-21.8983	External testing (normal)
26.2287	-28.215	External testing (normal)
36.5783	-34.1244	External testing (normal)
2.43516	22.2175	External testing (normal)
-5.6665	-45.8762	External testing (normal)
37.4384	51.0145	External testing (normal)
51.2337	17.4592	External testing (normal)
-22.3302	11.78	External testing (normal)
2.62676	-30.1715	External testing (normal)
54.3995	-30.1552	External testing (normal)
53.0109	-12.9802	External testing (normal)
14.0203	46.4629	External testing (normal)
37.8363	-35.604	External testing (normal)
22.2265	55.0937	External testing (normal)
-5.8841	4.8162	External testing (normal)
15.8341	-13.2034	External testing (normal)
-1.64836	-50.8704	External testing (normal)
19.5809	-6.84818	External testing (normal)
28.2112	-23.8057	External testing (normal)
5.17866	-23.6795	External testing (normal)
42.6098	-17.2824	External testing (normal)
7.92326	14.4384	External testing (normal)
45.7331	25.8764	External testing (normal)
-3.02968	-51.2451	External testing (normal)
3.27285	-20.7433	External testing (normal)
34.2591	22.3198	External testing (normal)
59.8443	-13.7242	External testing (normal)
46.6781	-1.86264	External testing (normal)
10.2623	38.7062	External testing (normal)
-5.14257	-41.7193	External testing (normal)
-13.526	-22.7558	External testing (normal)
61.2683	-11.6932	External testing (normal)
6.56394	-33.5471	External testing (normal)
4.32636	15.7811	External testing (normal)
16.7906	45.6213	External testing (normal)
57.7993	-18.2609	External testing (normal)
41.3902	-33.5396	External testing (normal)
1.61245	20.7364	External testing (normal)
9.95136	35.1641	External testing (normal)
32.0482	52.8273	External testing (normal)
0.401531	-41.604	External testing (normal)
33.532	40.6374	External testing (normal)
7.24605	-49.0629	External testing (normal)
56.6823	-27.2455	External testing (normal)
15.3089	0.437581	External testing (normal)
49.815	-0.23711	External testing (normal)
-4.61039	-35.1172	External testing (normal)
4.1295	18.8785	External testing (normal)
8.48154	30.936	External testing (normal)
-3.86394	-38.2782	External testing (normal)
7.74237	1.24184	External testing (normal)
50.8686	-29.8208	External testing (normal)
41.5603	-18.5041	External testing (normal)
38.9216	40.0325	External testing (normal)
15.8153	11.0771	External testing (normal)
-8.58837	12.5677	External testing (normal)
21.5376	-10.8	External testing (normal)
15.2186	29.8193	External testing (normal)
-12.7986	-47.7398	External testing (normal)
15.7408	30.6506	External testing (normal)
37.6183	-28.318	External testing (normal)
-12.9057	-32.5011	External testing (normal)
11.9533	-25.985	External testing (normal)
52.7403	-15.9458	External testing (normal)
31.3787	-41.0673	External testing (normal)
26.7867	-21.309	External testing (normal)
-3.8231	-45.6664	External testing (normal)
0.274443	14.6916	External testing (normal)
37.8041	-31.75	External testing (normal)
2.64997	-33.6298	External testing (normal)
34.6985	-28.1303	External testing (normal)
6.1378	22.178	External testing (normal)
-5.61068	1.43611	External testing (normal)
-12.3534	-46.1664	External testing (normal)
42.8335	-18.252	External testing (normal)
22.5502	20.608	External testing (normal)
16.9927	53.8485	External testing (normal)
1.44282	17.263	External testing (normal)
58.1417	-15.5991	External testing (normal)
37.4282	-22.7246	External testing (normal)
1.79386	-12.5343	External testing (normal)
53.0656	-15.6053	External testing (normal)
15.7739	45.048	External testing (normal)
-12.6251	0.586591	External testing (normal)
6.66008	-8.47703	External testing (normal)
13.4439	-39.2365	External testing (normal)
18.7073	54.978	External testing (normal)
29.8482	-12.3477	External testing (normal)
52.404	-14.9126	External testing (normal)
7.89283	-26.5882	External testing (normal)
40.9079	37.6469	External testing (normal)
53.7619	-29.5804	External testing (normal)
56.4897	-13.1428	External testing (normal)
20.9354	54.7944	External testing (normal)
40.4243	38.1797	External testing (normal)
32.4563	48.83	External testing (normal)
51.7225	-7.16514	External testing (normal)
-4.8452	-38.5246	External testing (normal)
65.2154	-2.27003	External testing (normal)
34.8139	-10.6155	External testing (normal)
37.7053	13.6596	External testing (normal)
36.096	-1.07134	External testing (normal)
-4.92087	-49.5439	External testing (normal)
-25.165	6.79714	External testing (normal)
24.7978	-24.1894	External testing (normal)
53.814	19.054	External testing (normal)
74.9224	-5.25011	External testing (normal)
35.966	48.1499	External testing (normal)
75.945	-6.22466	External testing (normal)
-2.41276	-47.141	External testing (normal)
-7.99349	7.88758	External testing (normal)
34.9431	-36.0274	External testing (normal)
-8.33924	-39.8302	External testing (normal)
29.8365	-9.77334	External testing (normal)
-0.584678	-1.22258	External testing (normal)
-0.362518	-0.537544	External testing (normal)
-2.62192	-44.885	External testing (normal)
-3.62799	-52.1961	External testing (normal)
53.1376	23.675	External testing (normal)
6.56394	-33.5471	External testing (normal)
5.05068	-12.9228	External testing (normal)
-6.80101	10.9052	External testing (normal)
-6.19668	-1.22472	External testing (normal)
-45.8284	40.7134	External testing (AAOCA)
-55.0554	23.2959	External testing (AAOCA)
-51.1043	15.0394	External testing (AAOCA)
-48.9978	16.47	External testing (AAOCA)
-45.3126	-28.7841	External testing (AAOCA)
-50.5261	-7.11245	External testing (AAOCA)
-60.042	-17.2149	External testing (AAOCA)
-52.8783	7.52266	External testing (AAOCA)
-75.1671	-21.1149	External testing (AAOCA)
-27.1148	44.1017	External testing (AAOCA)
-27.0184	52.1587	External testing (AAOCA)
-39.3655	32.5374	External testing (AAOCA)
-40.8366	-10.999	External testing (AAOCA)
-39.0121	-6.65589	External testing (AAOCA)
-58.678	-28.6728	External testing (AAOCA)
-81.2431	-7.92049	External testing (AAOCA)
-31.9997	50.0517	External testing (AAOCA)
-28.0069	55.1629	External testing (AAOCA)
-21.0501	54.8009	External testing (AAOCA)
-49.124	-33.056	External testing (AAOCA)
-48.9577	-33.6618	External testing (AAOCA)
-57.1762	-26.9054	External testing (AAOCA)
-30.0423	53.0554	External testing (AAOCA)
-22.5655	58.9151	External testing (AAOCA)
-3.4174	-43.4807	External testing (AAOCA)
-26.6132	51.0588	External testing (AAOCA)
-45.1502	-25.5784	External testing (AAOCA)
-31.8677	51.2437	External testing (AAOCA)
-43.1183	31.3613	External testing (AAOCA)
-27.7952	53.4275	External testing (AAOCA)
-22.2838	11.7472	External testing (AAOCA)
-67.0451	20.6422	External testing (AAOCA)
-24.1827	44.8207	External testing (AAOCA)
-47.9219	12.869	External testing (AAOCA)
-26.5036	44.4913	External testing (AAOCA)
-33.7989	29.9888	External testing (AAOCA)
-39.3656	32.5374	External testing (AAOCA)
-49.066	40.1966	External testing (AAOCA)
-24.8139	43.0123	External testing (AAOCA)
-70.3951	-12.2696	External testing (AAOCA)
-63.8214	-13.4482	External testing (AAOCA)
-49.0474	40.1158	External testing (AAOCA)
-19.0975	55.9648	External testing (AAOCA)
-47.109	-30.8785	External testing (AAOCA)
-39.8154	39.5304	External testing (AAOCA)
-54.571	-13.618	External testing (AAOCA)
-26.5555	47.0821	External testing (AAOCA)
-42.2717	-31.1485	External testing (AAOCA)
-42.2717	-31.1485	External testing (AAOCA)
-19.9512	56.2246	External testing (AAOCA)
-40.7178	3.63287	External testing (AAOCA)
-29.45	51.9449	External testing (AAOCA)
-22.0147	60.7649	External testing (AAOCA)
-26.6961	52.8731	External testing (AAOCA)
-61.0447	13.6045	External testing (AAOCA)
-71.7529	12.766	External testing (AAOCA)
-72.0955	-10.381	External testing (AAOCA)
-33.7864	29.9806	External testing (AAOCA)
-66.3022	10.4603	External testing (AAOCA)
-72.2949	4.64106	External testing (AAOCA)
-41.8084	2.06247	External testing (AAOCA)
-49.733	-31.0397	External testing (AAOCA)
-76.4224	-5.38019	External testing (AAOCA)
-27.3719	51.9987	External testing (AAOCA)
-48.9595	-33.6792	External testing (AAOCA)
-49.124	-33.056	External testing (AAOCA)
-27.0583	50.811	External testing (AAOCA)
7.30788	4.80528	External testing (AAOCA)
-29.45	51.9449	External testing (AAOCA)
-29.3485	51.8423	External testing (AAOCA)
-55.8531	-22.0431	External testing (AAOCA)
-10.5555	52.4727	External testing (AAOCA)
-44.245	14.4088	External testing (AAOCA)
-49.0539	-15.0773	External testing (AAOCA)
-67.0075	-6.62098	External testing (AAOCA)
-22.5725	48.6956	External testing (AAOCA)
-24.2361	47.9924	External testing (AAOCA)
-24.5885	46.698	External testing (AAOCA)
-21.2706	45.4989	External testing (AAOCA)
-43.8187	47.4654	External testing (AAOCA)
-43.1075	38.993	External testing (AAOCA)
-27.722	49.9312	External testing (AAOCA)
-49.9423	22.1433	External testing (AAOCA)
-28.3548	50.7365	External testing (AAOCA)
-47.8241	-31.0301	External testing (AAOCA)
-32.7405	21.4356	External testing (AAOCA)
-54.7242	-25.98	External testing (AAOCA)
-28.9223	43.3631	External testing (AAOCA)
-75.7174	-11.0796	External testing (AAOCA)
-27.7396	53.0063	External testing (AAOCA)
-83.1529	-15.551	External testing (AAOCA)
-26.8103	49.023	External testing (AAOCA)
-43.2354	-25.1417	External testing (AAOCA)
-74.8389	13.8616	External testing (AAOCA)
-51.9061	33.3681	External testing (AAOCA)
-69.8804	-11.8376	External testing (AAOCA)
-48.7302	10.0449	External testing (AAOCA)
-50.6398	14.7839	External testing (AAOCA)
-69.8611	-2.32562	External testing (AAOCA)
-59.4068	-25.9339	External testing (AAOCA)
-75.7175	-12.9408	External testing (AAOCA)
-73.231	-14.6847	External testing (AAOCA)
-26.3865	46.4031	External testing (AAOCA)
-24.8167	48.8758	External testing (AAOCA)
-67.9355	12.9694	External testing (AAOCA)
-52.9305	31.4507	External testing (AAOCA)
-69.2167	-7.7743	External testing (AAOCA)
-64.0609	1.35413	External testing (AAOCA)
-49.2114	23.8503	External testing (AAOCA)
-83.1529	-15.551	External testing (AAOCA)
-55.0592	25.2412	External testing (AAOCA)
26.7258	23.212	External testing (AAOCA)
-41.8151	-6.14563	External testing (AAOCA)
-46.5977	35.3566	External testing (AAOCA)
-29.1963	52.8064	External testing (AAOCA)
-43.345	23.2491	External testing (AAOCA)
-41.9613	37.151	External testing (AAOCA)
-28.1698	43.2086	External testing (AAOCA)
-28.3064	43.2313	External testing (AAOCA)
-45.4552	49.1849	External testing (AAOCA)
-45.4508	49.1208	External testing (AAOCA)
-37.8944	-26.4459	External testing (AAOCA)
-46.5977	35.3566	External testing (AAOCA)
-10.126	53.9015	External testing (AAOCA)
-51.9061	33.3681	External testing (AAOCA)
-47.5293	8.19249	External testing (AAOCA)
-19.7879	58.9923	External testing (AAOCA)
-80.516	-12.9925	External testing (AAOCA)
-44.5768	-39.3328	External testing (AAOCA)
-39.569	-8.01947	External testing (AAOCA)
-59.4319	-25.935	External testing (AAOCA)
15.9568	45.4829	External testing (AAOCA)
-55.1066	-26.0537	External testing (AAOCA)
-59.1794	-4.42023	External testing (AAOCA)
-59.1819	-4.43484	External testing (AAOCA)
-39.3031	-8.83173	External testing (AAOCA)
-29.2589	50.8385	External testing (AAOCA)
-32.2458	47.9922	External testing (AAOCA)
-44.6629	-28.4355	External testing (AAOCA)
34.0339	40.9066	Training & validation (normal)
19.8381	32.5832	Training & validation (normal)
-10.8391	5.89555	Training & validation (normal)
-10.8434	5.8245	Training & validation (normal)
58.2383	23.0549	Training & validation (normal)
58.1496	22.9903	Training & validation (normal)
58.2383	23.0549	Training & validation (normal)
35.1615	-7.84038	Training & validation (normal)
34.8963	-8.14056	Training & validation (normal)
58.8541	-7.27492	Training & validation (normal)
58.386	-6.96191	Training & validation (normal)
35.2157	-7.74516	Training & validation (normal)
57.6517	-6.72868	Training & validation (normal)
41.2557	-38.2315	Training & validation (normal)
42.6488	-38.5833	Training & validation (normal)
42.6081	-38.608	Training & validation (normal)
41.3138	-37.9643	Training & validation (normal)
41.9067	-39.0773	Training & validation (normal)
-16.2293	-32.5604	Training & validation (normal)
-16.3301	-32.6421	Training & validation (normal)
1.97881	17.3997	Training & validation (normal)
12.898	34.728	Training & validation (normal)
12.7759	34.7774	Training & validation (normal)
-1.45875	-29.4994	Training & validation (normal)
-1.50484	-29.6331	Training & validation (normal)
2.66479	-8.89511	Training & validation (normal)
-9.95516	-46.1617	Training & validation (normal)
39.8492	-32.2811	Training & validation (normal)
39.91	-32.1746	Training & validation (normal)
66.1281	-18.4419	Training & validation (normal)
66.7014	-18.6778	Training & validation (normal)
66.0488	-18.3024	Training & validation (normal)
16.5979	-7.69292	Training & validation (normal)
17.0557	-7.76425	Training & validation (normal)
8.69551	-6.01892	Training & validation (normal)
16.3626	-7.14366	Training & validation (normal)
17.9074	-7.98174	Training & validation (normal)
16.9045	-7.76345	Training & validation (normal)
23.3287	41.2061	Training & validation (normal)
20.4728	40.683	Training & validation (normal)
13.9898	2.9329	Training & validation (normal)
14.0802	3.01295	Training & validation (normal)
57.0775	-28.9597	Training & validation (normal)
57.0314	-29.4055	Training & validation (normal)
30.6733	19.6514	Training & validation (normal)
30.689	19.6494	Training & validation (normal)
39.2243	44.6671	Training & validation (normal)
39.5431	44.8076	Training & validation (normal)
36.6705	-36.3834	Training & validation (normal)
36.501	-36.6119	Training & validation (normal)
48.2115	-34.5282	Training & validation (normal)
12.529	-46.4213	Training & validation (normal)
45.0396	8.84599	Training & validation (normal)
47.6262	6.20863	Training & validation (normal)
10.2561	36.7905	Training & validation (normal)
10.3853	36.3746	Training & validation (normal)
68.8524	-8.19856	Training & validation (normal)
69.2803	-17.1071	Training & validation (normal)
65.3762	-10.2804	Training & validation (normal)
65.0321	-10.3307	Training & validation (normal)
64.3732	-10.9543	Training & validation (normal)
69.0537	-8.67077	Training & validation (normal)
64.137	-11.1206	Training & validation (normal)
68.876	-8.29212	Training & validation (normal)
64.1194	-11.52	Training & validation (normal)
30.9449	-12.6799	Training & validation (normal)
39.4808	-10.3801	Training & validation (normal)
6.87814	9.70167	Training & validation (normal)
41.0721	24.5346	Training & validation (normal)
40.7563	24.5285	Training & validation (normal)
20.1623	-36.3201	Training & validation (normal)
9.01405	-42.4665	Training & validation (normal)
9.95701	-40.869	Training & validation (normal)
9.8736	-41.7902	Training & validation (normal)
10.7651	-40.636	Training & validation (normal)
10.1797	-41.2235	Training & validation (normal)
11.5551	-40.3538	Training & validation (normal)
7.85346	-43.9083	Training & validation (normal)
0.725496	-49.6959	Training & validation (normal)
0.967431	-49.8981	Training & validation (normal)
28.7612	-35.5208	Training & validation (normal)
1.86597	-48.4835	Training & validation (normal)
2.36808	-48.7626	Training & validation (normal)
2.48463	-49.2359	Training & validation (normal)
1.50856	-48.7664	Training & validation (normal)
2.05913	-48.3801	Training & validation (normal)
30.7059	-37.4311	Training & validation (normal)
3.50461	-45.5528	Training & validation (normal)
44.9269	-7.45804	Training & validation (normal)
44.9269	-7.45804	Training & validation (normal)
46.2344	-7.94676	Training & validation (normal)
46.2344	-7.94676	Training & validation (normal)
46.2346	-7.94703	Training & validation (normal)
44.9269	-7.45804	Training & validation (normal)
44.4649	-28.4406	Training & validation (normal)
35.4277	18.9513	Training & validation (normal)
35.7684	18.3884	Training & validation (normal)
-6.16135	-2.32483	Training & validation (normal)
57.9965	-17.0928	Training & validation (normal)
57.2709	-16.5745	Training & validation (normal)
25.1342	0.465737	Training & validation (normal)
43.0942	1.1289	Training & validation (normal)
30.4438	23.7724	Training & validation (normal)
30.2859	22.524	Training & validation (normal)
31.0401	22.5811	Training & validation (normal)
30.9012	22.9056	Training & validation (normal)
31.0506	22.7916	Training & validation (normal)
-14.3689	-30.8033	Training & validation (normal)
-14.4094	-30.8731	Training & validation (normal)
-3.17743	7.59775	Training & validation (normal)
67.6373	-14.534	Training & validation (normal)
67.6365	-14.534	Training & validation (normal)
70.4264	-16.1696	Training & validation (normal)
70.4264	-16.1696	Training & validation (normal)
11.7577	36.6595	Training & validation (normal)
63.2063	1.14938	Training & validation (normal)
62.9367	1.22241	Training & validation (normal)
53.6841	-5.14128	Training & validation (normal)
53.6829	-5.15428	Training & validation (normal)
44.8273	-45.4807	Training & validation (normal)
45.9449	-44.8884	Training & validation (normal)
45.1834	-44.6475	Training & validation (normal)
21.7995	-28.2953	Training & validation (normal)
21.767	-28.2792	Training & validation (normal)
44.5995	-45.2429	Training & validation (normal)
45.5119	-44.7558	Training & validation (normal)
44.2077	-45.6759	Training & validation (normal)
47.6598	-45.2383	Training & validation (normal)
46.6315	-45.2178	Training & validation (normal)
44.6722	-46.642	Training & validation (normal)
44.5432	-46.6958	Training & validation (normal)
14.6177	43.9691	Training & validation (normal)
14.7324	44.9071	Training & validation (normal)
19.073	-34.5089	Training & validation (normal)
19.338	-34.8979	Training & validation (normal)
36.3056	44.6354	Training & validation (normal)
35.806	47.1033	Training & validation (normal)
-1.63139	4.81305	Training & validation (normal)
-1.58458	4.79179	Training & validation (normal)
17.2528	40.5536	Training & validation (normal)
34.0331	49.3282	Training & validation (normal)
58.8449	7.72885	Training & validation (normal)
7.97289	0.731625	Training & validation (normal)
8.09835	0.695734	Training & validation (normal)
37.3257	40.4996	Training & validation (normal)
67.2356	0.548946	Training & validation (normal)
-1.96634	12.4106	Training & validation (normal)
-1.98219	12.4407	Training & validation (normal)
2.56877	4.67636	Training & validation (normal)
2.69481	4.65046	Training & validation (normal)
51.7511	15.3425	Training & validation (normal)
15.3498	-14.3414	Training & validation (normal)
15.0714	-14.2971	Training & validation (normal)
36.26	-37.8144	Training & validation (normal)
36.0833	-37.6695	Training & validation (normal)
35.4532	-15.8814	Training & validation (normal)
34.4195	-15.0613	Training & validation (normal)
35.0007	-15.6751	Training & validation (normal)
34.475	-15.2118	Training & validation (normal)
35.5994	-26.2581	Training & validation (normal)
35.7297	-26.6712	Training & validation (normal)
-1.15423	-20.2469	Training & validation (normal)
35.0212	46.9192	Training & validation (normal)
34.7305	47.2362	Training & validation (normal)
49.7895	-12.3904	Training & validation (normal)
53.6308	-14.2645	Training & validation (normal)
32.6332	-18.6036	Training & validation (normal)
42.1794	-11.4067	Training & validation (normal)
5.49445	-8.50313	Training & validation (normal)
-0.396231	-23.3522	Training & validation (normal)
-0.402228	-23.3394	Training & validation (normal)
7.27737	25.8457	Training & validation (normal)
7.26451	25.859	Training & validation (normal)
49.1819	5.21673	Training & validation (normal)
49.0844	5.28733	Training & validation (normal)
20.5583	53.1438	Training & validation (normal)
21.2807	53.5421	Training & validation (normal)
35.9237	-3.91499	Training & validation (normal)
12.4712	2.20047	Training & validation (normal)
10.8271	42.1251	Training & validation (normal)
3.38884	1.10781	Training & validation (normal)
27.3191	19.5845	Training & validation (normal)
12.1045	42.7063	Training & validation (normal)
27.1427	19.5818	Training & validation (normal)
27.4382	19.6959	Training & validation (normal)
24.658	36.525	Training & validation (normal)
11.3366	35.263	Training & validation (normal)
67.1069	-11.0253	Training & validation (normal)
67.3002	-11.0016	Training & validation (normal)
38.4832	-37.0073	Training & validation (normal)
38.0465	-36.8837	Training & validation (normal)
11.6992	-9.46571	Training & validation (normal)
11.7046	-9.45439	Training & validation (normal)
52.7606	26.2999	Training & validation (normal)
53.1681	25.5693	Training & validation (normal)
11.3573	-3.82487	Training & validation (normal)
37.0411	-22.934	Training & validation (normal)
33.9718	-19.0042	Training & validation (normal)
-3.56136	29.2812	Training & validation (normal)
-4.66493	29.7586	Training & validation (normal)
-4.18137	29.4567	Training & validation (normal)
-2.40944	29.0363	Training & validation (normal)
-2.02299	29.0039	Training & validation (normal)
-4.17856	29.5871	Training & validation (normal)
58.5699	18.5386	Training & validation (normal)
52.4834	22.818	Training & validation (normal)
36.376	2.2235	Training & validation (normal)
36.0991	2.45839	Training & validation (normal)
60.9028	-7.37428	Training & validation (normal)
60.5949	-7.77996	Training & validation (normal)
-8.17291	-9.02004	Training & validation (normal)
-8.17913	-9.03508	Training & validation (normal)
-2.09966	-43.503	Training & validation (normal)
-2.1861	-43.2395	Training & validation (normal)
32.9643	-17.2181	Training & validation (normal)
32.8158	-17.2662	Training & validation (normal)
48.9354	-43.6165	Training & validation (normal)
48.9184	-43.644	Training & validation (normal)
-8.02294	-15.0848	Training & validation (normal)
53.744	-10.5211	Training & validation (normal)
51.8989	-10.2901	Training & validation (normal)
72.5552	-5.54868	Training & validation (normal)
72.5748	-5.52502	Training & validation (normal)
24.6081	36.2138	Training & validation (normal)
47.3247	-10.8087	Training & validation (normal)
46.8243	-10.7362	Training & validation (normal)
47.1504	-10.931	Training & validation (normal)
48.3839	-10.7847	Training & validation (normal)
47.2781	-10.3027	Training & validation (normal)
46.6548	-11.1946	Training & validation (normal)
-2.71713	27.9229	Training & validation (normal)
-6.31416	-16.7258	Training & validation (normal)
-7.54614	-42.3659	Training & validation (normal)
-7.54237	-42.3437	Training & validation (normal)
23.3685	55.2608	Training & validation (normal)
20.4524	51.9039	Training & validation (normal)
56.6807	-13.6195	Training & validation (normal)
56.4866	-13.7546	Training & validation (normal)
43.96	9.21355	Training & validation (normal)
21.287	-10.1413	Training & validation (normal)
-3.98072	-49.8733	Training & validation (normal)
-4.05348	-49.839	Training & validation (normal)
22.2254	0.0321068	Training & validation (normal)
1.20697	-13.7756	Training & validation (normal)
1.25253	-14.0013	Training & validation (normal)
1.22318	-13.8133	Training & validation (normal)
0.251046	-13.4005	Training & validation (normal)
-3.94516	-6.83795	Training & validation (normal)
-3.96489	-6.93489	Training & validation (normal)
26.7117	39.3453	Training & validation (normal)
64.0756	-27.2979	Training & validation (normal)
64.2509	-27.0452	Training & validation (normal)
19.2897	28.81	Training & validation (normal)
19.272	28.8724	Training & validation (normal)
13.4436	42.6908	Training & validation (normal)
4.26468	-51.6335	Training & validation (normal)
15.7426	-4.10971	Training & validation (normal)
15.486	-3.82132	Training & validation (normal)
18.1963	-5.27756	Training & validation (normal)
12.8201	5.36038	Training & validation (normal)
12.7604	5.34503	Training & validation (normal)
31.2909	-19.9414	Training & validation (normal)
32.2922	-34.7123	Training & validation (normal)
15.1256	38.5435	Training & validation (normal)
15.1554	37.4445	Training & validation (normal)
15.2488	36.3501	Training & validation (normal)
15.1003	38.2363	Training & validation (normal)
7.61652	2.54071	Training & validation (normal)
58.2989	18.6525	Training & validation (normal)
56.9137	22.2936	Training & validation (normal)
54.94	24.0189	Training & validation (normal)
11.3939	28.0027	Training & validation (normal)
54.7064	17.0332	Training & validation (normal)
54.8235	23.9368	Training & validation (normal)
39.8208	22.1581	Training & validation (normal)
39.6481	23.283	Training & validation (normal)
39.7568	22.666	Training & validation (normal)
39.7657	22.56	Training & validation (normal)
50.1359	2.16295	Training & validation (normal)
50.0732	1.96781	Training & validation (normal)
-8.70945	-13.846	Training & validation (normal)
51.4047	24.2053	Training & validation (normal)
52.1693	24.7873	Training & validation (normal)
51.9785	23.6907	Training & validation (normal)
70.8998	-14.8087	Training & validation (normal)
70.5473	-15.0009	Training & validation (normal)
74.71	-4.94321	Training & validation (normal)
57.7616	-15.5412	Training & validation (normal)
41.0435	-25.7694	Training & validation (normal)
27.8155	-35.1727	Training & validation (normal)
15.67	0.404498	Training & validation (normal)
24.1495	1.05533	Training & validation (normal)
6.91873	-16.2143	Training & validation (normal)
6.78183	-16.1393	Training & validation (normal)
27.5034	-26.6685	Training & validation (normal)
54.4189	18.0304	Training & validation (normal)
-1.54613	14.9683	Training & validation (normal)
53.5584	-30.9811	Training & validation (normal)
54.075	-31.0392	Training & validation (normal)
55.0489	-30.9975	Training & validation (normal)
54.4255	-31.3521	Training & validation (normal)
55.0301	-31.8066	Training & validation (normal)
18.9833	-40.0619	Training & validation (normal)
54.6856	-30.8058	Training & validation (normal)
53.0914	-30.8946	Training & validation (normal)
36.1829	24.8001	Training & validation (normal)
36.2208	24.7263	Training & validation (normal)
21.5263	39.4824	Training & validation (normal)
21.5261	39.4824	Training & validation (normal)
21.6011	39.2151	Training & validation (normal)
21.6002	39.2152	Training & validation (normal)
6.99786	-38.2262	Training & validation (normal)
11.3384	-38.1295	Training & validation (normal)
6.86458	-37.422	Training & validation (normal)
6.71214	-37.7553	Training & validation (normal)
12.1291	-38.201	Training & validation (normal)
63.3384	-5.57891	Training & validation (normal)
63.5501	-5.60663	Training & validation (normal)
37.6911	-19.1776	Training & validation (normal)
37.5981	-19.5115	Training & validation (normal)
11.3872	48.4397	Training & validation (normal)
11.5556	48.4897	Training & validation (normal)
1.99733	-18.6664	Training & validation (normal)
2.10092	-18.7041	Training & validation (normal)
29.3912	40.0567	Training & validation (normal)
30.3565	40.5518	Training & validation (normal)
-3.01945	-46.6391	Training & validation (normal)
-2.97295	-46.7896	Training & validation (normal)
-12.2194	1.6644	Training & validation (normal)
-1.08759	-18.8656	Training & validation (normal)
56.0547	-29.0083	Training & validation (normal)
56.0854	-28.7719	Training & validation (normal)
-10.4511	3.4608	Training & validation (normal)
-10.4017	3.3186	Training & validation (normal)
4.97037	-0.187489	Training & validation (normal)
-10.2965	3.3009	Training & validation (normal)
4.05719	-0.868625	Training & validation (normal)
5.04655	-0.0790935	Training & validation (normal)
4.70121	-0.228702	Training & validation (normal)
3.81894	-0.894208	Training & validation (normal)
-2.56859	-48.3953	Training & validation (normal)
-1.32349	2.2482	Training & validation (normal)
-1.324	2.26746	Training & validation (normal)
50.5644	16.0294	Training & validation (normal)
-8.61866	-25.949	Training & validation (normal)
-8.67339	-26.0287	Training & validation (normal)
-0.140784	21.3788	Training & validation (normal)
0.000848495	21.9598	Training & validation (normal)
0.116389	21.7556	Training & validation (normal)
1.4711	22.9515	Training & validation (normal)
1.44197	22.7669	Training & validation (normal)
30.8803	-28.8159	Training & validation (normal)
6.15012	-41.301	Training & validation (normal)
16.5279	34.4646	Training & validation (normal)
6.99385	-38.9168	Training & validation (normal)
16.6004	34.5088	Training & validation (normal)
33.8743	-22.948	Training & validation (normal)
33.9301	-22.9142	Training & validation (normal)
26.4744	37.8258	Training & validation (normal)
46.7734	-17.6264	Training & validation (normal)
47.2283	-17.7759	Training & validation (normal)
35.1699	-2.38136	Training & validation (normal)
14.9313	-13.8311	Training & validation (normal)
25.3932	12.5992	Training & validation (normal)
25.3768	12.4747	Training & validation (normal)
35.6937	39.0295	Training & validation (normal)
18.8315	32.4467	Training & validation (normal)
47.3711	-43.3181	Training & validation (normal)
54.0743	-38.8835	Training & validation (normal)
47.9771	-43.2421	Training & validation (normal)
53.8999	-38.7172	Training & validation (normal)
47.0719	-43.2752	Training & validation (normal)
54.7202	-38.2639	Training & validation (normal)
54.4177	-38.2889	Training & validation (normal)
53.4868	-39.1319	Training & validation (normal)
53.7538	-38.6669	Training & validation (normal)
13.1799	-38.289	Training & validation (normal)
12.1689	-37.7175	Training & validation (normal)
8.11415	-11.1375	Training & validation (normal)
8.08463	-11.1393	Training & validation (normal)
30.8349	-10.8394	Training & validation (normal)
31.9279	-11.5795	Training & validation (normal)
22.0788	-7.78098	Training & validation (normal)
22.1001	-7.77503	Training & validation (normal)
38.8407	-14.855	Training & validation (normal)
1.06965	10.0155	Training & validation (normal)
37.7181	49.1655	Training & validation (normal)
37.7632	49.1193	Training & validation (normal)
-16.9458	3.12719	Training & validation (normal)
14.174	-11.6643	Training & validation (normal)
14.2789	-11.5652	Training & validation (normal)
44.1593	6.14223	Training & validation (normal)
41.3947	8.56469	Training & validation (normal)
27.9908	20.6414	Training & validation (normal)
28.0424	20.7261	Training & validation (normal)
37.6994	42.2891	Training & validation (normal)
15.3787	42.8859	Training & validation (normal)
25.6191	37.7526	Training & validation (normal)
37.8492	42.912	Training & validation (normal)
17.8554	34.6498	Training & validation (normal)
17.8663	35.7999	Training & validation (normal)
18.0477	34.6367	Training & validation (normal)
55.157	6.14527	Training & validation (normal)
55.1507	6.21324	Training & validation (normal)
64.8743	-1.3843	Training & validation (normal)
64.3372	-1.57163	Training & validation (normal)
17.7215	7.52417	Training & validation (normal)
29.2664	15.1533	Training & validation (normal)
29.3488	15.1871	Training & validation (normal)
67.1642	-5.46633	Training & validation (normal)
67.0633	-6.06173	Training & validation (normal)
-9.13997	-26.8031	Training & validation (normal)
-8.72849	-27.0361	Training & validation (normal)
-9.57855	-26.5997	Training & validation (normal)
-9.71415	-26.5875	Training & validation (normal)
72.2572	-18.8846	Training & validation (normal)
72.2189	-18.8818	Training & validation (normal)
66.5199	-1.71629	Training & validation (normal)
66.1013	-1.63205	Training & validation (normal)
12.7844	51.3714	Training & validation (normal)
12.7005	51.4844	Training & validation (normal)
47.9532	22.6962	Training & validation (normal)
12.2885	-6.15234	Training & validation (normal)
30.8131	-13.4172	Training & validation (normal)
13.5193	-6.18146	Training & validation (normal)
12.8766	-6.11984	Training & validation (normal)
-0.337094	7.64016	Training & validation (normal)
-0.252335	7.63591	Training & validation (normal)
13.2856	-6.48314	Training & validation (normal)
-0.118833	7.35694	Training & validation (normal)
12.4074	-6.15787	Training & validation (normal)
35.048	-35.5352	Training & validation (normal)
-5.83581	-44.9363	Training & validation (normal)
-5.89982	-44.7725	Training & validation (normal)
-5.89105	-44.5382	Training & validation (normal)
54.8337	-24.2375	Training & validation (normal)
54.8261	-24.2664	Training & validation (normal)
66.5568	-13.5005	Training & validation (normal)
10.5167	-13.0971	Training & validation (normal)
10.5277	-13.0684	Training & validation (normal)
-7.10597	0.111932	Training & validation (normal)
53.3365	-27.6691	Training & validation (normal)
53.281	-27.9792	Training & validation (normal)
-1.24341	-50.5629	Training & validation (normal)
-1.14546	-50.5744	Training & validation (normal)
31.3493	-8.11849	Training & validation (normal)
34.9755	-14.0516	Training & validation (normal)
-8.62531	-1.09301	Training & validation (normal)
-8.63391	-1.08491	Training & validation (normal)
37.8675	43.6051	Training & validation (normal)
15.0029	42.8897	Training & validation (normal)
18.7898	-1.89631	Training & validation (normal)
17.0626	1.89035	Training & validation (normal)
19.1096	-2.41056	Training & validation (normal)
19.0136	-2.93024	Training & validation (normal)
17.3654	-0.745444	Training & validation (normal)
-2.18108	0.725747	Training & validation (normal)
20.7697	-16.9322	Training & validation (normal)
20.4611	-17.0456	Training & validation (normal)
20.2103	-18.0598	Training & validation (normal)
5.58502	-8.51214	Training & validation (normal)
31.0452	3.35945	Training & validation (normal)
31.008	3.36184	Training & validation (normal)
31.6682	3.36359	Training & validation (normal)
-4.93109	-10.6344	Training & validation (normal)
-4.95454	-10.6221	Training & validation (normal)
73.8618	-10.2778	Training & validation (normal)
73.8901	-10.1991	Training & validation (normal)
32.4987	-0.0998427	Training & validation (normal)
41.2696	3.57744	Training & validation (normal)
55.3489	4.66399	Training & validation (normal)
71.7689	-9.44101	Training & validation (normal)
16.1227	-11.2474	Training & validation (normal)
16.0994	-11.3248	Training & validation (normal)
36.7395	-11.6295	Training & validation (normal)
6.61431	15.5492	Training & validation (normal)
-4.4024	3.1507	Training & validation (normal)
-4.33455	2.82038	Training & validation (normal)
-4.54653	3.57459	Training & validation (normal)
-4.84653	3.78134	Training & validation (normal)
55.5701	-21.0983	Training & validation (normal)
55.5578	-20.9815	Training & validation (normal)
56.5914	-21.2259	Training & validation (normal)
56.584	-21.2459	Training & validation (normal)
56.0329	-22.5655	Training & validation (normal)
55.2685	-21.5117	Training & validation (normal)
-2.90778	-17.1548	Training & validation (normal)
55.3406	-21.2606	Training & validation (normal)
-2.90778	-17.1548	Training & validation (normal)
17.4279	45.4108	Training & validation (normal)
7.78472	34.5863	Training & validation (normal)
7.65227	34.3959	Training & validation (normal)
-1.56244	-18.757	Training & validation (normal)
14.4637	-7.65234	Training & validation (normal)
17.1628	-0.627327	Training & validation (normal)
64.4682	-4.33091	Training & validation (normal)
7.39717	-44.9449	Training & validation (normal)
7.60838	-44.8152	Training & validation (normal)
13.0759	-16.8789	Training & validation (normal)
7.73246	-45.3731	Training & validation (normal)
7.96275	-45.4574	Training & validation (normal)
8.09479	-45.4411	Training & validation (normal)
6.92832	-45.8811	Training & validation (normal)
5.43601	12.6166	Training & validation (normal)
5.23668	12.5533	Training & validation (normal)
70.5717	-11.4459	Training & validation (normal)
70.6166	-11.5822	Training & validation (normal)
-2.82482	6.95111	Training & validation (normal)
0.798561	11.0664	Training & validation (normal)
0.816834	10.9359	Training & validation (normal)
12.2631	0.947373	Training & validation (normal)
52.14	4.29782	Training & validation (normal)
4.6332	28.8045	Training & validation (normal)
4.67255	28.7987	Training & validation (normal)
52.358	-13.4652	Training & validation (normal)
52.2956	-13.413	Training & validation (normal)
63.343	-27.9493	Training & validation (normal)
46.6515	3.04214	Training & validation (normal)
51.4442	-26.7262	Training & validation (normal)
51.4321	-26.7304	Training & validation (normal)
64.954	-13.5194	Training & validation (normal)
65.0836	-13.5413	Training & validation (normal)
21.5673	16.362	Training & validation (normal)
21.5445	16.2941	Training & validation (normal)
22.1275	15.7733	Training & validation (normal)
22.074	15.8699	Training & validation (normal)
41.5529	-28.4436	Training & validation (normal)
44.22	9.6319	Training & validation (normal)
61.0518	-32.4794	Training & validation (normal)
50.6824	-35.2341	Training & validation (normal)
60.5636	-32.5989	Training & validation (normal)
61.8253	-32.2732	Training & validation (normal)
61.5294	-32.4091	Training & validation (normal)
61.614	-32.395	Training & validation (normal)
60.0964	-32.6402	Training & validation (normal)
37.2632	-14.7408	Training & validation (normal)
19.6238	37.1933	Training & validation (normal)
10.323	1.1106	Training & validation (normal)
10.711	1.28932	Training & validation (normal)
40.3038	38.8907	Training & validation (normal)
-6.0287	-51.9074	Training & validation (normal)
24.8508	-33.8248	Training & validation (normal)
37.0413	-31.85	Training & validation (normal)
24.7854	-33.8095	Training & validation (normal)
32.5491	-29.8289	Training & validation (normal)
49.1671	-15.6021	Training & validation (normal)
8.62378	-16.0384	Training & validation (normal)
27.9306	-16.4537	Training & validation (normal)
18.1101	-10.1763	Training & validation (normal)
-4.08339	7.90616	Training & validation (normal)
-8.21936	4.20969	Training & validation (normal)
-4.57038	7.83207	Training & validation (normal)
12.1087	44.4814	Training & validation (normal)
17.1156	-32.4837	Training & validation (normal)
17.8437	-32.5491	Training & validation (normal)
50.6136	27.293	Training & validation (normal)
50.7609	25.809	Training & validation (normal)
35.1542	38.0587	Training & validation (normal)
25.2898	-32.629	Training & validation (normal)
9.968	-6.90192	Training & validation (normal)
9.97504	-7.16239	Training & validation (normal)
14.9159	27.7446	Training & validation (normal)
30.1442	-31.3811	Training & validation (normal)
-9.52336	-51.3248	Training & validation (normal)
9.56887	-6.59395	Training & validation (normal)
8.19339	-15.8805	Training & validation (normal)
50.3226	-33.3397	Training & validation (normal)
15.6855	-39.4082	Training & validation (normal)
-1.62616	-2.73166	Training & validation (normal)
48.771	-41.249	Training & validation (normal)
49.3806	-40.3696	Training & validation (normal)
36.3619	-10.4838	Training & validation (normal)
6.88652	15.272	Training & validation (normal)
-12.3191	10.3218	Training & validation (normal)
-12.9561	12.6367	Training & validation (normal)
-12.3593	10.0582	Training & validation (normal)
-12.6488	11.2763	Training & validation (normal)
-12.4673	10.3488	Training & validation (normal)
-12.3537	9.85415	Training & validation (normal)
-12.8157	12.0302	Training & validation (normal)
-12.6113	11.1871	Training & validation (normal)
7.30205	41.0741	Training & validation (normal)
38.3686	25.0077	Training & validation (normal)
43.393	8.07431	Training & validation (normal)
43.372	8.31618	Training & validation (normal)
5.73588	23.6019	Training & validation (normal)
8.20237	9.50021	Training & validation (normal)
1.62797	-4.82112	Training & validation (normal)
1.71319	-4.85291	Training & validation (normal)
27.5468	-13.1636	Training & validation (normal)
8.28608	9.54919	Training & validation (normal)
37.7801	-16.2983	Training & validation (normal)
-4.16245	1.18374	Training & validation (normal)
52.4895	-33.0732	Training & validation (normal)
53.1003	-33.1037	Training & validation (normal)
-1.66878	18.0283	Training & validation (normal)
-1.39708	18.3483	Training & validation (normal)
-0.314312	18.3806	Training & validation (normal)
-0.188628	18.376	Training & validation (normal)
-0.968396	18.3569	Training & validation (normal)
30.8503	-16.2318	Training & validation (normal)
31.0452	-31.4611	Training & validation (normal)
17.5958	5.76209	Training & validation (normal)
17.6291	5.66828	Training & validation (normal)
33.2036	37.7074	Training & validation (normal)
35.852	45.9118	Training & validation (normal)
9.96041	18.8576	Training & validation (normal)
54.8242	-15.5374	Training & validation (normal)
50.0099	-16.3927	Training & validation (normal)
50.686	-16.3806	Training & validation (normal)
53.9772	-15.9245	Training & validation (normal)
48.7043	-16.8705	Training & validation (normal)
51.0698	-15.6448	Training & validation (normal)
52.9411	4.19693	Training & validation (normal)
0.19343	-42.3567	Training & validation (normal)
53.7309	4.54168	Training & validation (normal)
59.3812	-1.32343	Training & validation (normal)
59.3295	-0.477029	Training & validation (normal)
60.2844	-1.13072	Training & validation (normal)
60.1179	-0.87258	Training & validation (normal)
59.3059	-1.17976	Training & validation (normal)
37.0454	-2.5438	Training & validation (normal)
-2.14992	20.4202	Training & validation (normal)
-0.929902	20.389	Training & validation (normal)
-2.01731	20.3603	Training & validation (normal)
-1.02252	20.4508	Training & validation (normal)
9.27373	-25.0054	Training & validation (normal)
6.40628	-27.028	Training & validation (normal)
9.17386	-26.0142	Training & validation (normal)
9.1807	-26.0596	Training & validation (normal)
6.35033	-27.0475	Training & validation (normal)
8.9493	-25.9284	Training & validation (normal)
9.34865	-24.8428	Training & validation (normal)
6.3373	-27.045	Training & validation (normal)
-16.7189	-29.2754	Training & validation (normal)
-17.0778	-28.308	Training & validation (normal)
-16.6504	-29.5278	Training & validation (normal)
-17.0109	-28.5409	Training & validation (normal)
-16.9376	-28.7151	Training & validation (normal)
-16.6798	-29.4251	Training & validation (normal)
25.5275	0.326107	Training & validation (normal)
43.4437	3.83294	Training & validation (normal)
9.71889	28.9037	Training & validation (normal)
9.81595	28.9869	Training & validation (normal)
22.8127	-11.2696	Training & validation (normal)
22.6429	-11.2093	Training & validation (normal)
45.5306	-1.04253	Training & validation (normal)
45.5088	-1.2675	Training & validation (normal)
-6.67616	7.77322	Training & validation (normal)
-6.53941	7.77978	Training & validation (normal)
15.3975	32.0457	Training & validation (normal)
15.2872	32.1884	Training & validation (normal)
41.7772	-36.7301	Training & validation (normal)
41.6933	-36.4965	Training & validation (normal)
44.3295	-39.866	Training & validation (normal)
44.3064	-39.923	Training & validation (normal)
21.5222	52.668	Training & validation (normal)
56.1882	3.54948	Training & validation (normal)
56.3606	3.54199	Training & validation (normal)
67.9554	-17.3314	Training & validation (normal)
68.7838	-16.2153	Training & validation (normal)
48.1867	5.94384	Training & validation (normal)
48.1512	5.85525	Training & validation (normal)
21.3025	-23.5954	Training & validation (normal)
21.5641	-23.6517	Training & validation (normal)
-5.37492	-3.08736	Training & validation (normal)
17.6585	42.4268	Training & validation (normal)
8.30977	-51.2105	Training & validation (normal)
57.7644	7.86959	Training & validation (normal)
57.88	7.83596	Training & validation (normal)
23.0706	56.5577	Training & validation (normal)
22.8293	56.3551	Training & validation (normal)
4.52713	-42.7322	Training & validation (normal)
4.26601	-42.6987	Training & validation (normal)
4.52713	-42.7322	Training & validation (normal)
-7.18935	5.18048	Training & validation (normal)
-6.47323	29.9217	Training & validation (normal)
-6.46123	29.9208	Training & validation (normal)
15.0737	4.95599	Training & validation (normal)
40.5266	17.4617	Training & validation (normal)
40.533	17.4384	Training & validation (normal)
67.3796	-5.3515	Training & validation (normal)
-9.70247	-45.6261	Training & validation (normal)
32.0337	-36.6895	Training & validation (normal)
40.1403	-26.4916	Training & validation (normal)
54.8518	-34.9008	Training & validation (normal)
54.8493	-34.8999	Training & validation (normal)
5.03468	19.1133	Training & validation (normal)
5.05792	19.1752	Training & validation (normal)
-19.0952	5.79158	Training & validation (normal)
46.9133	-41.3316	Training & validation (normal)
46.6885	-41.4672	Training & validation (normal)
33.642	47.3021	Training & validation (normal)
-6.74766	-5.23039	Training & validation (normal)
-6.82582	-5.18168	Training & validation (normal)
-1.29808	-4.14354	Training & validation (normal)
-1.30717	-4.21883	Training & validation (normal)
-7.83056	1.67498	Training & validation (normal)
-4.50903	-1.66595	Training & validation (normal)
64.8716	3.06225	Training & validation (normal)
64.9432	2.501	Training & validation (normal)
48.6683	8.71303	Training & validation (normal)
48.6181	8.69988	Training & validation (normal)
50.7588	-39.7083	Training & validation (normal)
48.8292	-42.6223	Training & validation (normal)
11.8194	42.8591	Training & validation (normal)
44.2569	-20.4876	Training & validation (normal)
44.2848	-20.4822	Training & validation (normal)
36.9166	47.9801	Training & validation (normal)
37.8016	47.4992	Training & validation (normal)
45.725	5.39159	Training & validation (normal)
45.659	5.39458	Training & validation (normal)
-4.83977	17.1967	Training & validation (normal)
-5.12327	16.9982	Training & validation (normal)
58.4575	-31.4979	Training & validation (normal)
58.5797	-31.5194	Training & validation (normal)
46.5111	-35.1491	Training & validation (normal)
57.2607	-30.1419	Training & validation (normal)
13.7253	-39.2562	Training & validation (normal)
54.1836	-18.1748	Training & validation (normal)
54.2434	-18.2079	Training & validation (normal)
-5.52829	23.6344	Training & validation (normal)
-5.52654	23.5476	Training & validation (normal)
64.8082	4.74185	Training & validation (normal)
64.8091	4.63181	Training & validation (normal)
51.8091	11.7716	Training & validation (normal)
31.9266	-19.0507	Training & validation (normal)
30.5321	-35.6299	Training & validation (normal)
32.506	51.4843	Training & validation (normal)
32.582	51.1521	Training & validation (normal)
34.9442	-33.1796	Training & validation (normal)
37.9589	-21.5427	Training & validation (normal)
22.3031	6.79551	Training & validation (normal)
22.0327	4.39815	Training & validation (normal)
32.0044	-0.046206	Training & validation (normal)
21.879	5.22753	Training & validation (normal)
21.7208	5.19496	Training & validation (normal)
21.5337	5.44073	Training & validation (normal)
21.5245	5.89365	Training & validation (normal)
21.5403	5.51343	Training & validation (normal)
22.3497	7.17695	Training & validation (normal)
35.3275	42.9979	Training & validation (normal)
35.5834	42.654	Training & validation (normal)
24.599	-0.559177	Training & validation (normal)
30.1945	-22.9524	Training & validation (normal)
14.0577	42.2954	Training & validation (normal)
13.9804	42.2174	Training & validation (normal)
4.31738	-49.1403	Training & validation (normal)
4.48169	-49.1153	Training & validation (normal)
41.0856	1.01701	Training & validation (normal)
40.9936	1.07053	Training & validation (normal)
-1.71688	-33.2085	Training & validation (normal)
54.8743	20.1307	Training & validation (normal)
54.8827	20.1259	Training & validation (normal)
12.6741	50.846	Training & validation (normal)
31.7485	52.3458	Training & validation (normal)
31.4829	52.358	Training & validation (normal)
34.4822	47.597	Training & validation (normal)
31.7348	51.4199	Training & validation (normal)
-5.61842	-46.7614	Training & validation (normal)
-5.51906	-47.6347	Training & validation (normal)
-2.43544	-26.8641	Training & validation (normal)
39.4304	3.23942	Training & validation (normal)
39.6557	3.69811	Training & validation (normal)
4.67512	2.69337	Training & validation (normal)
4.52591	2.51292	Training & validation (normal)
3.7665	-15.8153	Training & validation (normal)
3.71569	-15.8013	Training & validation (normal)
11.9907	38.248	Training & validation (normal)
41.3819	-0.382198	Training & validation (normal)
40.5107	-1.06335	Training & validation (normal)
51.1252	-2.73395	Training & validation (normal)
51.1673	-2.68921	Training & validation (normal)
24.1175	-12.0087	Training & validation (normal)
24.2594	-12.1326	Training & validation (normal)
11.1246	3.06541	Training & validation (normal)
37.5105	-1.5742	Training & validation (normal)
66.6566	-13.6772	Training & validation (normal)
57.8206	-6.41751	Training & validation (normal)
33.9913	-13.0825	Training & validation (normal)
12.3293	41.3847	Training & validation (normal)
12.3616	41.4891	Training & validation (normal)
6.12283	10.2012	Training & validation (normal)
5.94331	10.1498	Training & validation (normal)
42.5643	9.41655	Training & validation (normal)
46.5437	6.92548	Training & validation (normal)
6.1957	24.6865	Training & validation (normal)
6.14418	24.5177	Training & validation (normal)
23.2683	46.9385	Training & validation (normal)
23.0038	47.3543	Training & validation (normal)
42.3284	18.7025	Training & validation (normal)
42.2796	18.6903	Training & validation (normal)
34.6376	-35.0241	Training & validation (normal)
36.0767	-31.6883	Training & validation (normal)
-7.0813	27.2101	Training & validation (normal)
-4.02868	5.04583	Training & validation (normal)
-1.65743	-14.4985	Training & validation (normal)
-1.73095	-14.4415	Training & validation (normal)
47.6615	25.9116	Training & validation (normal)
47.68	25.9517	Training & validation (normal)
2.02228	-29.7378	Training & validation (normal)
2.02226	-29.7375	Training & validation (normal)
40.022	-15.3481	Training & validation (normal)
31.8833	-32.8148	Training & validation (normal)
56.4313	-15.8461	Training & validation (normal)
32.2402	-32.7199	Training & validation (normal)
41.7925	-20.8233	Training & validation (normal)
35.5508	-18.7722	Training & validation (normal)
34.1881	50.2498	Training & validation (normal)
16.3144	-29.4148	Training & validation (normal)
14.6705	-28.4508	Training & validation (normal)
60.9031	-24.7973	Training & validation (normal)
60.9416	-24.7722	Training & validation (normal)
14.8563	54.3049	Training & validation (normal)
15.9122	53.6287	Training & validation (normal)
-6.11908	26.3384	Training & validation (normal)
-5.98981	26.3593	Training & validation (normal)
6.02439	-21.6975	Training & validation (normal)
6.66917	-21.8109	Training & validation (normal)
6.40391	-21.2927	Training & validation (normal)
6.62987	-21.1564	Training & validation (normal)
6.57618	-21.8267	Training & validation (normal)
0.74429	19.937	Training & validation (normal)
0.755341	19.9844	Training & validation (normal)
-12.2467	-32.2623	Training & validation (normal)
-12.618	-32.3725	Training & validation (normal)
66.1738	-15.8759	Training & validation (normal)
55.9562	1.54767	Training & validation (normal)
56.8018	18.9195	Training & validation (normal)
56.5771	18.947	Training & validation (normal)
-9.11874	-3.04411	Training & validation (normal)
-8.94316	-3.35339	Training & validation (normal)
33.1937	24.2444	Training & validation (normal)
33.828	24.2081	Training & validation (normal)
28.1831	39.7843	Training & validation (normal)
28.1217	39.758	Training & validation (normal)
68.2278	-21.3868	Training & validation (normal)
68.1894	-21.4968	Training & validation (normal)
33.7199	44.1284	Training & validation (normal)
33.08	44.5329	Training & validation (normal)
33.08	44.5328	Training & validation (normal)
33.7199	44.1284	Training & validation (normal)
48.4576	17.8221	Training & validation (normal)
48.4575	17.7531	Training & validation (normal)
50.672	-43.6331	Training & validation (normal)
50.3417	-43.8129	Training & validation (normal)
4.82611	-39.4477	Training & validation (normal)
4.18798	-39.942	Training & validation (normal)
3.91293	-40.2078	Training & validation (normal)
62.1703	-12.4027	Training & validation (normal)
36.1425	-33.5396	Training & validation (normal)
12.4673	-41.0402	Training & validation (normal)
16.1797	3.01366	Training & validation (normal)
16.2345	3.3292	Training & validation (normal)
16.3048	3.5168	Training & validation (normal)
16.3177	3.53016	Training & validation (normal)
62.6775	-16.9897	Training & validation (normal)
62.6261	-16.971	Training & validation (normal)
4.84236	13.0468	Training & validation (normal)
4.79432	12.8479	Training & validation (normal)
35.9042	49.6752	Training & validation (normal)
65.9307	-3.06032	Training & validation (normal)
66.2549	-3.26511	Training & validation (normal)
3.73233	-25.5782	Training & validation (normal)
4.95375	-23.1956	Training & validation (normal)
52.913	-16.6418	Training & validation (normal)
23.0603	-0.973029	Training & validation (normal)
23.0805	-0.785555	Training & validation (normal)
-5.15578	-42.305	Training & validation (normal)
-3.26545	-44.0596	Training & validation (normal)
-5.06948	-42.6959	Training & validation (normal)
39.8492	4.37781	Training & validation (normal)
37.3727	12.7508	Training & validation (normal)
37.3646	12.7505	Training & validation (normal)
13.0201	-3.05358	Training & validation (normal)
21.4719	-0.690847	Training & validation (normal)
73.9018	-12.7135	Training & validation (normal)
74.0877	-12.7395	Training & validation (normal)
32.3249	-28.9913	Training & validation (normal)
32.2579	-29.2519	Training & validation (normal)
38.1288	17.5584	Training & validation (normal)
38.9062	17.5534	Training & validation (normal)
68.3055	-17.1264	Training & validation (normal)
57.6953	-11.3801	Training & validation (normal)
58.1353	-11.4808	Training & validation (normal)
15.7502	47.6039	Training & validation (normal)
32.1473	-9.36766	Training & validation (normal)
5.98125	16.3222	Training & validation (normal)
45.8697	23.7481	Training & validation (normal)
45.6887	23.8446	Training & validation (normal)
49.2592	23.3703	Training & validation (normal)
50.7603	20.7863	Training & validation (normal)
37.025	11.7158	Training & validation (normal)
41.9774	44.9225	Training & validation (normal)
41.988	44.9407	Training & validation (normal)
35.8986	22.3079	Training & validation (normal)
41.8277	44.9122	Training & validation (normal)
41.8023	44.9866	Training & validation (normal)
56.3004	-8.72638	Training & validation (normal)
56.3363	-8.72636	Training & validation (normal)
44.3974	7.39819	Training & validation (normal)
44.246	6.28599	Training & validation (normal)
22.3956	-18.341	Training & validation (normal)
21.9387	-18.3834	Training & validation (normal)
22.4666	-18.3038	Training & validation (normal)
30.6646	-25.2341	Training & validation (normal)
30.6611	-25.2307	Training & validation (normal)
28.7762	-35.6685	Training & validation (normal)
29.1292	-36.413	Training & validation (normal)
48.94	-23.4042	Training & validation (normal)
49.0476	-23.5789	Training & validation (normal)
25.6385	-14.7632	Training & validation (normal)
25.6113	-14.6056	Training & validation (normal)
41.5647	-14.1612	Training & validation (normal)
41.5249	-14.0463	Training & validation (normal)
48.5076	-0.615934	Training & validation (normal)
12.2898	-2.42111	Training & validation (normal)
17.3879	-17.602	Training & validation (normal)
12.1402	-2.18698	Training & validation (normal)
48.7965	-0.532256	Training & validation (normal)
12.5357	-1.16387	Training & validation (normal)
53.5248	22.4509	Training & validation (normal)
48.7702	-0.515173	Training & validation (normal)
50.0993	21.315	Training & validation (normal)
47.5868	1.43919	Training & validation (normal)
63.53	-21.8791	Training & validation (normal)
9.99771	-44.5769	Training & validation (normal)
9.88566	-44.9573	Training & validation (normal)
28.4456	-23.8618	Training & validation (normal)
51.3596	20.765	Training & validation (normal)
50.6525	22.5524	Training & validation (normal)
50.6036	22.603	Training & validation (normal)
51.314	21.6952	Training & validation (normal)
38.301	-22.2077	Training & validation (normal)
54.3404	-12.1731	Training & validation (normal)
10.8402	-42.8747	Training & validation (normal)
11.4696	-43.5463	Training & validation (normal)
10.6119	-42.7476	Training & validation (normal)
6.90146	-41.387	Training & validation (normal)
7.45547	-42.0887	Training & validation (normal)
7.30327	-42.0926	Training & validation (normal)
54.4169	-36.2144	Training & validation (normal)
53.2097	-27.4503	Training & validation (normal)
43.3046	-10.6178	Training & validation (normal)
31.8955	-25.4575	Training & validation (normal)
9.13512	-46.6327	Training & validation (normal)
17.0413	-37.4907	Training & validation (normal)
50.7376	-30.7421	Training & validation (normal)
17.009	-37.4822	Training & validation (normal)
51.1594	-30.8658	Training & validation (normal)
11.8505	39.1586	Training & validation (normal)
11.7724	38.8739	Training & validation (normal)
10.0901	39.5347	Training & validation (normal)
2.78927	13.8222	Training & validation (normal)
32.5037	47.7539	Training & validation (normal)
7.67666	36.4738	Training & validation (normal)
7.66743	36.8665	Training & validation (normal)
11.837	43.9534	Training & validation (normal)
7.30958	37.1568	Training & validation (normal)
32.0993	47.716	Training & validation (normal)
-11.6113	3.28259	Training & validation (normal)
47.9521	30.2909	Training & validation (normal)
47.9162	30.4373	Training & validation (normal)
30.5504	-36.5987	Training & validation (normal)
40.6288	-26.1722	Training & validation (normal)
-2.51134	8.74741	Training & validation (normal)
-2.05047	9.5718	Training & validation (normal)
5.94838	4.60698	Training & validation (normal)
11.6271	4.5555	Training & validation (normal)
-81.1227	-14.3886	Training & validation (AAOCA)
-81.3373	-14.3798	Training & validation (AAOCA)
-38.9746	-9.73636	Training & validation (AAOCA)
-35.2321	-4.733	Training & validation (AAOCA)
-35.2279	-4.75407	Training & validation (AAOCA)
-35.2048	-4.9444	Training & validation (AAOCA)
-58.2832	15.6844	Training & validation (AAOCA)
-58.4005	15.5677	Training & validation (AAOCA)
-58.34	15.6225	Training & validation (AAOCA)
-58.4151	15.5746	Training & validation (AAOCA)
-57.9892	16.4342	Training & validation (AAOCA)
-59.4173	9.25374	Training & validation (AAOCA)
-59.2328	9.4148	Training & validation (AAOCA)
-70.5454	-1.43869	Training & validation (AAOCA)
-71.4905	-1.35154	Training & validation (AAOCA)
-49.9176	22.4956	Training & validation (AAOCA)
-70.5838	-1.06972	Training & validation (AAOCA)
-72.4322	10.1939	Training & validation (AAOCA)
-72.4346	10.1953	Training & validation (AAOCA)
-50.6636	41.818	Training & validation (AAOCA)
-50.6241	41.5309	Training & validation (AAOCA)
-46.1771	-6.0636	Training & validation (AAOCA)
-64.9642	0.233941	Training & validation (AAOCA)
-64.4206	0.216621	Training & validation (AAOCA)
-35.8916	16.0844	Training & validation (AAOCA)
-35.7677	16.462	Training & validation (AAOCA)
-35.7678	16.4622	Training & validation (AAOCA)
-35.8948	16.0755	Training & validation (AAOCA)
-45.6678	-21.4887	Training & validation (AAOCA)
-45.6563	-21.3953	Training & validation (AAOCA)
-45.6678	-21.4887	Training & validation (AAOCA)
-39.3686	23.1447	Training & validation (AAOCA)
-40.7506	23.721	Training & validation (AAOCA)
-40.9438	23.5831	Training & validation (AAOCA)
-41.7416	22.9907	Training & validation (AAOCA)
-39.8831	21.4846	Training & validation (AAOCA)
-38.247	22.8116	Training & validation (AAOCA)
-40.7054	22.5349	Training & validation (AAOCA)
-40.0271	20.9195	Training & validation (AAOCA)
-38.2197	22.4163	Training & validation (AAOCA)
-38.2463	22.8109	Training & validation (AAOCA)
-38.7168	21.1077	Training & validation (AAOCA)
-39.432	20.9966	Training & validation (AAOCA)
-39.7471	20.7631	Training & validation (AAOCA)
-40.7523	21.9899	Training & validation (AAOCA)
-40.7474	22.8992	Training & validation (AAOCA)
-42.0924	22.3546	Training & validation (AAOCA)
-42.0562	22.3084	Training & validation (AAOCA)
-39.5377	21.9799	Training & validation (AAOCA)
-39.9821	21.4493	Training & validation (AAOCA)
-39.1778	21.4601	Training & validation (AAOCA)
-37.4798	21.998	Training & validation (AAOCA)
-40.0031	22.328	Training & validation (AAOCA)
-40.3549	21.0078	Training & validation (AAOCA)
-42.2635	-11.0433	Training & validation (AAOCA)
-40.9115	-4.96599	Training & validation (AAOCA)
-40.7612	-11.2949	Training & validation (AAOCA)
-38.9749	-9.73577	Training & validation (AAOCA)
-37.5465	-9.43837	Training & validation (AAOCA)
-37.9467	-9.43498	Training & validation (AAOCA)
-38.5942	44.294	Training & validation (AAOCA)
-38.595	44.2933	Training & validation (AAOCA)
-38.5628	44.311	Training & validation (AAOCA)
-38.5259	44.3579	Training & validation (AAOCA)
-68.6104	14.6093	Training & validation (AAOCA)
-56.6541	-11.9999	Training & validation (AAOCA)
-57.744	-11.7421	Training & validation (AAOCA)
-57.8497	-13.2147	Training & validation (AAOCA)
-57.0693	-12.5367	Training & validation (AAOCA)
-57.8497	-13.2147	Training & validation (AAOCA)
-56.946	-12.0185	Training & validation (AAOCA)
-35.1024	49.8527	Training & validation (AAOCA)
-34.8118	49.9568	Training & validation (AAOCA)
-20.4104	44.5014	Training & validation (AAOCA)
-34.2226	50.1345	Training & validation (AAOCA)
-33.2179	50.6913	Training & validation (AAOCA)
-23.0503	52.7729	Training & validation (AAOCA)
-59.7714	6.97676	Training & validation (AAOCA)
-39.633	31.8354	Training & validation (AAOCA)
-70.203	-6.63378	Training & validation (AAOCA)
-70.5558	-6.17179	Training & validation (AAOCA)
-69.3159	-5.3434	Training & validation (AAOCA)
-69.7185	-6.09296	Training & validation (AAOCA)
-68.9145	-6.66268	Training & validation (AAOCA)
-70.6467	-7.84207	Training & validation (AAOCA)
-68.9149	-6.66135	Training & validation (AAOCA)
-70.9053	-7.82652	Training & validation (AAOCA)
-70.4918	-6.79828	Training & validation (AAOCA)
-69.606	-6.76831	Training & validation (AAOCA)
-46.4932	-17.8176	Training & validation (AAOCA)
-27.5476	55.4782	Training & validation (AAOCA)
-27.5299	54.1997	Training & validation (AAOCA)
-27.5108	55.5666	Training & validation (AAOCA)
-51.7923	-8.10926	Training & validation (AAOCA)
-51.7292	5.84985	Training & validation (AAOCA)
-51.6583	5.76794	Training & validation (AAOCA)
-52.172	4.44624	Training & validation (AAOCA)
-51.7918	-8.10925	Training & validation (AAOCA)
-50.9734	8.07295	Training & validation (AAOCA)
-50.9735	8.07288	Training & validation (AAOCA)
-51.352	5.37691	Training & validation (AAOCA)
-52.0286	4.6851	Training & validation (AAOCA)
-50.4623	7.67051	Training & validation (AAOCA)
-39.774	16.1095	Training & validation (AAOCA)
-40.8041	3.6101	Training & validation (AAOCA)
-55.0211	24.7998	Training & validation (AAOCA)
-55.1531	24.7574	Training & validation (AAOCA)
-55.0211	24.7998	Training & validation (AAOCA)
-60.312	-17.9388	Training & validation (AAOCA)
-60.2851	-17.9837	Training & validation (AAOCA)
-60.6741	-18.2293	Training & validation (AAOCA)
-60.2855	-17.9836	Training & validation (AAOCA)
-46.8309	42.3971	Training & validation (AAOCA)
-50.3564	43.1879	Training & validation (AAOCA)
-46.5344	41.9917	Training & validation (AAOCA)
-47.1167	42.257	Training & validation (AAOCA)
-47.2205	42.1642	Training & validation (AAOCA)
-48.2273	42.5087	Training & validation (AAOCA)
-49.9399	43.2288	Training & validation (AAOCA)
-49.5012	42.9006	Training & validation (AAOCA)
-48.6699	43.3274	Training & validation (AAOCA)
-39.774	16.1095	Training & validation (AAOCA)
-33.2241	41.7124	Training & validation (AAOCA)
-33.5558	42.3513	Training & validation (AAOCA)
-33.3071	46.0175	Training & validation (AAOCA)
-33.7433	42.0357	Training & validation (AAOCA)
-33.6006	41.8742	Training & validation (AAOCA)
-33.293	41.8798	Training & validation (AAOCA)
-33.3518	42.0426	Training & validation (AAOCA)
-35.2054	34.781	Training & validation (AAOCA)
-35.2057	34.7809	Training & validation (AAOCA)
-34.8767	35.4051	Training & validation (AAOCA)
-36.4473	36.5797	Training & validation (AAOCA)
-42.7218	31.9989	Training & validation (AAOCA)
-34.8764	35.4045	Training & validation (AAOCA)
-36.0385	36.0397	Training & validation (AAOCA)
-55.7637	22.7048	Training & validation (AAOCA)
-56.1488	23.71	Training & validation (AAOCA)
-55.7639	22.7047	Training & validation (AAOCA)
-56.1433	23.7342	Training & validation (AAOCA)
-48.0373	-3.31371	Training & validation (AAOCA)
-47.3677	-3.95116	Training & validation (AAOCA)
-47.9444	-4.06763	Training & validation (AAOCA)
-46.5244	-4.2831	Training & validation (AAOCA)
-46.8719	-5.14371	Training & validation (AAOCA)
-47.0581	-3.80457	Training & validation (AAOCA)
-47.1411	-4.89217	Training & validation (AAOCA)
-48.7936	-2.67184	Training & validation (AAOCA)
-48.7108	-2.77491	Training & validation (AAOCA)
-47.431	-3.35892	Training & validation (AAOCA)
-47.0548	-5.08877	Training & validation (AAOCA)
-46.5247	-4.28365	Training & validation (AAOCA)
-21.0336	60.4193	Training & validation (AAOCA)
-20.4899	59.7386	Training & validation (AAOCA)
-19.9012	57.6922	Training & validation (AAOCA)
-22.1971	57.3007	Training & validation (AAOCA)
-19.4655	57.9676	Training & validation (AAOCA)
-19.5425	57.9082	Training & validation (AAOCA)
-20.8024	57.346	Training & validation (AAOCA)
-71.1373	5.28706	Training & validation (AAOCA)
-71.074	5.32516	Training & validation (AAOCA)
-42.7755	32.0348	Training & validation (AAOCA)
-42.8355	14.4858	Training & validation (AAOCA)
-43.2348	15.3382	Training & validation (AAOCA)
-43.0378	15.8364	Training & validation (AAOCA)
-43.2549	15.308	Training & validation (AAOCA)
-42.9905	14.6654	Training & validation (AAOCA)
-51.4202	13.6388	Training & validation (AAOCA)
-54.915	6.75763	Training & validation (AAOCA)
-54.6743	4.64579	Training & validation (AAOCA)
-54.5422	7.38212	Training & validation (AAOCA)
-55.806	4.93887	Training & validation (AAOCA)
-54.7525	5.4529	Training & validation (AAOCA)
-61.7224	19.9454	Training & validation (AAOCA)
-61.4211	19.788	Training & validation (AAOCA)
-54.5023	8.20206	Training & validation (AAOCA)
-54.4766	7.82921	Training & validation (AAOCA)
-61.826	20.3234	Training & validation (AAOCA)
-54.3567	6.22882	Training & validation (AAOCA)
-55.5918	5.91283	Training & validation (AAOCA)
-55.2181	7.3147	Training & validation (AAOCA)
-54.8743	7.57932	Training & validation (AAOCA)
-61.8263	20.3224	Training & validation (AAOCA)
-54.464	7.16094	Training & validation (AAOCA)
-54.3568	6.22767	Training & validation (AAOCA)
-44.4225	10.6799	Training & validation (AAOCA)
-57.4366	-22.7488	Training & validation (AAOCA)
-57.5346	-22.7534	Training & validation (AAOCA)
-70.7118	-13.2215	Training & validation (AAOCA)
-70.9437	-13.2555	Training & validation (AAOCA)
-53.8969	17.5884	Training & validation (AAOCA)
-53.9041	17.5864	Training & validation (AAOCA)
-53.8711	17.361	Training & validation (AAOCA)
-53.9723	17.6626	Training & validation (AAOCA)
-53.8611	17.3627	Training & validation (AAOCA)
-28.4685	47.9117	Training & validation (AAOCA)
-29.0882	48.8373	Training & validation (AAOCA)
-30.8305	49.7013	Training & validation (AAOCA)
-29.6131	48.564	Training & validation (AAOCA)
-29.3198	49.7113	Training & validation (AAOCA)
-30.8691	48.2544	Training & validation (AAOCA)
-27.8913	49.0381	Training & validation (AAOCA)
-29.8953	49.0625	Training & validation (AAOCA)
-29.8259	49.9215	Training & validation (AAOCA)
-30.8051	47.7726	Training & validation (AAOCA)
-30.9651	48.8212	Training & validation (AAOCA)
-29.7073	48.2353	Training & validation (AAOCA)
-30.9653	48.8207	Training & validation (AAOCA)
-30.0619	49.1022	Training & validation (AAOCA)
-29.6575	47.9633	Training & validation (AAOCA)
-29.3199	49.7115	Training & validation (AAOCA)
-31.3741	49.4641	Training & validation (AAOCA)
-41.3952	-27.3428	Training & validation (AAOCA)
-41.3982	-27.3892	Training & validation (AAOCA)
-58.8027	11.8384	Training & validation (AAOCA)
-10.7326	54.8528	Training & validation (AAOCA)
-10.3898	54.4759	Training & validation (AAOCA)
-48.1263	16.5769	Training & validation (AAOCA)
-48.3047	16.6461	Training & validation (AAOCA)
-48.254	16.6708	Training & validation (AAOCA)
-48.2996	16.6921	Training & validation (AAOCA)
-44.6597	-29.5983	Training & validation (AAOCA)
-44.5412	-30.2922	Training & validation (AAOCA)
-44.6597	-29.5983	Training & validation (AAOCA)
-44.6597	-29.5983	Training & validation (AAOCA)
-43.1542	-38.1106	Training & validation (AAOCA)
-41.5828	-38.7525	Training & validation (AAOCA)
-39.7933	-37.5236	Training & validation (AAOCA)
-43.1533	-38.1125	Training & validation (AAOCA)
-40.4097	-39.103	Training & validation (AAOCA)
-47.4833	2.31909	Training & validation (AAOCA)
-41.5828	-38.7525	Training & validation (AAOCA)
-41.5828	-38.7525	Training & validation (AAOCA)
-39.7933	-37.5236	Training & validation (AAOCA)
-47.4831	2.31919	Training & validation (AAOCA)
-39.7933	-37.5236	Training & validation (AAOCA)
-44.674	-37.3499	Training & validation (AAOCA)
-62.0143	1.35362	Training & validation (AAOCA)
-62.0144	1.35322	Training & validation (AAOCA)
-62.0142	1.35335	Training & validation (AAOCA)
-59.1563	8.06756	Training & validation (AAOCA)
-58.3845	8.3919	Training & validation (AAOCA)
-59.16	8.08366	Training & validation (AAOCA)
-45.6638	45.9451	Training & validation (AAOCA)
-45.5803	47.7353	Training & validation (AAOCA)
-43.0082	42.7232	Training & validation (AAOCA)
-21.6178	47.9701	Training & validation (AAOCA)
-21.53	47.9389	Training & validation (AAOCA)
-21.5965	47.9256	Training & validation (AAOCA)
-17.7017	53.0717	Training & validation (AAOCA)
-17.6985	53.273	Training & validation (AAOCA)
-17.7332	53.2368	Training & validation (AAOCA)
-47.7216	32.6251	Training & validation (AAOCA)
-47.7771	32.6976	Training & validation (AAOCA)
-47.4553	32.3788	Training & validation (AAOCA)
-47.7664	32.6316	Training & validation (AAOCA)
-47.8859	32.6144	Training & validation (AAOCA)
-38.7966	7.26437	Training & validation (AAOCA)
-38.7242	7.10206	Training & validation (AAOCA)
-49.8112	1.07061	Training & validation (AAOCA)
-49.8232	1.09135	Training & validation (AAOCA)
-38.7478	-24.3351	Training & validation (AAOCA)
-38.7612	-24.3357	Training & validation (AAOCA)
-38.7407	-24.5079	Training & validation (AAOCA)
-38.7316	-24.3285	Training & validation (AAOCA)
-21.6389	34.1233	Training & validation (AAOCA)
-74.9075	-8.60135	Training & validation (AAOCA)
-74.3565	-8.125	Training & validation (AAOCA)
-74.4923	-8.29297	Training & validation (AAOCA)
-75.1541	-9.00674	Training & validation (AAOCA)
-75.84	-9.74932	Training & validation (AAOCA)
-75.9315	-9.07337	Training & validation (AAOCA)
-75.7995	-9.31036	Training & validation (AAOCA)
-74.6131	-8.41583	Training & validation (AAOCA)
-66.8987	22.2333	Training & validation (AAOCA)
-67.5481	22.5732	Training & validation (AAOCA)
-35.4999	-8.56979	Training & validation (AAOCA)
-35.5304	-9.14588	Training & validation (AAOCA)
-49.254	23.8202	Training & validation (AAOCA)
-35.4999	-8.56979	Training & validation (AAOCA)
-34.889	-9.06034	Training & validation (AAOCA)
-35.3348	-9.35149	Training & validation (AAOCA)
-34.93	-9.24327	Training & validation (AAOCA)
-34.6965	-8.84394	Training & validation (AAOCA)
-46.518	44.6539	Training & validation (AAOCA)
-50.1805	44.0232	Training & validation (AAOCA)
-65.201	24.2388	Training & validation (AAOCA)
-49.1178	44.1872	Training & validation (AAOCA)
-47.0079	45.316	Training & validation (AAOCA)
-48.6583	44.9696	Training & validation (AAOCA)
-48.6583	44.9696	Training & validation (AAOCA)
-50.1805	44.0232	Training & validation (AAOCA)
-65.2009	24.2388	Training & validation (AAOCA)
-46.431	43.1651	Training & validation (AAOCA)
-47.0079	45.316	Training & validation (AAOCA)
-46.518	44.6539	Training & validation (AAOCA)
-46.4317	43.1651	Training & validation (AAOCA)
-49.1178	44.1872	Training & validation (AAOCA)
-37.5447	12.8626	Training & validation (AAOCA)
-30.7823	56.2669	Training & validation (AAOCA)
-30.7823	56.2668	Training & validation (AAOCA)
-40.7588	37.7223	Training & validation (AAOCA)
-44.9601	-0.87393	Training & validation (AAOCA)
-45.5682	-0.61612	Training & validation (AAOCA)
-44.7194	-0.8203	Training & validation (AAOCA)
-45.17	-0.824177	Training & validation (AAOCA)
-44.6927	-0.949047	Training & validation (AAOCA)
-30.6463	56.1669	Training & validation (AAOCA)
-34.4657	6.49864	Training & validation (AAOCA)
-46.0719	11.3942	Training & validation (AAOCA)
-9.38631	53.2514	Training & validation (AAOCA)
-36.4573	-29.4642	Training & validation (AAOCA)
-37.5885	-33.2758	Training & validation (AAOCA)
-37.8042	-31.9579	Training & validation (AAOCA)
-36.2526	-29.8777	Training & validation (AAOCA)
-38.3878	-32.0018	Training & validation (AAOCA)
-39.4386	-32.001	Training & validation (AAOCA)
-37.8794	-33.2124	Training & validation (AAOCA)
-36.4571	-29.4646	Training & validation (AAOCA)
-61.2625	-5.09236	Training & validation (AAOCA)
-61.6869	-4.62584	Training & validation (AAOCA)
-62.7394	-4.78901	Training & validation (AAOCA)
-61.6871	-4.62554	Training & validation (AAOCA)
-61.3261	-5.27288	Training & validation (AAOCA)
-62.4496	-5.08313	Training & validation (AAOCA)
-61.6864	-4.62572	Training & validation (AAOCA)
-57.6709	-22.8386	Training & validation (AAOCA)
-57.4366	-22.7488	Training & validation (AAOCA)
-40.8967	-4.9813	Training & validation (AAOCA)
-40.9115	-4.96599	Training & validation (AAOCA)
-27.7346	23.3237	Training & validation (AAOCA)
-27.364	22.2471	Training & validation (AAOCA)
-60.417	-11.6791	Training & validation (AAOCA)
-60.3791	-11.6484	Training & validation (AAOCA)
-60.1414	-11.6772	Training & validation (AAOCA)
-30.2576	46.2956	Training & validation (AAOCA)
-43.3909	-17.1093	Training & validation (AAOCA)
-43.3834	-17.0702	Training & validation (AAOCA)
-43.3909	-17.1093	Training & validation (AAOCA)
-42.5848	-23.5422	Training & validation (AAOCA)
-42.9343	-23.6326	Training & validation (AAOCA)
-42.3952	-24.1363	Training & validation (AAOCA)
-42.9483	-23.6118	Training & validation (AAOCA)
-42.94	-23.7182	Training & validation (AAOCA)
-42.9956	-24.1519	Training & validation (AAOCA)
-48.2938	5.4442	Training & validation (AAOCA)
-48.3065	5.45374	Training & validation (AAOCA)
-68.4892	2.81294	Training & validation (AAOCA)
-68.4353	2.81903	Training & validation (AAOCA)
-71.727	-25.3091	Training & validation (AAOCA)
-40.6553	0.421703	Training & validation (AAOCA)
-41.0483	0.20307	Training & validation (AAOCA)
-40.8923	-0.445473	Training & validation (AAOCA)
-42.7785	-10.6587	Training & validation (AAOCA)
-40.6694	-0.231922	Training & validation (AAOCA)
-41.1536	-0.230512	Training & validation (AAOCA)
-31.9964	18.5471	Training & validation (AAOCA)
-31.2426	18.3943	Training & validation (AAOCA)
-31.4031	18.4174	Training & validation (AAOCA)
-21.0336	60.4193	Training & validation (AAOCA)
-20.4899	59.7386	Training & validation (AAOCA)
-27.1423	22.8775	Training & validation (AAOCA)
-28.009	22.278	Training & validation (AAOCA)
-30.3393	21.6345	Training & validation (AAOCA)
-29.3761	21.6443	Training & validation (AAOCA)
-29.836	24.2115	Training & validation (AAOCA)
-27.5284	25.205	Training & validation (AAOCA)
-36.6254	1.83773	Training & validation (AAOCA)
-30.3873	24.2374	Training & validation (AAOCA)
-29.0094	24.2857	Training & validation (AAOCA)
-29.9989	21.8567	Training & validation (AAOCA)
-29.431	21.2625	Training & validation (AAOCA)
-29.4451	22.7851	Training & validation (AAOCA)
-30.5585	25.4917	Training & validation (AAOCA)
-29.7473	20.8383	Training & validation (AAOCA)
-28.7487	23.2912	Training & validation (AAOCA)
-30.7304	22.3364	Training & validation (AAOCA)
-30.7304	22.3364	Training & validation (AAOCA)
-27.988	24.1693	Training & validation (AAOCA)
-28.0694	22.9552	Training & validation (AAOCA)
-28.0278	23.0344	Training & validation (AAOCA)
-29.7644	23.3025	Training & validation (AAOCA)
-28.5134	23.947	Training & validation (AAOCA)
-36.6254	1.83773	Training & validation (AAOCA)
-28.6628	21.0047	Training & validation (AAOCA)
-29.1212	22.2638	Training & validation (AAOCA)
-29.4453	22.7853	Training & validation (AAOCA)
-27.2537	22.4945	Training & validation (AAOCA)
-28.6956	21.8699	Training & validation (AAOCA)
-31.0458	25.6586	Training & validation (AAOCA)
-50.6636	41.818	Training & validation (AAOCA)
-50.6241	41.5309	Training & validation (AAOCA)
-51.1388	42.763	Training & validation (AAOCA)
-44.6939	36.6659	Training & validation (AAOCA)
-45.2583	36.3544	Training & validation (AAOCA)
-44.6136	36.7173	Training & validation (AAOCA)
-44.8556	36.5461	Training & validation (AAOCA)
-37.9462	3.95897	Training & validation (AAOCA)
-37.9967	3.83841	Training & validation (AAOCA)
-37.6698	4.65631	Training & validation (AAOCA)
-58.6892	13.4739	Training & validation (AAOCA)
-37.9501	4.00673	Training & validation (AAOCA)
-58.6891	13.4741	Training & validation (AAOCA)
-59.2999	13.4231	Training & validation (AAOCA)
-59.1376	13.4896	Training & validation (AAOCA)
-37.6698	4.65733	Training & validation (AAOCA)
-40.3505	37.9803	Training & validation (AAOCA)
-58.4581	10.8892	Training & validation (AAOCA)
-58.5157	10.7325	Training & validation (AAOCA)
-23.2445	56.5305	Training & validation (AAOCA)
-23.3063	57.08	Training & validation (AAOCA)
-9.4881	52.6467	Training & validation (AAOCA)
-9.73397	52.6031	Training & validation (AAOCA)
-52.0663	-4.9885	Training & validation (AAOCA)
-71.3191	9.65162	Training & validation (AAOCA)
-71.4825	9.63451	Training & validation (AAOCA)
-31.2972	51.4725	Training & validation (AAOCA)
-46.5522	-9.74664	Training & validation (AAOCA)
-42.264	13.6257	Training & validation (AAOCA)
-44.5018	-9.53618	Training & validation (AAOCA)
-44.6198	-9.59761	Training & validation (AAOCA)
-44.6245	-9.55654	Training & validation (AAOCA)
-44.5665	-9.65617	Training & validation (AAOCA)
-55.7557	14.6517	Training & validation (AAOCA)
-55.7561	14.6514	Training & validation (AAOCA)
-64.9592	0.386674	Training & validation (AAOCA)
-64.9311	0.475404	Training & validation (AAOCA)
-64.9213	0.498824	Training & validation (AAOCA)
-64.42	0.215665	Training & validation (AAOCA)
-58.8165	3.68235	Training & validation (AAOCA)
-58.7308	4.42524	Training & validation (AAOCA)
-58.6911	4.40162	Training & validation (AAOCA)
-58.6825	4.44401	Training & validation (AAOCA)
-58.8936	3.91867	Training & validation (AAOCA)
-22.5772	54.193	Training & validation (AAOCA)
-20.8196	55.6873	Training & validation (AAOCA)
-22.2716	54.3753	Training & validation (AAOCA)
-22.3656	54.3135	Training & validation (AAOCA)
-34.4657	6.49864	Training & validation (AAOCA)
-39.0437	0.974153	Training & validation (AAOCA)
-38.9495	0.84024	Training & validation (AAOCA)
-25.9644	41.0006	Training & validation (AAOCA)
-24.7164	32.8259	Training & validation (AAOCA)
-25.1231	32.4074	Training & validation (AAOCA)
-64.5344	-1.75671	Training & validation (AAOCA)
-63.4559	11.5063	Training & validation (AAOCA)
-60.9769	8.15018	Training & validation (AAOCA)
-60.9772	8.15014	Training & validation (AAOCA)
-62.8469	7.5225	Training & validation (AAOCA)
-62.8441	9.13382	Training & validation (AAOCA)
-62.5328	11.1235	Training & validation (AAOCA)
-62.0447	8.29433	Training & validation (AAOCA)
-60.4258	11.4922	Training & validation (AAOCA)
-63.4559	11.5063	Training & validation (AAOCA)
-62.0448	8.29441	Training & validation (AAOCA)
-61.8308	9.12741	Training & validation (AAOCA)
-62.874	7.73665	Training & validation (AAOCA)
-60.9774	8.15017	Training & validation (AAOCA)
-62.8442	9.13422	Training & validation (AAOCA)
-61.2299	9.53321	Training & validation (AAOCA)
-61.5755	10.6666	Training & validation (AAOCA)
-62.0702	9.71466	Training & validation (AAOCA)
-62.0695	9.71437	Training & validation (AAOCA)
-56.2443	-15.857	Training & validation (AAOCA)
-56.2036	-16.2397	Training & validation (AAOCA)
-52.2374	-20.1674	Training & validation (AAOCA)
-31.3449	51.501	Training & validation (AAOCA)
-23.4685	54.829	Training & validation (AAOCA)
-18.2127	57.2565	Training & validation (AAOCA)
-20.7202	56.5465	Training & validation (AAOCA)
-18.3332	53.2915	Training & validation (AAOCA)
-10.7326	54.8528	Training & validation (AAOCA)
-10.3898	54.4759	Training & validation (AAOCA)
-39.6388	18.5502	Training & validation (AAOCA)
-47.9455	-21.1286	Training & validation (AAOCA)
-48.4103	-20.7981	Training & validation (AAOCA)
-21.024	43.5332	Training & validation (AAOCA)
-21.0132	43.5588	Training & validation (AAOCA)
-48.4103	-20.7983	Training & validation (AAOCA)
-46.4828	-17.8295	Training & validation (AAOCA)
-43.2814	37.5753	Training & validation (AAOCA)
-43.1845	37.7117	Training & validation (AAOCA)
-66.6563	16.2025	Training & validation (AAOCA)
-66.6291	15.1574	Training & validation (AAOCA)
-66.8871	16.5611	Training & validation (AAOCA)
-66.4944	16.3625	Training & validation (AAOCA)
-67.7672	13.898	Training & validation (AAOCA)
-66.3603	17.2631	Training & validation (AAOCA)
-66.6489	14.6048	Training & validation (AAOCA)
-66.3197	16.8	Training & validation (AAOCA)
-66.6366	14.9427	Training & validation (AAOCA)
-50.0246	22.8081	Training & validation (AAOCA)
-66.5667	23.1191	Training & validation (AAOCA)
-49.9644	22.9769	Training & validation (AAOCA)
-58.7618	-22.354	Training & validation (AAOCA)
-51.1497	-25.3676	Training & validation (AAOCA)
-50.8823	-25.572	Training & validation (AAOCA)
-67.7746	4.1124	Training & validation (AAOCA)
-40.0199	9.94715	Training & validation (AAOCA)
-38.8262	11.9686	Training & validation (AAOCA)
-48.0911	-15.5435	Training & validation (AAOCA)
-40.031	9.95381	Training & validation (AAOCA)
-40.0544	9.88005	Training & validation (AAOCA)
-38.7076	12.021	Training & validation (AAOCA)
-58.1031	-0.995694	Training & validation (AAOCA)
-58.1222	-0.329665	Training & validation (AAOCA)
-56.7777	-0.0288459	Training & validation (AAOCA)
-58.0518	0.165977	Training & validation (AAOCA)
-57.9243	0.291373	Training & validation (AAOCA)
-58.3646	-0.254007	Training & validation (AAOCA)
-57.586	0.163176	Training & validation (AAOCA)
-70.6696	18.1187	Training & validation (AAOCA)
-70.5799	20.0439	Training & validation (AAOCA)
-70.767	20.7133	Training & validation (AAOCA)
-69.996	21.2676	Training & validation (AAOCA)
-70.7022	21.1332	Training & validation (AAOCA)
-70.7022	21.1332	Training & validation (AAOCA)
-71.1651	20.4899	Training & validation (AAOCA)
-70.6514	18.2899	Training & validation (AAOCA)
-75.5182	-4.25515	Training & validation (AAOCA)
-75.0637	-3.83519	Training & validation (AAOCA)
-75.212	-3.48916	Training & validation (AAOCA)
-75.4043	-3.68423	Training & validation (AAOCA)
-75.5811	-4.22415	Training & validation (AAOCA)
-20.1994	52.4191	Training & validation (AAOCA)
-20.1936	52.4652	Training & validation (AAOCA)
-20.1944	52.5015	Training & validation (AAOCA)
-41.6313	41.65	Training & validation (AAOCA)
-41.6562	41.6849	Training & validation (AAOCA)
-40.9391	40.4795	Training & validation (AAOCA)
-68.5705	11.1214	Training & validation (AAOCA)
-68.5891	11.1354	Training & validation (AAOCA)
-71.4825	9.63451	Training & validation (AAOCA)
[truncated: 1,131 more rows]

## Sheet: origin
tsne_1	tsne_2	labels_origin
-45.8284	40.7134	External testing (L-AAOCA)
-55.0554	23.2959	External testing (L-AAOCA)
-51.1043	15.0394	External testing (R-AAOCA)
-48.9978	16.47	External testing (R-AAOCA)
-45.3126	-28.7841	External testing (R-AAOCA)
-50.5261	-7.11245	External testing (R-AAOCA)
-60.042	-17.2149	External testing (R-AAOCA)
-52.8783	7.52266	External testing (R-AAOCA)
-75.1671	-21.1149	External testing (R-AAOCA)
-27.1148	44.1017	External testing (L-AAOCA)
-27.0184	52.1587	External testing (L-AAOCA)
-39.3655	32.5374	External testing (L-AAOCA)
-40.8366	-10.999	External testing (R-AAOCA)
-39.0121	-6.65589	External testing (R-AAOCA)
-58.678	-28.6728	External testing (R-AAOCA)
-81.2431	-7.92049	External testing (R-AAOCA)
-31.9997	50.0517	External testing (L-AAOCA)
-28.0069	55.1629	External testing (L-AAOCA)
-21.0501	54.8009	External testing (L-AAOCA)
-49.124	-33.056	External testing (R-AAOCA)
-48.9577	-33.6618	External testing (R-AAOCA)
-57.1762	-26.9054	External testing (R-AAOCA)
-30.0423	53.0554	External testing (L-AAOCA)
-22.5655	58.9151	External testing (L-AAOCA)
-26.6132	51.0588	External testing (L-AAOCA)
-45.1502	-25.5784	External testing (R-AAOCA)
-31.8677	51.2437	External testing (L-AAOCA)
-43.1183	31.3613	External testing (L-AAOCA)
-27.7952	53.4275	External testing (L-AAOCA)
-22.2838	11.7472	External testing (L-AAOCA)
-67.0451	20.6422	External testing (R-AAOCA)
-24.1827	44.8207	External testing (L-AAOCA)
-47.9219	12.869	External testing (R-AAOCA)
-26.5036	44.4913	External testing (L-AAOCA)
-33.7989	29.9888	External testing (L-AAOCA)
-39.3656	32.5374	External testing (L-AAOCA)
-49.066	40.1966	External testing (L-AAOCA)
-24.8139	43.0123	External testing (L-AAOCA)
-70.3951	-12.2696	External testing (R-AAOCA)
-63.8214	-13.4482	External testing (R-AAOCA)
-49.0474	40.1158	External testing (L-AAOCA)
-19.0975	55.9648	External testing (L-AAOCA)
-47.109	-30.8785	External testing (R-AAOCA)
-54.571	-13.618	External testing (R-AAOCA)
-26.5555	47.0821	External testing (L-AAOCA)
-42.2717	-31.1485	External testing (R-AAOCA)
-42.2717	-31.1485	External testing (R-AAOCA)
-19.9512	56.2246	External testing (L-AAOCA)
-40.7178	3.63287	External testing (R-AAOCA)
-29.45	51.9449	External testing (L-AAOCA)
-22.0147	60.7649	External testing (L-AAOCA)
-26.6961	52.8731	External testing (L-AAOCA)
-61.0447	13.6045	External testing (R-AAOCA)
-71.7529	12.766	External testing (R-AAOCA)
-72.0955	-10.381	External testing (R-AAOCA)
-33.7864	29.9806	External testing (L-AAOCA)
-66.3022	10.4603	External testing (R-AAOCA)
-72.2949	4.64106	External testing (R-AAOCA)
-41.8084	2.06247	External testing (R-AAOCA)
-49.733	-31.0397	External testing (R-AAOCA)
-76.4224	-5.38019	External testing (R-AAOCA)
-27.3719	51.9987	External testing (L-AAOCA)
-48.9595	-33.6792	External testing (R-AAOCA)
-49.124	-33.056	External testing (R-AAOCA)
-27.0583	50.811	External testing (L-AAOCA)
-29.45	51.9449	External testing (L-AAOCA)
-29.3485	51.8423	External testing (L-AAOCA)
-55.8531	-22.0431	External testing (R-AAOCA)
-10.5555	52.4727	External testing (L-AAOCA)
-44.245	14.4088	External testing (R-AAOCA)
-49.0539	-15.0773	External testing (R-AAOCA)
-67.0075	-6.62098	External testing (R-AAOCA)
-22.5725	48.6956	External testing (L-AAOCA)
-24.2361	47.9924	External testing (L-AAOCA)
-24.5885	46.698	External testing (L-AAOCA)
-21.2706	45.4989	External testing (L-AAOCA)
-43.8187	47.4654	External testing (L-AAOCA)
-43.1075	38.993	External testing (L-AAOCA)
-27.722	49.9312	External testing (L-AAOCA)
-49.9423	22.1433	External testing (R-AAOCA)
-28.3548	50.7365	External testing (L-AAOCA)
-47.8241	-31.0301	External testing (R-AAOCA)
-54.7242	-25.98	External testing (R-AAOCA)
-28.9223	43.3631	External testing (L-AAOCA)
-75.7174	-11.0796	External testing (R-AAOCA)
-27.7396	53.0063	External testing (L-AAOCA)
-83.1529	-15.551	External testing (R-AAOCA)
-26.8103	49.023	External testing (L-AAOCA)
-43.2354	-25.1417	External testing (R-AAOCA)
-74.8389	13.8616	External testing (L-AAOCA)
-51.9061	33.3681	External testing (L-AAOCA)
-69.8804	-11.8376	External testing (R-AAOCA)
-48.7302	10.0449	External testing (R-AAOCA)
-50.6398	14.7839	External testing (R-AAOCA)
-69.8611	-2.32562	External testing (R-AAOCA)
-59.4068	-25.9339	External testing (R-AAOCA)
-75.7175	-12.9408	External testing (R-AAOCA)
-73.231	-14.6847	External testing (R-AAOCA)
-26.3865	46.4031	External testing (L-AAOCA)
-24.8167	48.8758	External testing (L-AAOCA)
-67.9355	12.9694	External testing (R-AAOCA)
-52.9305	31.4507	External testing (L-AAOCA)
-69.2167	-7.7743	External testing (R-AAOCA)
-64.0609	1.35413	External testing (R-AAOCA)
-49.2114	23.8503	External testing (R-AAOCA)
-83.1529	-15.551	External testing (R-AAOCA)
-55.0592	25.2412	External testing (L-AAOCA)
-41.8151	-6.14563	External testing (R-AAOCA)
-46.5977	35.3566	External testing (L-AAOCA)
-29.1963	52.8064	External testing (L-AAOCA)
-43.345	23.2491	External testing (L-AAOCA)
-41.9613	37.151	External testing (L-AAOCA)
-28.1698	43.2086	External testing (L-AAOCA)
-28.3064	43.2313	External testing (L-AAOCA)
-45.4552	49.1849	External testing (L-AAOCA)
-45.4508	49.1208	External testing (L-AAOCA)
-37.8944	-26.4459	External testing (R-AAOCA)
-46.5977	35.3566	External testing (L-AAOCA)
-10.126	53.9015	External testing (L-AAOCA)
-51.9061	33.3681	External testing (L-AAOCA)
-47.5293	8.19249	External testing (R-AAOCA)
-19.7879	58.9923	External testing (L-AAOCA)
-80.516	-12.9925	External testing (R-AAOCA)
-44.5768	-39.3328	External testing (R-AAOCA)
-39.569	-8.01947	External testing (L-AAOCA)
-59.4319	-25.935	External testing (R-AAOCA)
15.9568	45.4829	External testing (L-AAOCA)
-55.1066	-26.0537	External testing (R-AAOCA)
-59.1794	-4.42023	External testing (R-AAOCA)
-59.1819	-4.43484	External testing (R-AAOCA)
-39.3031	-8.83173	External testing (R-AAOCA)
-29.2589	50.8385	External testing (L-AAOCA)
-32.2458	47.9922	External testing (L-AAOCA)
-44.6629	-28.4355	External testing (R-AAOCA)
-81.1227	-14.3886	Training & validation (R-AAOCA)
-81.3373	-14.3798	Training & validation (R-AAOCA)
-38.9746	-9.73636	Training & validation (R-AAOCA)
-35.2321	-4.733	Training & validation (R-AAOCA)
-35.2279	-4.75407	Training & validation (R-AAOCA)
-35.2048	-4.9444	Training & validation (R-AAOCA)
-58.2832	15.6844	Training & validation (R-AAOCA)
-58.4005	15.5677	Training & validation (R-AAOCA)
-58.34	15.6225	Training & validation (R-AAOCA)
-58.4151	15.5746	Training & validation (R-AAOCA)
-57.9892	16.4342	Training & validation (R-AAOCA)
-59.4173	9.25374	Training & validation (R-AAOCA)
-59.2328	9.4148	Training & validation (R-AAOCA)
-70.5454	-1.43869	Training & validation (R-AAOCA)
-71.4905	-1.35154	Training & validation (R-AAOCA)
-49.9176	22.4956	Training & validation (R-AAOCA)
-70.5838	-1.06972	Training & validation (R-AAOCA)
-72.4322	10.1939	Training & validation (R-AAOCA)
-72.4346	10.1953	Training & validation (R-AAOCA)
-50.6636	41.818	Training & validation (L-AAOCA)
-50.6241	41.5309	Training & validation (L-AAOCA)
-46.1771	-6.0636	Training & validation (R-AAOCA)
-64.9642	0.233941	Training & validation (R-AAOCA)
-64.4206	0.216621	Training & validation (R-AAOCA)
-35.8916	16.0844	Training & validation (R-AAOCA)
-35.7677	16.462	Training & validation (R-AAOCA)
-35.7678	16.4622	Training & validation (R-AAOCA)
-35.8948	16.0755	Training & validation (R-AAOCA)
-45.6678	-21.4887	Training & validation (R-AAOCA)
-45.6563	-21.3953	Training & validation (R-AAOCA)
-45.6678	-21.4887	Training & validation (R-AAOCA)
-39.3686	23.1447	Training & validation (R-AAOCA)
-40.7506	23.721	Training & validation (R-AAOCA)
-40.9438	23.5831	Training & validation (R-AAOCA)
-41.7416	22.9907	Training & validation (R-AAOCA)
-39.8831	21.4846	Training & validation (R-AAOCA)
-38.247	22.8116	Training & validation (R-AAOCA)
-40.7054	22.5349	Training & validation (R-AAOCA)
-40.0271	20.9195	Training & validation (R-AAOCA)
-38.2197	22.4163	Training & validation (R-AAOCA)
-38.2463	22.8109	Training & validation (R-AAOCA)
-38.7168	21.1077	Training & validation (R-AAOCA)
-39.432	20.9966	Training & validation (R-AAOCA)
-39.7471	20.7631	Training & validation (R-AAOCA)
-40.7523	21.9899	Training & validation (R-AAOCA)
-40.7474	22.8992	Training & validation (R-AAOCA)
-42.0924	22.3546	Training & validation (R-AAOCA)
-42.0562	22.3084	Training & validation (R-AAOCA)
-39.5377	21.9799	Training & validation (R-AAOCA)
-39.9821	21.4493	Training & validation (R-AAOCA)
-39.1778	21.4601	Training & validation (R-AAOCA)
-37.4798	21.998	Training & validation (R-AAOCA)
-40.0031	22.328	Training & validation (R-AAOCA)
-40.3549	21.0078	Training & validation (R-AAOCA)
-42.2635	-11.0433	Training & validation (R-AAOCA)
-40.9115	-4.96599	Training & validation (R-AAOCA)
-40.7612	-11.2949	Training & validation (R-AAOCA)
-38.9749	-9.73577	Training & validation (R-AAOCA)
-37.5465	-9.43837	Training & validation (R-AAOCA)
-37.9467	-9.43498	Training & validation (R-AAOCA)
-38.5942	44.294	Training & validation (L-AAOCA)
-38.595	44.2933	Training & validation (L-AAOCA)
-38.5628	44.311	Training & validation (L-AAOCA)
-38.5259	44.3579	Training & validation (L-AAOCA)
-68.6104	14.6093	Training & validation (L-AAOCA)
-56.6541	-11.9999	Training & validation (R-AAOCA)
-57.744	-11.7421	Training & validation (R-AAOCA)
-57.8497	-13.2147	Training & validation (R-AAOCA)
-57.0693	-12.5367	Training & validation (R-AAOCA)
-57.8497	-13.2147	Training & validation (R-AAOCA)
-56.946	-12.0185	Training & validation (R-AAOCA)
-35.1024	49.8527	Training & validation (L-AAOCA)
-34.8118	49.9568	Training & validation (L-AAOCA)
-20.4104	44.5014	Training & validation (L-AAOCA)
-34.2226	50.1345	Training & validation (L-AAOCA)
-33.2179	50.6913	Training & validation (L-AAOCA)
-23.0503	52.7729	Training & validation (L-AAOCA)
-59.7714	6.97676	Training & validation (R-AAOCA)
-39.633	31.8354	Training & validation (L-AAOCA)
-70.203	-6.63378	Training & validation (R-AAOCA)
-70.5558	-6.17179	Training & validation (R-AAOCA)
-69.3159	-5.3434	Training & validation (R-AAOCA)
-69.7185	-6.09296	Training & validation (R-AAOCA)
-68.9145	-6.66268	Training & validation (R-AAOCA)
-70.6467	-7.84207	Training & validation (R-AAOCA)
-68.9149	-6.66135	Training & validation (R-AAOCA)
-70.9053	-7.82652	Training & validation (R-AAOCA)
-70.4918	-6.79828	Training & validation (R-AAOCA)
-69.606	-6.76831	Training & validation (R-AAOCA)
-46.4932	-17.8176	Training & validation (R-AAOCA)
-27.5476	55.4782	Training & validation (L-AAOCA)
-27.5299	54.1997	Training & validation (L-AAOCA)
-27.5108	55.5666	Training & validation (L-AAOCA)
-51.7923	-8.10926	Training & validation (R-AAOCA)
-51.7292	5.84985	Training & validation (R-AAOCA)
-51.6583	5.76794	Training & validation (R-AAOCA)
-52.172	4.44624	Training & validation (R-AAOCA)
-51.7918	-8.10925	Training & validation (R-AAOCA)
-50.9734	8.07295	Training & validation (R-AAOCA)
-50.9735	8.07288	Training & validation (R-AAOCA)
-51.352	5.37691	Training & validation (R-AAOCA)
-52.0286	4.6851	Training & validation (R-AAOCA)
-50.4623	7.67051	Training & validation (R-AAOCA)
-39.774	16.1095	Training & validation (R-AAOCA)
-40.8041	3.6101	Training & validation (R-AAOCA)
-55.0211	24.7998	Training & validation (L-AAOCA)
-55.1531	24.7574	Training & validation (L-AAOCA)
-55.0211	24.7998	Training & validation (L-AAOCA)
-60.312	-17.9388	Training & validation (R-AAOCA)
-60.2851	-17.9837	Training & validation (R-AAOCA)
-60.6741	-18.2293	Training & validation (R-AAOCA)
-60.2855	-17.9836	Training & validation (R-AAOCA)
-46.8309	42.3971	Training & validation (L-AAOCA)
-50.3564	43.1879	Training & validation (L-AAOCA)
-46.5344	41.9917	Training & validation (L-AAOCA)
-47.1167	42.257	Training & validation (L-AAOCA)
-47.2205	42.1642	Training & validation (L-AAOCA)
-48.2273	42.5087	Training & validation (L-AAOCA)
-49.9399	43.2288	Training & validation (L-AAOCA)
-49.5012	42.9006	Training & validation (L-AAOCA)
-48.6699	43.3274	Training & validation (L-AAOCA)
-39.774	16.1095	Training & validation (R-AAOCA)
-33.2241	41.7124	Training & validation (L-AAOCA)
-33.5558	42.3513	Training & validation (L-AAOCA)
-33.3071	46.0175	Training & validation (L-AAOCA)
-33.7433	42.0357	Training & validation (L-AAOCA)
-33.6006	41.8742	Training & validation (L-AAOCA)
-33.293	41.8798	Training & validation (L-AAOCA)
-33.3518	42.0426	Training & validation (L-AAOCA)
-35.2054	34.781	Training & validation (L-AAOCA)
-35.2057	34.7809	Training & validation (L-AAOCA)
-34.8767	35.4051	Training & validation (L-AAOCA)
-36.4473	36.5797	Training & validation (L-AAOCA)
-42.7218	31.9989	Training & validation (L-AAOCA)
-34.8764	35.4045	Training & validation (L-AAOCA)
-36.0385	36.0397	Training & validation (L-AAOCA)
-55.7637	22.7048	Training & validation (L-AAOCA)
-56.1488	23.71	Training & validation (L-AAOCA)
-55.7639	22.7047	Training & validation (L-AAOCA)
-56.1433	23.7342	Training & validation (L-AAOCA)
-48.0373	-3.31371	Training & validation (R-AAOCA)
-47.3677	-3.95116	Training & validation (R-AAOCA)
-47.9444	-4.06763	Training & validation (R-AAOCA)
-46.5244	-4.2831	Training & validation (R-AAOCA)
-46.8719	-5.14371	Training & validation (R-AAOCA)
-47.0581	-3.80457	Training & validation (R-AAOCA)
-47.1411	-4.89217	Training & validation (R-AAOCA)
-48.7936	-2.67184	Training & validation (R-AAOCA)
-48.7108	-2.77491	Training & validation (R-AAOCA)
-47.431	-3.35892	Training & validation (R-AAOCA)
-47.0548	-5.08877	Training & validation (R-AAOCA)
-46.5247	-4.28365	Training & validation (R-AAOCA)
-21.0336	60.4193	Training & validation (L-AAOCA)
-20.4899	59.7386	Training & validation (L-AAOCA)
-19.9012	57.6922	Training & validation (L-AAOCA)
-22.1971	57.3007	Training & validation (L-AAOCA)
-19.4655	57.9676	Training & validation (L-AAOCA)
-19.5425	57.9082	Training & validation (L-AAOCA)
-20.8024	57.346	Training & validation (L-AAOCA)
-71.1373	5.28706	Training & validation (R-AAOCA)
-71.074	5.32516	Training & validation (R-AAOCA)
-42.7755	32.0348	Training & validation (L-AAOCA)
-42.8355	14.4858	Training & validation (R-AAOCA)
-43.2348	15.3382	Training & validation (R-AAOCA)
-43.0378	15.8364	Training & validation (R-AAOCA)
-43.2549	15.308	Training & validation (R-AAOCA)
-42.9905	14.6654	Training & validation (R-AAOCA)
-51.4202	13.6388	Training & validation (R-AAOCA)
-54.915	6.75763	Training & validation (R-AAOCA)
-54.6743	4.64579	Training & validation (R-AAOCA)
-54.5422	7.38212	Training & validation (R-AAOCA)
-55.806	4.93887	Training & validation (R-AAOCA)
-54.7525	5.4529	Training & validation (R-AAOCA)
-61.7224	19.9454	Training & validation (R-AAOCA)
-61.4211	19.788	Training & validation (R-AAOCA)
-54.5023	8.20206	Training & validation (R-AAOCA)
-54.4766	7.82921	Training & validation (R-AAOCA)
-61.826	20.3234	Training & validation (R-AAOCA)
-54.3567	6.22882	Training & validation (R-AAOCA)
-55.5918	5.91283	Training & validation (R-AAOCA)
-55.2181	7.3147	Training & validation (R-AAOCA)
-54.8743	7.57932	Training & validation (R-AAOCA)
-61.8263	20.3224	Training & validation (R-AAOCA)
-54.464	7.16094	Training & validation (R-AAOCA)
-54.3568	6.22767	Training & validation (R-AAOCA)
-44.4225	10.6799	Training & validation (R-AAOCA)
-57.4366	-22.7488	Training & validation (R-AAOCA)
-57.5346	-22.7534	Training & validation (R-AAOCA)
-70.7118	-13.2215	Training & validation (R-AAOCA)
-70.9437	-13.2555	Training & validation (R-AAOCA)
-53.8969	17.5884	Training & validation (L-AAOCA)
-53.9041	17.5864	Training & validation (L-AAOCA)
-53.8711	17.361	Training & validation (L-AAOCA)
-53.9723	17.6626	Training & validation (L-AAOCA)
-53.8611	17.3627	Training & validation (L-AAOCA)
-28.4685	47.9117	Training & validation (L-AAOCA)
-29.0882	48.8373	Training & validation (L-AAOCA)
-30.8305	49.7013	Training & validation (L-AAOCA)
-29.6131	48.564	Training & validation (L-AAOCA)
-29.3198	49.7113	Training & validation (L-AAOCA)
-30.8691	48.2544	Training & validation (L-AAOCA)
-27.8913	49.0381	Training & validation (L-AAOCA)
-29.8953	49.0625	Training & validation (L-AAOCA)
-29.8259	49.9215	Training & validation (L-AAOCA)
-30.8051	47.7726	Training & validation (L-AAOCA)
-30.9651	48.8212	Training & validation (L-AAOCA)
-29.7073	48.2353	Training & validation (L-AAOCA)
-30.9653	48.8207	Training & validation (L-AAOCA)
-30.0619	49.1022	Training & validation (L-AAOCA)
-29.6575	47.9633	Training & validation (L-AAOCA)
-29.3199	49.7115	Training & validation (L-AAOCA)
-31.3741	49.4641	Training & validation (L-AAOCA)
-41.3952	-27.3428	Training & validation (R-AAOCA)
-41.3982	-27.3892	Training & validation (R-AAOCA)
-58.8027	11.8384	Training & validation (R-AAOCA)
-10.7326	54.8528	Training & validation (L-AAOCA)
-10.3898	54.4759	Training & validation (L-AAOCA)
-48.1263	16.5769	Training & validation (R-AAOCA)
-48.3047	16.6461	Training & validation (R-AAOCA)
-48.254	16.6708	Training & validation (R-AAOCA)
-48.2996	16.6921	Training & validation (R-AAOCA)
-44.6597	-29.5983	Training & validation (R-AAOCA)
-44.5412	-30.2922	Training & validation (R-AAOCA)
-44.6597	-29.5983	Training & validation (R-AAOCA)
-44.6597	-29.5983	Training & validation (R-AAOCA)
-62.0143	1.35362	Training & validation (R-AAOCA)
-62.0144	1.35322	Training & validation (R-AAOCA)
-62.0142	1.35335	Training & validation (R-AAOCA)
-59.1563	8.06756	Training & validation (R-AAOCA)
-58.3845	8.3919	Training & validation (R-AAOCA)
-59.16	8.08366	Training & validation (R-AAOCA)
-45.6638	45.9451	Training & validation (L-AAOCA)
-45.5803	47.7353	Training & validation (L-AAOCA)
-43.0082	42.7232	Training & validation (L-AAOCA)
-21.6178	47.9701	Training & validation (L-AAOCA)
-21.53	47.9389	Training & validation (L-AAOCA)
-21.5965	47.9256	Training & validation (L-AAOCA)
-17.7017	53.0717	Training & validation (L-AAOCA)
-17.6985	53.273	Training & validation (L-AAOCA)
-17.7332	53.2368	Training & validation (L-AAOCA)
-47.7216	32.6251	Training & validation (L-AAOCA)
-47.7771	32.6976	Training & validation (L-AAOCA)
-47.4553	32.3788	Training & validation (L-AAOCA)
-47.7664	32.6316	Training & validation (L-AAOCA)
-47.8859	32.6144	Training & validation (L-AAOCA)
-38.7966	7.26437	Training & validation (R-AAOCA)
-38.7242	7.10206	Training & validation (R-AAOCA)
-49.8112	1.07061	Training & validation (R-AAOCA)
-49.8232	1.09135	Training & validation (R-AAOCA)
-38.7478	-24.3351	Training & validation (R-AAOCA)
-38.7612	-24.3357	Training & validation (R-AAOCA)
-38.7407	-24.5079	Training & validation (R-AAOCA)
-38.7316	-24.3285	Training & validation (R-AAOCA)
-21.6389	34.1233	Training & validation (L-AAOCA)
-74.9075	-8.60135	Training & validation (R-AAOCA)
-74.3565	-8.125	Training & validation (R-AAOCA)
-74.4923	-8.29297	Training & validation (R-AAOCA)
-75.1541	-9.00674	Training & validation (R-AAOCA)
-75.84	-9.74932	Training & validation (R-AAOCA)
-75.9315	-9.07337	Training & validation (R-AAOCA)
-75.7995	-9.31036	Training & validation (R-AAOCA)
-74.6131	-8.41583	Training & validation (R-AAOCA)
-66.8987	22.2333	Training & validation (R-AAOCA)
-67.5481	22.5732	Training & validation (R-AAOCA)
-35.4999	-8.56979	Training & validation (R-AAOCA)
-35.5304	-9.14588	Training & validation (R-AAOCA)
-49.254	23.8202	Training & validation (R-AAOCA)
-35.4999	-8.56979	Training & validation (R-AAOCA)
-34.889	-9.06034	Training & validation (R-AAOCA)
-35.3348	-9.35149	Training & validation (R-AAOCA)
-34.93	-9.24327	Training & validation (R-AAOCA)
-34.6965	-8.84394	Training & validation (R-AAOCA)
-46.518	44.6539	Training & validation (L-AAOCA)
-50.1805	44.0232	Training & validation (L-AAOCA)
-65.201	24.2388	Training & validation (L-AAOCA)
-49.1178	44.1872	Training & validation (L-AAOCA)
-47.0079	45.316	Training & validation (L-AAOCA)
-48.6583	44.9696	Training & validation (L-AAOCA)
-48.6583	44.9696	Training & validation (L-AAOCA)
-50.1805	44.0232	Training & validation (L-AAOCA)
-65.2009	24.2388	Training & validation (L-AAOCA)
-46.431	43.1651	Training & validation (L-AAOCA)
-47.0079	45.316	Training & validation (L-AAOCA)
-46.518	44.6539	Training & validation (L-AAOCA)
-46.4317	43.1651	Training & validation (L-AAOCA)
-49.1178	44.1872	Training & validation (L-AAOCA)
-37.5447	12.8626	Training & validation (L-AAOCA)
-30.7823	56.2669	Training & validation (L-AAOCA)
-30.7823	56.2668	Training & validation (L-AAOCA)
-40.7588	37.7223	Training & validation (L-AAOCA)
-44.9601	-0.87393	Training & validation (R-AAOCA)
-45.5682	-0.61612	Training & validation (R-AAOCA)
-44.7194	-0.8203	Training & validation (R-AAOCA)
-45.17	-0.824177	Training & validation (R-AAOCA)
-44.6927	-0.949047	Training & validation (R-AAOCA)
-30.6463	56.1669	Training & validation (L-AAOCA)
-34.4657	6.49864	Training & validation (R-AAOCA)
-46.0719	11.3942	Training & validation (R-AAOCA)
-9.38631	53.2514	Training & validation (L-AAOCA)
-36.4573	-29.4642	Training & validation (R-AAOCA)
-37.5885	-33.2758	Training & validation (R-AAOCA)
-37.8042	-31.9579	Training & validation (R-AAOCA)
-36.2526	-29.8777	Training & validation (R-AAOCA)
-38.3878	-32.0018	Training & validation (R-AAOCA)
-39.4386	-32.001	Training & validation (R-AAOCA)
-37.8794	-33.2124	Training & validation (R-AAOCA)
-36.4571	-29.4646	Training & validation (R-AAOCA)
-61.2625	-5.09236	Training & validation (R-AAOCA)
-61.6869	-4.62584	Training & validation (R-AAOCA)
-62.7394	-4.78901	Training & validation (R-AAOCA)
-61.6871	-4.62554	Training & validation (R-AAOCA)
-61.3261	-5.27288	Training & validation (R-AAOCA)
-62.4496	-5.08313	Training & validation (R-AAOCA)
-61.6864	-4.62572	Training & validation (R-AAOCA)
-57.6709	-22.8386	Training & validation (R-AAOCA)
-57.4366	-22.7488	Training & validation (R-AAOCA)
-40.8967	-4.9813	Training & validation (R-AAOCA)
-40.9115	-4.96599	Training & validation (R-AAOCA)
-27.7346	23.3237	Training & validation (L-AAOCA)
-27.364	22.2471	Training & validation (L-AAOCA)
-60.417	-11.6791	Training & validation (R-AAOCA)
-60.3791	-11.6484	Training & validation (R-AAOCA)
-60.1414	-11.6772	Training & validation (R-AAOCA)
-30.2576	46.2956	Training & validation (L-AAOCA)
-43.3909	-17.1093	Training & validation (R-AAOCA)
-43.3834	-17.0702	Training & validation (R-AAOCA)
-43.3909	-17.1093	Training & validation (R-AAOCA)
-42.5848	-23.5422	Training & validation (R-AAOCA)
-42.9343	-23.6326	Training & validation (R-AAOCA)
-42.3952	-24.1363	Training & validation (R-AAOCA)
-42.9483	-23.6118	Training & validation (R-AAOCA)
-42.94	-23.7182	Training & validation (R-AAOCA)
-42.9956	-24.1519	Training & validation (R-AAOCA)
-48.2938	5.4442	Training & validation (L-AAOCA)
-48.3065	5.45374	Training & validation (L-AAOCA)
-68.4892	2.81294	Training & validation (R-AAOCA)
-68.4353	2.81903	Training & validation (R-AAOCA)
-71.727	-25.3091	Training & validation (R-AAOCA)
-40.6553	0.421703	Training & validation (R-AAOCA)
-41.0483	0.20307	Training & validation (R-AAOCA)
-40.8923	-0.445473	Training & validation (R-AAOCA)
-42.7785	-10.6587	Training & validation (R-AAOCA)
-40.6694	-0.231922	Training & validation (R-AAOCA)
-41.1536	-0.230512	Training & validation (R-AAOCA)
-31.9964	18.5471	Training & validation (L-AAOCA)
-31.2426	18.3943	Training & validation (L-AAOCA)
-31.4031	18.4174	Training & validation (L-AAOCA)
-21.0336	60.4193	Training & validation (L-AAOCA)
-20.4899	59.7386	Training & validation (L-AAOCA)
-27.1423	22.8775	Training & validation (L-AAOCA)
-28.009	22.278	Training & validation (L-AAOCA)
-30.3393	21.6345	Training & validation (L-AAOCA)
-29.3761	21.6443	Training & validation (L-AAOCA)
-29.836	24.2115	Training & validation (L-AAOCA)
-27.5284	25.205	Training & validation (L-AAOCA)
-36.6254	1.83773	Training & validation (L-AAOCA)
-30.3873	24.2374	Training & validation (L-AAOCA)
-29.0094	24.2857	Training & validation (L-AAOCA)
-29.9989	21.8567	Training & validation (L-AAOCA)
-29.431	21.2625	Training & validation (L-AAOCA)
-29.4451	22.7851	Training & validation (L-AAOCA)
-30.5585	25.4917	Training & validation (L-AAOCA)
-29.7473	20.8383	Training & validation (L-AAOCA)
-28.7487	23.2912	Training & validation (L-AAOCA)
-30.7304	22.3364	Training & validation (L-AAOCA)
-30.7304	22.3364	Training & validation (L-AAOCA)
-27.988	24.1693	Training & validation (L-AAOCA)
-28.0694	22.9552	Training & validation (L-AAOCA)
-28.0278	23.0344	Training & validation (L-AAOCA)
-29.7644	23.3025	Training & validation (L-AAOCA)
-28.5134	23.947	Training & validation (L-AAOCA)
-36.6254	1.83773	Training & validation (L-AAOCA)
-28.6628	21.0047	Training & validation (L-AAOCA)
-29.1212	22.2638	Training & validation (L-AAOCA)
-29.4453	22.7853	Training & validation (L-AAOCA)
-27.2537	22.4945	Training & validation (L-AAOCA)
-28.6956	21.8699	Training & validation (L-AAOCA)
-31.0458	25.6586	Training & validation (L-AAOCA)
-50.6636	41.818	Training & validation (L-AAOCA)
-50.6241	41.5309	Training & validation (L-AAOCA)
-51.1388	42.763	Training & validation (L-AAOCA)
-44.6939	36.6659	Training & validation (L-AAOCA)
-45.2583	36.3544	Training & validation (L-AAOCA)
-44.6136	36.7173	Training & validation (L-AAOCA)
-44.8556	36.5461	Training & validation (L-AAOCA)
-37.9462	3.95897	Training & validation (R-AAOCA)
-37.9967	3.83841	Training & validation (R-AAOCA)
-37.6698	4.65631	Training & validation (R-AAOCA)
-58.6892	13.4739	Training & validation (R-AAOCA)
-37.9501	4.00673	Training & validation (R-AAOCA)
-58.6891	13.4741	Training & validation (R-AAOCA)
-59.2999	13.4231	Training & validation (R-AAOCA)
-59.1376	13.4896	Training & validation (R-AAOCA)
-37.6698	4.65733	Training & validation (R-AAOCA)
-40.3505	37.9803	Training & validation (R-AAOCA)
-58.4581	10.8892	Training & validation (R-AAOCA)
-58.5157	10.7325	Training & validation (R-AAOCA)
-23.2445	56.5305	Training & validation (L-AAOCA)
-23.3063	57.08	Training & validation (L-AAOCA)
-9.4881	52.6467	Training & validation (L-AAOCA)
-9.73397	52.6031	Training & validation (L-AAOCA)
-52.0663	-4.9885	Training & validation (R-AAOCA)
-71.3191	9.65162	Training & validation (R-AAOCA)
-71.4825	9.63451	Training & validation (R-AAOCA)
-31.2972	51.4725	Training & validation (L-AAOCA)
-46.5522	-9.74664	Training & validation (R-AAOCA)
-42.264	13.6257	Training & validation (R-AAOCA)
-44.5018	-9.53618	Training & validation (R-AAOCA)
-44.6198	-9.59761	Training & validation (R-AAOCA)
-44.6245	-9.55654	Training & validation (R-AAOCA)
-44.5665	-9.65617	Training & validation (R-AAOCA)
-55.7557	14.6517	Training & validation (R-AAOCA)
-55.7561	14.6514	Training & validation (R-AAOCA)
-64.9592	0.386674	Training & validation (R-AAOCA)
-64.9311	0.475404	Training & validation (R-AAOCA)
-64.9213	0.498824	Training & validation (R-AAOCA)
-64.42	0.215665	Training & validation (R-AAOCA)
-58.8165	3.68235	Training & validation (R-AAOCA)
-58.7308	4.42524	Training & validation (R-AAOCA)
-58.6911	4.40162	Training & validation (R-AAOCA)
-58.6825	4.44401	Training & validation (R-AAOCA)
-58.8936	3.91867	Training & validation (R-AAOCA)
-22.5772	54.193	Training & validation (L-AAOCA)
-20.8196	55.6873	Training & validation (L-AAOCA)
-22.2716	54.3753	Training & validation (L-AAOCA)
-22.3656	54.3135	Training & validation (L-AAOCA)
-34.4657	6.49864	Training & validation (R-AAOCA)
-39.0437	0.974153	Training & validation (R-AAOCA)
-38.9495	0.84024	Training & validation (R-AAOCA)
-25.9644	41.0006	Training & validation (R-AAOCA)
-24.7164	32.8259	Training & validation (L-AAOCA)
-25.1231	32.4074	Training & validation (L-AAOCA)
-64.5344	-1.75671	Training & validation (R-AAOCA)
-63.4559	11.5063	Training & validation (R-AAOCA)
-60.9769	8.15018	Training & validation (R-AAOCA)
-60.9772	8.15014	Training & validation (R-AAOCA)
-62.8469	7.5225	Training & validation (R-AAOCA)
-62.8441	9.13382	Training & validation (R-AAOCA)
-62.5328	11.1235	Training & validation (R-AAOCA)
-62.0447	8.29433	Training & validation (R-AAOCA)
-60.4258	11.4922	Training & validation (R-AAOCA)
-63.4559	11.5063	Training & validation (R-AAOCA)
-62.0448	8.29441	Training & validation (R-AAOCA)
-61.8308	9.12741	Training & validation (R-AAOCA)
-62.874	7.73665	Training & validation (R-AAOCA)
-60.9774	8.15017	Training & validation (R-AAOCA)
-62.8442	9.13422	Training & validation (R-AAOCA)
-61.2299	9.53321	Training & validation (R-AAOCA)
-61.5755	10.6666	Training & validation (R-AAOCA)
-62.0702	9.71466	Training & validation (R-AAOCA)
-62.0695	9.71437	Training & validation (R-AAOCA)
-56.2443	-15.857	Training & validation (R-AAOCA)
-56.2036	-16.2397	Training & validation (R-AAOCA)
-52.2374	-20.1674	Training & validation (R-AAOCA)
-31.3449	51.501	Training & validation (L-AAOCA)
-23.4685	54.829	Training & validation (L-AAOCA)
-18.2127	57.2565	Training & validation (L-AAOCA)
-20.7202	56.5465	Training & validation (L-AAOCA)
-18.3332	53.2915	Training & validation (L-AAOCA)
-10.7326	54.8528	Training & validation (L-AAOCA)
-10.3898	54.4759	Training & validation (L-AAOCA)
-39.6388	18.5502	Training & validation (R-AAOCA)
-47.9455	-21.1286	Training & validation (R-AAOCA)
-48.4103	-20.7981	Training & validation (R-AAOCA)
-21.024	43.5332	Training & validation (L-AAOCA)
-21.0132	43.5588	Training & validation (L-AAOCA)
-48.4103	-20.7983	Training & validation (R-AAOCA)
-46.4828	-17.8295	Training & validation (R-AAOCA)
-43.2814	37.5753	Training & validation (L-AAOCA)
-43.1845	37.7117	Training & validation (L-AAOCA)
-66.6563	16.2025	Training & validation (R-AAOCA)
-66.6291	15.1574	Training & validation (R-AAOCA)
-66.8871	16.5611	Training & validation (R-AAOCA)
-66.4944	16.3625	Training & validation (R-AAOCA)
-67.7672	13.898	Training & validation (R-AAOCA)
-66.3603	17.2631	Training & validation (R-AAOCA)
-66.6489	14.6048	Training & validation (R-AAOCA)
-66.3197	16.8	Training & validation (R-AAOCA)
-66.6366	14.9427	Training & validation (R-AAOCA)
-50.0246	22.8081	Training & validation (R-AAOCA)
-66.5667	23.1191	Training & validation (R-AAOCA)
-49.9644	22.9769	Training & validation (R-AAOCA)
-51.1497	-25.3676	Training & validation (R-AAOCA)
-50.8823	-25.572	Training & validation (R-AAOCA)
-67.7746	4.1124	Training & validation (R-AAOCA)
-40.0199	9.94715	Training & validation (R-AAOCA)
-38.8262	11.9686	Training & validation (R-AAOCA)
-48.0911	-15.5435	Training & validation (R-AAOCA)
-40.031	9.95381	Training & validation (R-AAOCA)
-40.0544	9.88005	Training & validation (R-AAOCA)
-38.7076	12.021	Training & validation (R-AAOCA)
-58.1031	-0.995694	Training & validation (R-AAOCA)
-58.1222	-0.329665	Training & validation (R-AAOCA)
-56.7777	-0.0288459	Training & validation (R-AAOCA)
-58.0518	0.165977	Training & validation (R-AAOCA)
-57.9243	0.291373	Training & validation (R-AAOCA)
-58.3646	-0.254007	Training & validation (R-AAOCA)
-57.586	0.163176	Training & validation (R-AAOCA)
-70.6696	18.1187	Training & validation (L-AAOCA)
-70.5799	20.0439	Training & validation (L-AAOCA)
-70.767	20.7133	Training & validation (L-AAOCA)
-69.996	21.2676	Training & validation (L-AAOCA)
-70.7022	21.1332	Training & validation (L-AAOCA)
-70.7022	21.1332	Training & validation (L-AAOCA)
-71.1651	20.4899	Training & validation (L-AAOCA)
-70.6514	18.2899	Training & validation (L-AAOCA)
-75.5182	-4.25515	Training & validation (R-AAOCA)
-75.0637	-3.83519	Training & validation (R-AAOCA)
-75.212	-3.48916	Training & validation (R-AAOCA)
-75.4043	-3.68423	Training & validation (R-AAOCA)
-75.5811	-4.22415	Training & validation (R-AAOCA)
-20.1994	52.4191	Training & validation (L-AAOCA)
-20.1936	52.4652	Training & validation (L-AAOCA)
-20.1944	52.5015	Training & validation (L-AAOCA)
-41.6313	41.65	Training & validation (L-AAOCA)
-41.6562	41.6849	Training & validation (L-AAOCA)
-40.9391	40.4795	Training & validation (L-AAOCA)
-68.5705	11.1214	Training & validation (R-AAOCA)
-68.5891	11.1354	Training & validation (R-AAOCA)
-71.4825	9.63451	Training & validation (R-AAOCA)
-39.0437	0.974153	Training & validation (R-AAOCA)
-24.7158	45.7479	Training & validation (L-AAOCA)
-24.7181	45.7481	Training & validation (L-AAOCA)
-44.6248	-25.6567	Training & validation (R-AAOCA)
-44.7137	-27.302	Training & validation (R-AAOCA)
-74.5596	-18.1209	Training & validation (R-AAOCA)
-36.5201	7.12755	Training & validation (R-AAOCA)
-26.8138	26.5071	Training & validation (R-AAOCA)
-36.52	7.12762	Training & validation (R-AAOCA)
-40.2785	-34.2468	Training & validation (R-AAOCA)
-42.2709	-35.9281	Training & validation (R-AAOCA)
-38.005	-35.8115	Training & validation (R-AAOCA)
-39.4556	-33.6327	Training & validation (R-AAOCA)
-42.2706	-35.9286	Training & validation (R-AAOCA)
-40.0571	-34.5713	Training & validation (R-AAOCA)
-39.5891	-35.23	Training & validation (R-AAOCA)
-42.5299	-36.3782	Training & validation (R-AAOCA)
-39.4839	-34.7654	Training & validation (R-AAOCA)
-39.5714	-35.6964	Training & validation (R-AAOCA)
-40.5344	-34.6926	Training & validation (R-AAOCA)
-40.1699	-35.5482	Training & validation (R-AAOCA)
-38.2121	-34.7169	Training & validation (R-AAOCA)
-39.134	-34.4379	Training & validation (R-AAOCA)
-39.9935	-35.2562	Training & validation (R-AAOCA)
-38.4461	-34.443	Training & validation (R-AAOCA)
-38.9173	-35.4287	Training & validation (R-AAOCA)
-40.2822	-33.6144	Training & validation (R-AAOCA)
-39.0111	-35.7441	Training & validation (R-AAOCA)
-41.2376	-34.292	Training & validation (R-AAOCA)
-39.2636	-33.9316	Training & validation (R-AAOCA)
-39.9375	2.63396	Training & validation (R-AAOCA)
-43.7339	29.9148	Training & validation (L-AAOCA)
-43.7057	29.7825	Training & validation (L-AAOCA)
-43.7191	29.8929	Training & validation (L-AAOCA)
-49.9932	-15.5911	Training & validation (R-AAOCA)
-50.462	-16.3609	Training & validation (R-AAOCA)
-51.3428	-15.2191	Training & validation (R-AAOCA)
-50.4058	-16.969	Training & validation (R-AAOCA)
-50.1057	-17.5726	Training & validation (R-AAOCA)
-49.9253	-12.0812	Training & validation (R-AAOCA)
-50.6773	-16.4312	Training & validation (R-AAOCA)
-49.4564	-17.1571	Training & validation (R-AAOCA)
-49.9612	-18.1351	Training & validation (R-AAOCA)
-50.597	-15.4194	Training & validation (R-AAOCA)
-52.3132	-17.4359	Training & validation (R-AAOCA)
-51.4836	-15.8646	Training & validation (R-AAOCA)
-51.0504	-17.7637	Training & validation (R-AAOCA)
-53.512	-16.0002	Training & validation (R-AAOCA)
-49.9334	-12.084	Training & validation (R-AAOCA)
-53.3382	-15.4103	Training & validation (R-AAOCA)
-51.7746	-14.9358	Training & validation (R-AAOCA)
-51.0565	-16.841	Training & validation (R-AAOCA)
-53.3387	-15.4104	Training & validation (R-AAOCA)
-50.4738	-17.2469	Training & validation (R-AAOCA)
-51.9079	-16.4897	Training & validation (R-AAOCA)
-52.1239	-16.0186	Training & validation (R-AAOCA)
-44.714	-27.3021	Training & validation (R-AAOCA)
-44.6248	-25.6567	Training & validation (R-AAOCA)
-44.7137	-27.302	Training & validation (R-AAOCA)
-64.8017	25.8065	Training & validation (L-AAOCA)
-64.7141	25.9345	Training & validation (L-AAOCA)
-65.0115	26.077	Training & validation (L-AAOCA)
-52.8875	31.5554	Training & validation (L-AAOCA)
-65.8774	25.7514	Training & validation (L-AAOCA)
-65.1083	26.1406	Training & validation (L-AAOCA)
-47.951	-30.128	Internal testing (R-AAOCA)
-47.9511	-30.1279	Internal testing (R-AAOCA)
-62.5659	22.3558	Internal testing (R-AAOCA)
-62.5225	22.2801	Internal testing (R-AAOCA)
-50.6885	-22.1338	Internal testing (R-AAOCA)
-50.695	-22.0595	Internal testing (R-AAOCA)
-50.6399	-21.5626	Internal testing (R-AAOCA)
-50.6559	-21.2578	Internal testing (R-AAOCA)
-21.6263	34.1117	Internal testing (L-AAOCA)
-21.6389	34.1233	Internal testing (L-AAOCA)
-57.3594	12.7589	Internal testing (R-AAOCA)
-74.5748	-15.0853	Internal testing (R-AAOCA)
-75.1396	-14.9796	Internal testing (R-AAOCA)
-74.9016	-15.3999	Internal testing (R-AAOCA)
-75.3026	-14.9762	Internal testing (R-AAOCA)
-74.7932	-15.4052	Internal testing (R-AAOCA)
-74.8021	-15.6152	Internal testing (R-AAOCA)
-62.4465	-13.4995	Internal testing (R-AAOCA)
-67.0035	5.63506	Internal testing (R-AAOCA)
-67.1123	5.50709	Internal testing (R-AAOCA)
-62.4469	-13.4997	Internal testing (R-AAOCA)
-35.2379	53.7181	Internal testing (L-AAOCA)
-34.8988	54.1798	Internal testing (L-AAOCA)
-35.2408	53.7142	Internal testing (L-AAOCA)
-34.4953	53.64	Internal testing (L-AAOCA)
-35.7884	54.1252	Internal testing (L-AAOCA)
-35.5525	54.5444	Internal testing (L-AAOCA)
-35.374	54.5436	Internal testing (L-AAOCA)
-35.7885	54.1263	Internal testing (L-AAOCA)
-81.5859	-6.85967	Internal testing (R-AAOCA)
-84.9158	-12.6302	Internal testing (R-AAOCA)
-84.1986	-12.547	Internal testing (R-AAOCA)
-83.5056	-10.3416	Internal testing (R-AAOCA)
-82.6008	-6.51563	Internal testing (R-AAOCA)
-83.4233	-9.90976	Internal testing (R-AAOCA)
-83.9249	-13.2711	Internal testing (R-AAOCA)
-82.6008	-6.51563	Internal testing (R-AAOCA)
-84.3734	-13.1564	Internal testing (R-AAOCA)
-84.4446	-13.7696	Internal testing (R-AAOCA)
-83.7656	-12.0833	Internal testing (R-AAOCA)
-85.0898	-10.7396	Internal testing (R-AAOCA)
-83.106	-9.36127	Internal testing (R-AAOCA)
-85.0084	-14.1009	Internal testing (R-AAOCA)
-85.4053	-13.4724	Internal testing (R-AAOCA)
-82.2755	-7.21754	Internal testing (R-AAOCA)
-81.6782	-12.6662	Internal testing (R-AAOCA)
-83.2935	-9.60441	Internal testing (R-AAOCA)
-84.8501	-11.6852	Internal testing (R-AAOCA)
-82.5139	-9.42098	Internal testing (R-AAOCA)
-82.4698	-12.2838	Internal testing (R-AAOCA)
-82.3934	-10.4322	Internal testing (R-AAOCA)
-82.6235	-11.7824	Internal testing (R-AAOCA)
-85.5403	-12.8374	Internal testing (R-AAOCA)
-82.1162	-7.14698	Internal testing (R-AAOCA)
-82.0965	-5.56768	Internal testing (R-AAOCA)
-83.0764	-7.09837	Internal testing (R-AAOCA)
-81.4951	-5.77129	Internal testing (R-AAOCA)
-85.0407	-13.3932	Internal testing (R-AAOCA)
-83.0371	-7.31807	Internal testing (R-AAOCA)
-82.0966	-5.56774	Internal testing (R-AAOCA)
-82.8285	-12.6967	Internal testing (R-AAOCA)
-83.4036	-5.0984	Internal testing (R-AAOCA)
-83.7178	-12.5484	Internal testing (R-AAOCA)
-83.293	-5.5263	Internal testing (R-AAOCA)
-82.0923	-11.8649	Internal testing (R-AAOCA)
-83.4597	-13.2848	Internal testing (R-AAOCA)
-84.4312	-11.9533	Internal testing (R-AAOCA)
-82.6521	-10.5471	Internal testing (R-AAOCA)
-30.6969	9.99192	Internal testing (L-AAOCA)
-30.6696	9.98054	Internal testing (L-AAOCA)
4.78933	-16.7957	Internal testing (R-AAOCA)
-60.3391	4.74767	Internal testing (R-AAOCA)
-55.9047	-6.90462	Internal testing (R-AAOCA)
-55.8622	-7.09854	Internal testing (R-AAOCA)
-55.9047	-6.90462	Internal testing (R-AAOCA)
-55.8622	-7.09854	Internal testing (R-AAOCA)
-60.3388	4.74764	Internal testing (R-AAOCA)
-23.3063	57.08	Internal testing (L-AAOCA)
-23.2445	56.5305	Internal testing (L-AAOCA)
-26.6178	10.8509	Internal testing (R-AAOCA)
-28.4987	13.3804	Internal testing (R-AAOCA)
-25.5397	9.82782	Internal testing (R-AAOCA)
-22.9298	8.45128	Internal testing (R-AAOCA)
-22.5225	7.30075	Internal testing (R-AAOCA)
-27.3509	12.1843	Internal testing (R-AAOCA)
-20.5324	5.90945	Internal testing (R-AAOCA)
-24.3302	7.77135	Internal testing (R-AAOCA)
-22.868	8.23734	Internal testing (R-AAOCA)
-21.409	7.1152	Internal testing (R-AAOCA)
-22.2319	6.02616	Internal testing (R-AAOCA)
-20.1161	6.19991	Internal testing (R-AAOCA)
-28.5718	13.5006	Internal testing (R-AAOCA)
-27.8642	12.8555	Internal testing (R-AAOCA)
-28.6575	13.4641	Internal testing (R-AAOCA)
-20.9083	6.50004	Internal testing (R-AAOCA)
-23.5913	8.73109	Internal testing (R-AAOCA)
-21.8062	6.94095	Internal testing (R-AAOCA)
-23.5913	8.73109	Internal testing (R-AAOCA)
-21.7941	6.1932	Internal testing (R-AAOCA)
-21.8744	6.66064	Internal testing (R-AAOCA)
-24.4685	8.94783	Internal testing (R-AAOCA)
-22.9872	6.82937	Internal testing (R-AAOCA)
-24.3493	8.66244	Internal testing (R-AAOCA)
-20.9578	5.94598	Internal testing (R-AAOCA)
-48.2092	-24.322	Internal testing (R-AAOCA)
-37.2338	29.6848	Internal testing (L-AAOCA)
-36.2457	28.7094	Internal testing (L-AAOCA)
-36.7965	28.6583	Internal testing (L-AAOCA)
-39.5255	33.4755	Internal testing (L-AAOCA)
-36.7965	28.6583	Internal testing (L-AAOCA)
-37.3562	28.948	Internal testing (L-AAOCA)
-37.2333	29.8089	Internal testing (L-AAOCA)
-36.2457	28.7094	Internal testing (L-AAOCA)
-79.5614	-12.7115	Internal testing (R-AAOCA)
-67.092	25.2154	Internal testing (R-AAOCA)
-67.0486	24.9207	Internal testing (R-AAOCA)
-50.8767	-6.92286	Internal testing (R-AAOCA)
-60.2855	19.8829	Internal testing (R-AAOCA)
-53.1359	2.46715	Internal testing (R-AAOCA)
-62.0953	21.2875	Internal testing (R-AAOCA)
-47.6243	9.55505	Internal testing (R-AAOCA)
-45.9536	9.47277	Internal testing (R-AAOCA)
-44.3114	-32.1865	Internal testing (R-AAOCA)
-45.2162	-33.1633	Internal testing (R-AAOCA)
-46.0063	9.13921	Internal testing (R-AAOCA)
-47.6243	9.55508	Internal testing (R-AAOCA)
-45.2162	-33.1633	Internal testing (R-AAOCA)
-44.7789	-32.509	Internal testing (R-AAOCA)
-45.5087	-33.3662	Internal testing (R-AAOCA)
-46.0837	9.88218	Internal testing (R-AAOCA)
-47.9392	9.62938	Internal testing (R-AAOCA)
-45.9539	9.47298	Internal testing (R-AAOCA)
-45.4687	-32.5796	Internal testing (R-AAOCA)
-45.4687	-32.5796	Internal testing (R-AAOCA)
-46.0901	9.61967	Internal testing (R-AAOCA)
-80.151	-9.97766	Internal testing (R-AAOCA)
-80.1503	-9.99876	Internal testing (R-AAOCA)
-76.0439	2.30909	Internal testing (R-AAOCA)
-76.5869	1.54624	Internal testing (R-AAOCA)
-76.3431	1.28488	Internal testing (R-AAOCA)
-75.6466	1.36631	Internal testing (R-AAOCA)
-74.9232	1.62143	Internal testing (R-AAOCA)
-76.3699	1.63477	Internal testing (R-AAOCA)
-75.4833	0.508445	Internal testing (R-AAOCA)
-76.129	1.48193	Internal testing (R-AAOCA)
-75.5691	1.88089	Internal testing (R-AAOCA)
-74.8037	1.76483	Internal testing (R-AAOCA)
-46.998	-7.79292	Internal testing (R-AAOCA)
-30.9261	13.3986	Internal testing (R-AAOCA)
-46.9987	-7.79254	Internal testing (R-AAOCA)
-66.7307	6.65627	Internal testing (R-AAOCA)
-66.7041	6.66823	Internal testing (R-AAOCA)
-39.4788	3.02346	Internal testing (R-AAOCA)
-20.958	43.0244	Internal testing (L-AAOCA)
-72.9684	12.6281	Internal testing (R-AAOCA)
-73.9281	12.7232	Internal testing (R-AAOCA)
-72.9454	12.5685	Internal testing (R-AAOCA)
-73.9307	12.6845	Internal testing (R-AAOCA)
-73.5745	12.7264	Internal testing (R-AAOCA)
-73.1602	12.5608	Internal testing (R-AAOCA)
-71.0754	-3.18418	Internal testing (R-AAOCA)
-23.4976	45.1299	Internal testing (L-AAOCA)
-66.8987	22.2333	Internal testing (R-AAOCA)
-66.8987	22.2333	Internal testing (R-AAOCA)
-67.5481	22.5732	Internal testing (R-AAOCA)
-66.8987	22.2333	Internal testing (R-AAOCA)
-66.8987	22.2333	Internal testing (R-AAOCA)
-51.7964	-3.76253	Internal testing (R-AAOCA)
-51.7807	-3.74376	Internal testing (R-AAOCA)
-50.2372	-14.1612	Internal testing (L-AAOCA)
-52.8366	-0.982324	Internal testing (R-AAOCA)
-52.8366	-0.982324	Internal testing (R-AAOCA)
-52.8061	-0.919381	Internal testing (R-AAOCA)
-47.768	-28.2487	Internal testing (R-AAOCA)
-47.768	-28.2486	Internal testing (R-AAOCA)
-48.0292	-28.3514	Internal testing (R-AAOCA)
-47.7865	-27.605	Internal testing (R-AAOCA)
-47.5713	-26.2871	Internal testing (R-AAOCA)
-47.5711	-26.2869	Internal testing (R-AAOCA)
-48.0292	-28.351	Internal testing (R-AAOCA)
-19.9831	55.3508	Internal testing (L-AAOCA)
-19.9597	55.5254	Internal testing (L-AAOCA)
-67.4561	7.75092	Internal testing (R-AAOCA)
-54.3202	-3.02191	Internal testing (R-AAOCA)
-54.3043	-3.0351	Internal testing (R-AAOCA)
-45.1614	5.69273	Internal testing (R-AAOCA)
-45.1387	5.69085	Internal testing (R-AAOCA)
-45.1388	5.69076	Internal testing (R-AAOCA)
-53.9545	-29.7325	Internal testing (R-AAOCA)
-31.4614	-21.0866	Internal testing (R-AAOCA)
-53.2243	-30.1771	Internal testing (R-AAOCA)
-52.6304	-30.5031	Internal testing (R-AAOCA)
-55.4451	-28.9073	Internal testing (R-AAOCA)
-51.8509	-31.0425	Internal testing (R-AAOCA)
-54.4584	-29.4627	Internal testing (R-AAOCA)
-52.702	-30.4545	Internal testing (R-AAOCA)
-55.347	-28.7481	Internal testing (R-AAOCA)
-24.6674	33.895	Internal testing (L-AAOCA)
-24.9588	36.4151	Internal testing (L-AAOCA)
-25.1231	32.4074	Internal testing (L-AAOCA)
-24.9637	36.454	Internal testing (L-AAOCA)
-24.7323	34.7294	Internal testing (L-AAOCA)
-24.7164	32.8259	Internal testing (L-AAOCA)
-24.7164	32.8259	Internal testing (L-AAOCA)
-24.7164	32.8259	Internal testing (L-AAOCA)
-72.2857	-15.3581	Internal testing (R-AAOCA)
-72.4138	-15.3044	Internal testing (R-AAOCA)
-73.517	-11.1569	Internal testing (R-AAOCA)
-73.8951	-12.2126	Internal testing (R-AAOCA)
-73.9735	-12.4534	Internal testing (R-AAOCA)
-73.949	-12.5488	Internal testing (R-AAOCA)
-73.9725	-12.5456	Internal testing (R-AAOCA)
-66.2708	11.3465	Internal testing (R-AAOCA)
-66.3002	11.4111	Internal testing (R-AAOCA)
-66.2587	11.3189	Internal testing (R-AAOCA)
-70.7727	-24.0454	Internal testing (R-AAOCA)
-70.6836	-22.8125	Internal testing (R-AAOCA)
-71.8815	-22.4338	Internal testing (R-AAOCA)
-71.6358	-24.5278	Internal testing (R-AAOCA)
-70.5838	-22.5497	Internal testing (R-AAOCA)
-60.317	-25.8766	Internal testing (R-AAOCA)
-72.2515	-23.8788	Internal testing (R-AAOCA)
-74.6255	-20.4829	Internal testing (R-AAOCA)
-73.8829	-20.936	Internal testing (R-AAOCA)
-58.2313	-26.8754	Internal testing (R-AAOCA)
-73.437	-20.6027	Internal testing (R-AAOCA)
-70.7728	-24.0454	Internal testing (R-AAOCA)
-70.684	-22.8122	Internal testing (R-AAOCA)
-72.5218	-22.7118	Internal testing (R-AAOCA)
-73.2965	-21.0203	Internal testing (R-AAOCA)
-73.9848	-20.5963	Internal testing (R-AAOCA)
-72.2513	-23.88	Internal testing (R-AAOCA)
-71.2215	-22.6911	Internal testing (R-AAOCA)
-71.8818	-22.4338	Internal testing (R-AAOCA)
-58.1548	-27.525	Internal testing (R-AAOCA)
-70.1193	-21.7723	Internal testing (R-AAOCA)
-73.791	-20.9984	Internal testing (R-AAOCA)
-74.0646	-19.5944	Internal testing (R-AAOCA)
-43.9271	-20.7307	Internal testing (R-AAOCA)
-44.0226	-20.8713	Internal testing (R-AAOCA)
-44.0226	-20.8713	Internal testing (R-AAOCA)
-23.4345	47.9876	Internal testing (L-AAOCA)
-23.2994	47.969	Internal testing (L-AAOCA)
-61.9318	-20.8026	Internal testing (R-AAOCA)
-63.6068	-19.169	Internal testing (R-AAOCA)
-62.2931	-21.5793	Internal testing (R-AAOCA)
-64.1075	-19.3607	Internal testing (R-AAOCA)
-63.5126	-20.4274	Internal testing (R-AAOCA)
-61.1656	-20.6403	Internal testing (R-AAOCA)
-61.9318	-20.8026	Internal testing (R-AAOCA)
-63.0985	-19.6065	Internal testing (R-AAOCA)
-61.3701	-20.3228	Internal testing (R-AAOCA)
-61.6753	-19.949	Internal testing (R-AAOCA)
-63.1506	-19.7436	Internal testing (R-AAOCA)
-61.4907	-21.2528	Internal testing (R-AAOCA)
-61.4907	-21.2528	Internal testing (R-AAOCA)
-63.8248	-19.9345	Internal testing (R-AAOCA)
-63.5126	-20.4274	Internal testing (R-AAOCA)
-63.8248	-19.9345	Internal testing (R-AAOCA)
-62.2931	-21.5793	Internal testing (R-AAOCA)
-16.7053	55.5195	Internal testing (L-AAOCA)
-16.7285	55.7209	Internal testing (L-AAOCA)
-70.7118	-13.2215	Internal testing (R-AAOCA)
-70.9439	-13.2556	Internal testing (R-AAOCA)
-45.3383	-39.7941	Internal testing (R-AAOCA)
-45.2559	-39.7408	Internal testing (R-AAOCA)
-51.3587	10.3785	Internal testing (R-AAOCA)
-56.099	9.62056	Internal testing (R-AAOCA)
-52.8569	11.3545	Internal testing (R-AAOCA)
-52.0236	10.406	Internal testing (R-AAOCA)
-52.7785	12.2652	Internal testing (R-AAOCA)
-52.9642	9.61379	Internal testing (R-AAOCA)
-55.5853	9.35744	Internal testing (R-AAOCA)
-52.9008	11.4862	Internal testing (R-AAOCA)
-52.589	12.323	Internal testing (R-AAOCA)
-54.6436	12.7446	Internal testing (R-AAOCA)
-52.1574	10.565	Internal testing (R-AAOCA)
-52.1481	12.3227	Internal testing (R-AAOCA)
-54.7707	11.0688	Internal testing (R-AAOCA)
-53.5704	10.0422	Internal testing (R-AAOCA)
-51.255	11.9257	Internal testing (R-AAOCA)
-51.3596	10.3789	Internal testing (R-AAOCA)
-56.2134	8.67826	Internal testing (R-AAOCA)
-55.5831	9.3583	Internal testing (R-AAOCA)
-52.9635	9.61348	Internal testing (R-AAOCA)
-54.7695	11.0691	Internal testing (R-AAOCA)
-52.1017	9.65848	Internal testing (R-AAOCA)
-41.3447	38.3566	Internal testing (L-AAOCA)
-40.395	39.2282	Internal testing (L-AAOCA)
-40.6477	35.7504	Internal testing (L-AAOCA)
-40.6485	35.751	Internal testing (L-AAOCA)
-41.5041	39.1899	Internal testing (L-AAOCA)
-41.43	39.0802	Internal testing (L-AAOCA)
-73.3139	9.50226	Internal testing (R-AAOCA)
-73.3536	9.38741	Internal testing (R-AAOCA)
-57.393	-30.5666	Internal testing (R-AAOCA)
-57.3859	-29.791	Internal testing (R-AAOCA)
-57.4678	-29.9085	Internal testing (R-AAOCA)
-57.8902	-30.74	Internal testing (R-AAOCA)
-57.9741	-30.1358	Internal testing (R-AAOCA)
-57.9742	-30.1357	Internal testing (R-AAOCA)
-58.3545	-30.6605	Internal testing (R-AAOCA)
-11.159	53.3701	Internal testing (L-AAOCA)
-11.5049	53.2781	Internal testing (L-AAOCA)
-70.9881	-1.89301	Internal testing (R-AAOCA)
-71.4134	-1.41534	Internal testing (R-AAOCA)
-58.7887	-14.7596	Internal testing (R-AAOCA)
-58.8501	-14.7753	Internal testing (R-AAOCA)
-25.9321	42.9031	Internal testing (L-AAOCA)

## Sheet: risk
tsne_1	tsne_2	labels_risk
-45.8284	40.7134	External testing (High Risk)
-51.1043	15.0394	External testing (High Risk)
-48.9978	16.47	External testing (High Risk)
-45.3126	-28.7841	External testing (High Risk)
-50.5261	-7.11245	External testing (High Risk)
-60.042	-17.2149	External testing (High Risk)
-52.8783	7.52266	External testing (High Risk)
-75.1671	-21.1149	External testing (High Risk)
-27.1148	44.1017	External testing (Low Risk)
-27.0184	52.1587	External testing (Low Risk)
-39.3655	32.5374	External testing (High Risk)
-40.8366	-10.999	External testing (High Risk)
-39.0121	-6.65589	External testing (High Risk)
-58.678	-28.6728	External testing (Low Risk)
-81.2431	-7.92049	External testing (High Risk)
-31.9997	50.0517	External testing (Low Risk)
-28.0069	55.1629	External testing (High Risk)
-21.0501	54.8009	External testing (Low Risk)
-49.124	-33.056	External testing (High Risk)
-48.9577	-33.6618	External testing (High Risk)
-57.1762	-26.9054	External testing (High Risk)
-30.0423	53.0554	External testing (Low Risk)
-22.5655	58.9151	External testing (Low Risk)
-26.6132	51.0588	External testing (Low Risk)
-45.1502	-25.5784	External testing (High Risk)
-31.8677	51.2437	External testing (Low Risk)
-43.1183	31.3613	External testing (Low Risk)
-27.7952	53.4275	External testing (Low Risk)
-22.2838	11.7472	External testing (Low Risk)
-67.0451	20.6422	External testing (High Risk)
-24.1827	44.8207	External testing (Low Risk)
-47.9219	12.869	External testing (High Risk)
-26.5036	44.4913	External testing (Low Risk)
-33.7989	29.9888	External testing (Low Risk)
-39.3656	32.5374	External testing (High Risk)
-49.066	40.1966	External testing (High Risk)
-24.8139	43.0123	External testing (Low Risk)
-70.3951	-12.2696	External testing (High Risk)
-63.8214	-13.4482	External testing (High Risk)
-49.0474	40.1158	External testing (High Risk)
-19.0975	55.9648	External testing (Low Risk)
-47.109	-30.8785	External testing (Low Risk)
-54.571	-13.618	External testing (High Risk)
-26.5555	47.0821	External testing (Low Risk)
-42.2717	-31.1485	External testing (High Risk)
-42.2717	-31.1485	External testing (High Risk)
-19.9512	56.2246	External testing (Low Risk)
-40.7178	3.63287	External testing (High Risk)
-29.45	51.9449	External testing (Low Risk)
-22.0147	60.7649	External testing (Low Risk)
-26.6961	52.8731	External testing (Low Risk)
-61.0447	13.6045	External testing (High Risk)
-71.7529	12.766	External testing (High Risk)
-72.0955	-10.381	External testing (High Risk)
-33.7864	29.9806	External testing (Low Risk)
-66.3022	10.4603	External testing (High Risk)
-72.2949	4.64106	External testing (High Risk)
-41.8084	2.06247	External testing (High Risk)
-49.733	-31.0397	External testing (High Risk)
-76.4224	-5.38019	External testing (High Risk)
-27.3719	51.9987	External testing (Low Risk)
-48.9595	-33.6792	External testing (High Risk)
-49.124	-33.056	External testing (High Risk)
-27.0583	50.811	External testing (Low Risk)
-29.45	51.9449	External testing (Low Risk)
-29.3485	51.8423	External testing (Low Risk)
-55.8531	-22.0431	External testing (High Risk)
-10.5555	52.4727	External testing (Low Risk)
-44.245	14.4088	External testing (High Risk)
-49.0539	-15.0773	External testing (High Risk)
-67.0075	-6.62098	External testing (High Risk)
-22.5725	48.6956	External testing (Low Risk)
-24.2361	47.9924	External testing (Low Risk)
-24.5885	46.698	External testing (Low Risk)
-21.2706	45.4989	External testing (Low Risk)
-43.8187	47.4654	External testing (Low Risk)
-43.1075	38.993	External testing (High Risk)
-27.722	49.9312	External testing (Low Risk)
-49.9423	22.1433	External testing (High Risk)
-28.3548	50.7365	External testing (Low Risk)
-47.8241	-31.0301	External testing (High Risk)
-32.7405	21.4356	External testing (Low Risk)
-54.7242	-25.98	External testing (High Risk)
-28.9223	43.3631	External testing (Low Risk)
-75.7174	-11.0796	External testing (High Risk)
-27.7396	53.0063	External testing (Low Risk)
-83.1529	-15.551	External testing (High Risk)
-26.8103	49.023	External testing (Low Risk)
-43.2354	-25.1417	External testing (High Risk)
-74.8389	13.8616	External testing (High Risk)
-51.9061	33.3681	External testing (High Risk)
-69.8804	-11.8376	External testing (High Risk)
-48.7302	10.0449	External testing (High Risk)
-50.6398	14.7839	External testing (High Risk)
-69.8611	-2.32562	External testing (High Risk)
-59.4068	-25.9339	External testing (High Risk)
-75.7175	-12.9408	External testing (High Risk)
-73.231	-14.6847	External testing (Low Risk)
-26.3865	46.4031	External testing (Low Risk)
-24.8167	48.8758	External testing (Low Risk)
-67.9355	12.9694	External testing (High Risk)
-52.9305	31.4507	External testing (High Risk)
-69.2167	-7.7743	External testing (High Risk)
-64.0609	1.35413	External testing (High Risk)
-49.2114	23.8503	External testing (High Risk)
-83.1529	-15.551	External testing (High Risk)
-55.0592	25.2412	External testing (Low Risk)
-41.8151	-6.14563	External testing (High Risk)
-46.5977	35.3566	External testing (High Risk)
-29.1963	52.8064	External testing (Low Risk)
-43.345	23.2491	External testing (High Risk)
-41.9613	37.151	External testing (High Risk)
-28.1698	43.2086	External testing (Low Risk)
-28.3064	43.2313	External testing (Low Risk)
-45.4552	49.1849	External testing (Low Risk)
-45.4508	49.1208	External testing (Low Risk)
-37.8944	-26.4459	External testing (High Risk)
-46.5977	35.3566	External testing (High Risk)
-10.126	53.9015	External testing (Low Risk)
-51.9061	33.3681	External testing (High Risk)
-47.5293	8.19249	External testing (High Risk)
-19.7879	58.9923	External testing (Low Risk)
-80.516	-12.9925	External testing (High Risk)
-44.5768	-39.3328	External testing (High Risk)
-39.569	-8.01947	External testing (High Risk)
-59.4319	-25.935	External testing (High Risk)
15.9568	45.4829	External testing (Low Risk)
-55.1066	-26.0537	External testing (High Risk)
-59.1794	-4.42023	External testing (High Risk)
-59.1819	-4.43484	External testing (High Risk)
-39.3031	-8.83173	External testing (High Risk)
-29.2589	50.8385	External testing (Low Risk)
-32.2458	47.9922	External testing (Low Risk)
-44.6629	-28.4355	External testing (High Risk)
-81.1227	-14.3886	Training & validation (High Risk)
-81.3373	-14.3798	Training & validation (High Risk)
-38.9746	-9.73636	Training & validation (High Risk)
-35.2321	-4.733	Training & validation (High Risk)
-35.2279	-4.75407	Training & validation (High Risk)
-35.2048	-4.9444	Training & validation (High Risk)
-58.2832	15.6844	Training & validation (Low Risk)
-58.4005	15.5677	Training & validation (Low Risk)
-58.34	15.6225	Training & validation (Low Risk)
-58.4151	15.5746	Training & validation (Low Risk)
-57.9892	16.4342	Training & validation (Low Risk)
-59.4173	9.25374	Training & validation (High Risk)
-59.2328	9.4148	Training & validation (High Risk)
-70.5454	-1.43869	Training & validation (High Risk)
-71.4905	-1.35154	Training & validation (High Risk)
-49.9176	22.4956	Training & validation (High Risk)
-70.5838	-1.06972	Training & validation (High Risk)
-72.4322	10.1939	Training & validation (High Risk)
-72.4346	10.1953	Training & validation (High Risk)
-50.6636	41.818	Training & validation (High Risk)
-50.6241	41.5309	Training & validation (High Risk)
-46.1771	-6.0636	Training & validation (High Risk)
-64.9642	0.233941	Training & validation (High Risk)
-64.4206	0.216621	Training & validation (High Risk)
-35.8916	16.0844	Training & validation (High Risk)
-35.7677	16.462	Training & validation (High Risk)
-35.7678	16.4622	Training & validation (High Risk)
-35.8948	16.0755	Training & validation (High Risk)
-45.6678	-21.4887	Training & validation (High Risk)
-45.6563	-21.3953	Training & validation (High Risk)
-45.6678	-21.4887	Training & validation (High Risk)
-39.3686	23.1447	Training & validation (High Risk)
-40.7506	23.721	Training & validation (High Risk)
-40.9438	23.5831	Training & validation (High Risk)
-41.7416	22.9907	Training & validation (High Risk)
-39.8831	21.4846	Training & validation (High Risk)
-38.247	22.8116	Training & validation (High Risk)
-40.7054	22.5349	Training & validation (High Risk)
-40.0271	20.9195	Training & validation (High Risk)
-38.2197	22.4163	Training & validation (High Risk)
-38.2463	22.8109	Training & validation (High Risk)
-38.7168	21.1077	Training & validation (High Risk)
-39.432	20.9966	Training & validation (High Risk)
-39.7471	20.7631	Training & validation (High Risk)
-40.7523	21.9899	Training & validation (High Risk)
-40.7474	22.8992	Training & validation (High Risk)
-42.0924	22.3546	Training & validation (High Risk)
-42.0562	22.3084	Training & validation (High Risk)
-39.5377	21.9799	Training & validation (High Risk)
-39.9821	21.4493	Training & validation (High Risk)
-39.1778	21.4601	Training & validation (High Risk)
-37.4798	21.998	Training & validation (High Risk)
-40.0031	22.328	Training & validation (High Risk)
-40.3549	21.0078	Training & validation (High Risk)
-42.2635	-11.0433	Training & validation (High Risk)
-40.9115	-4.96599	Training & validation (High Risk)
-40.7612	-11.2949	Training & validation (High Risk)
-38.9749	-9.73577	Training & validation (High Risk)
-37.5465	-9.43837	Training & validation (High Risk)
-37.9467	-9.43498	Training & validation (High Risk)
-38.5942	44.294	Training & validation (Low Risk)
-38.595	44.2933	Training & validation (Low Risk)
-38.5628	44.311	Training & validation (Low Risk)
-38.5259	44.3579	Training & validation (Low Risk)
-68.6104	14.6093	Training & validation (High Risk)
-56.6541	-11.9999	Training & validation (High Risk)
-57.744	-11.7421	Training & validation (High Risk)
-57.8497	-13.2147	Training & validation (High Risk)
-57.0693	-12.5367	Training & validation (High Risk)
-57.8497	-13.2147	Training & validation (High Risk)
-56.946	-12.0185	Training & validation (High Risk)
-35.1024	49.8527	Training & validation (Low Risk)
-34.8118	49.9568	Training & validation (Low Risk)
-20.4104	44.5014	Training & validation (Low Risk)
-34.2226	50.1345	Training & validation (Low Risk)
-33.2179	50.6913	Training & validation (Low Risk)
-23.0503	52.7729	Training & validation (Low Risk)
-59.7714	6.97676	Training & validation (High Risk)
-39.633	31.8354	Training & validation (High Risk)
-70.203	-6.63378	Training & validation (High Risk)
-70.5558	-6.17179	Training & validation (High Risk)
-69.3159	-5.3434	Training & validation (High Risk)
-69.7185	-6.09296	Training & validation (High Risk)
-68.9145	-6.66268	Training & validation (High Risk)
-70.6467	-7.84207	Training & validation (High Risk)
-68.9149	-6.66135	Training & validation (High Risk)
-70.9053	-7.82652	Training & validation (High Risk)
-70.4918	-6.79828	Training & validation (High Risk)
-69.606	-6.76831	Training & validation (High Risk)
-46.4932	-17.8176	Training & validation (High Risk)
-27.5476	55.4782	Training & validation (Low Risk)
-27.5299	54.1997	Training & validation (Low Risk)
-27.5108	55.5666	Training & validation (Low Risk)
-51.7923	-8.10926	Training & validation (High Risk)
-51.7292	5.84985	Training & validation (High Risk)
-51.6583	5.76794	Training & validation (High Risk)
-52.172	4.44624	Training & validation (High Risk)
-51.7918	-8.10925	Training & validation (High Risk)
-50.9734	8.07295	Training & validation (High Risk)
-50.9735	8.07288	Training & validation (High Risk)
-51.352	5.37691	Training & validation (High Risk)
-52.0286	4.6851	Training & validation (High Risk)
-50.4623	7.67051	Training & validation (High Risk)
-39.774	16.1095	Training & validation (High Risk)
-40.8041	3.6101	Training & validation (High Risk)
-55.0211	24.7998	Training & validation (Low Risk)
-55.1531	24.7574	Training & validation (Low Risk)
-55.0211	24.7998	Training & validation (Low Risk)
-60.312	-17.9388	Training & validation (High Risk)
-60.2851	-17.9837	Training & validation (High Risk)
-60.6741	-18.2293	Training & validation (High Risk)
-60.2855	-17.9836	Training & validation (High Risk)
-46.8309	42.3971	Training & validation (High Risk)
-50.3564	43.1879	Training & validation (High Risk)
-46.5344	41.9917	Training & validation (High Risk)
-47.1167	42.257	Training & validation (High Risk)
-47.2205	42.1642	Training & validation (High Risk)
-48.2273	42.5087	Training & validation (High Risk)
-49.9399	43.2288	Training & validation (High Risk)
-49.5012	42.9006	Training & validation (High Risk)
-48.6699	43.3274	Training & validation (High Risk)
-39.774	16.1095	Training & validation (High Risk)
-33.2241	41.7124	Training & validation (Low Risk)
-33.5558	42.3513	Training & validation (Low Risk)
-33.3071	46.0175	Training & validation (Low Risk)
-33.7433	42.0357	Training & validation (Low Risk)
-33.6006	41.8742	Training & validation (Low Risk)
-33.293	41.8798	Training & validation (Low Risk)
-33.3518	42.0426	Training & validation (Low Risk)
-35.2054	34.781	Training & validation (High Risk)
-35.2057	34.7809	Training & validation (High Risk)
-34.8767	35.4051	Training & validation (High Risk)
-36.4473	36.5797	Training & validation (High Risk)
-42.7218	31.9989	Training & validation (High Risk)
-34.8764	35.4045	Training & validation (High Risk)
-36.0385	36.0397	Training & validation (High Risk)
-55.7637	22.7048	Training & validation (Low Risk)
-56.1488	23.71	Training & validation (Low Risk)
-55.7639	22.7047	Training & validation (Low Risk)
-56.1433	23.7342	Training & validation (Low Risk)
-48.0373	-3.31371	Training & validation (High Risk)
-47.3677	-3.95116	Training & validation (High Risk)
-47.9444	-4.06763	Training & validation (High Risk)
-46.5244	-4.2831	Training & validation (High Risk)
-46.8719	-5.14371	Training & validation (High Risk)
-47.0581	-3.80457	Training & validation (High Risk)
-47.1411	-4.89217	Training & validation (High Risk)
-48.7936	-2.67184	Training & validation (High Risk)
-48.7108	-2.77491	Training & validation (High Risk)
-47.431	-3.35892	Training & validation (High Risk)
-47.0548	-5.08877	Training & validation (High Risk)
-46.5247	-4.28365	Training & validation (High Risk)
-21.0336	60.4193	Training & validation (Low Risk)
-20.4899	59.7386	Training & validation (Low Risk)
-19.9012	57.6922	Training & validation (Low Risk)
-22.1971	57.3007	Training & validation (Low Risk)
-19.4655	57.9676	Training & validation (Low Risk)
-19.5425	57.9082	Training & validation (Low Risk)
-20.8024	57.346	Training & validation (Low Risk)
-71.1373	5.28706	Training & validation (High Risk)
-71.074	5.32516	Training & validation (High Risk)
-42.7755	32.0348	Training & validation (High Risk)
-42.8355	14.4858	Training & validation (High Risk)
-43.2348	15.3382	Training & validation (High Risk)
-43.0378	15.8364	Training & validation (High Risk)
-43.2549	15.308	Training & validation (High Risk)
-42.9905	14.6654	Training & validation (High Risk)
-51.4202	13.6388	Training & validation (High Risk)
-54.915	6.75763	Training & validation (High Risk)
-54.6743	4.64579	Training & validation (High Risk)
-54.5422	7.38212	Training & validation (High Risk)
-55.806	4.93887	Training & validation (High Risk)
-54.7525	5.4529	Training & validation (High Risk)
-61.7224	19.9454	Training & validation (High Risk)
-61.4211	19.788	Training & validation (High Risk)
-54.5023	8.20206	Training & validation (High Risk)
-54.4766	7.82921	Training & validation (High Risk)
-61.826	20.3234	Training & validation (High Risk)
-54.3567	6.22882	Training & validation (High Risk)
-55.5918	5.91283	Training & validation (High Risk)
-55.2181	7.3147	Training & validation (High Risk)
-54.8743	7.57932	Training & validation (High Risk)
-61.8263	20.3224	Training & validation (High Risk)
-54.464	7.16094	Training & validation (High Risk)
-54.3568	6.22767	Training & validation (High Risk)
-44.4225	10.6799	Training & validation (Low Risk)
-57.4366	-22.7488	Training & validation (High Risk)
-57.5346	-22.7534	Training & validation (High Risk)
-70.7118	-13.2215	Training & validation (High Risk)
-70.9437	-13.2555	Training & validation (High Risk)
-53.8969	17.5884	Training & validation (High Risk)
-53.9041	17.5864	Training & validation (High Risk)
-53.8711	17.361	Training & validation (High Risk)
-53.9723	17.6626	Training & validation (High Risk)
-53.8611	17.3627	Training & validation (High Risk)
-28.4685	47.9117	Training & validation (Low Risk)
-29.0882	48.8373	Training & validation (Low Risk)
-30.8305	49.7013	Training & validation (Low Risk)
-29.6131	48.564	Training & validation (Low Risk)
-29.3198	49.7113	Training & validation (Low Risk)
-30.8691	48.2544	Training & validation (Low Risk)
-27.8913	49.0381	Training & validation (Low Risk)
-29.8953	49.0625	Training & validation (Low Risk)
-29.8259	49.9215	Training & validation (Low Risk)
-30.8051	47.7726	Training & validation (Low Risk)
-30.9651	48.8212	Training & validation (Low Risk)
-29.7073	48.2353	Training & validation (Low Risk)
-30.9653	48.8207	Training & validation (Low Risk)
-30.0619	49.1022	Training & validation (Low Risk)
-29.6575	47.9633	Training & validation (Low Risk)
-29.3199	49.7115	Training & validation (Low Risk)
-31.3741	49.4641	Training & validation (Low Risk)
-41.3952	-27.3428	Training & validation (High Risk)
-41.3982	-27.3892	Training & validation (High Risk)
-58.8027	11.8384	Training & validation (High Risk)
-10.7326	54.8528	Training & validation (Low Risk)
-10.3898	54.4759	Training & validation (Low Risk)
-48.1263	16.5769	Training & validation (High Risk)
-48.3047	16.6461	Training & validation (High Risk)
-48.254	16.6708	Training & validation (High Risk)
-48.2996	16.6921	Training & validation (High Risk)
-44.6597	-29.5983	Training & validation (High Risk)
-44.5412	-30.2922	Training & validation (High Risk)
-44.6597	-29.5983	Training & validation (High Risk)
-44.6597	-29.5983	Training & validation (High Risk)
-62.0143	1.35362	Training & validation (High Risk)
-62.0144	1.35322	Training & validation (High Risk)
-62.0142	1.35335	Training & validation (High Risk)
-59.1563	8.06756	Training & validation (High Risk)
-58.3845	8.3919	Training & validation (High Risk)
-59.16	8.08366	Training & validation (High Risk)
-45.6638	45.9451	Training & validation (High Risk)
-45.5803	47.7353	Training & validation (High Risk)
-43.0082	42.7232	Training & validation (High Risk)
-21.6178	47.9701	Training & validation (Low Risk)
-21.53	47.9389	Training & validation (Low Risk)
-21.5965	47.9256	Training & validation (Low Risk)
-17.7017	53.0717	Training & validation (Low Risk)
-17.6985	53.273	Training & validation (Low Risk)
-17.7332	53.2368	Training & validation (Low Risk)
-47.7216	32.6251	Training & validation (High Risk)
-47.7771	32.6976	Training & validation (High Risk)
-47.4553	32.3788	Training & validation (High Risk)
-47.7664	32.6316	Training & validation (High Risk)
-47.8859	32.6144	Training & validation (High Risk)
-38.7966	7.26437	Training & validation (High Risk)
-38.7242	7.10206	Training & validation (High Risk)
-49.8112	1.07061	Training & validation (High Risk)
-49.8232	1.09135	Training & validation (High Risk)
-38.7478	-24.3351	Training & validation (High Risk)
-38.7612	-24.3357	Training & validation (High Risk)
-38.7407	-24.5079	Training & validation (High Risk)
-38.7316	-24.3285	Training & validation (High Risk)
-21.6389	34.1233	Training & validation (Low Risk)
-74.9075	-8.60135	Training & validation (High Risk)
-74.3565	-8.125	Training & validation (High Risk)
-74.4923	-8.29297	Training & validation (High Risk)
-75.1541	-9.00674	Training & validation (High Risk)
-75.84	-9.74932	Training & validation (High Risk)
-75.9315	-9.07337	Training & validation (High Risk)
-75.7995	-9.31036	Training & validation (High Risk)
-74.6131	-8.41583	Training & validation (High Risk)
-66.8987	22.2333	Training & validation (High Risk)
-67.5481	22.5732	Training & validation (High Risk)
-35.4999	-8.56979	Training & validation (High Risk)
-35.5304	-9.14588	Training & validation (High Risk)
-49.254	23.8202	Training & validation (High Risk)
-35.4999	-8.56979	Training & validation (High Risk)
-34.889	-9.06034	Training & validation (High Risk)
-35.3348	-9.35149	Training & validation (High Risk)
-34.93	-9.24327	Training & validation (High Risk)
-34.6965	-8.84394	Training & validation (High Risk)
-46.518	44.6539	Training & validation (High Risk)
-50.1805	44.0232	Training & validation (High Risk)
-65.201	24.2388	Training & validation (High Risk)
-49.1178	44.1872	Training & validation (High Risk)
-47.0079	45.316	Training & validation (High Risk)
-48.6583	44.9696	Training & validation (High Risk)
-48.6583	44.9696	Training & validation (High Risk)
-50.1805	44.0232	Training & validation (High Risk)
-65.2009	24.2388	Training & validation (High Risk)
-46.431	43.1651	Training & validation (High Risk)
-47.0079	45.316	Training & validation (High Risk)
-46.518	44.6539	Training & validation (High Risk)
-46.4317	43.1651	Training & validation (High Risk)
-49.1178	44.1872	Training & validation (High Risk)
-37.5447	12.8626	Training & validation (High Risk)
-30.7823	56.2669	Training & validation (Low Risk)
-30.7823	56.2668	Training & validation (Low Risk)
-40.7588	37.7223	Training & validation (High Risk)
-44.9601	-0.87393	Training & validation (High Risk)
-45.5682	-0.61612	Training & validation (High Risk)
-44.7194	-0.8203	Training & validation (High Risk)
-45.17	-0.824177	Training & validation (High Risk)
-44.6927	-0.949047	Training & validation (High Risk)
-30.6463	56.1669	Training & validation (Low Risk)
-34.4657	6.49864	Training & validation (Low Risk)
-46.0719	11.3942	Training & validation (Low Risk)
-9.38631	53.2514	Training & validation (Low Risk)
-36.4573	-29.4642	Training & validation (High Risk)
-37.5885	-33.2758	Training & validation (High Risk)
-37.8042	-31.9579	Training & validation (High Risk)
-36.2526	-29.8777	Training & validation (High Risk)
-38.3878	-32.0018	Training & validation (High Risk)
-39.4386	-32.001	Training & validation (High Risk)
-37.8794	-33.2124	Training & validation (High Risk)
-36.4571	-29.4646	Training & validation (High Risk)
-61.2625	-5.09236	Training & validation (High Risk)
-61.6869	-4.62584	Training & validation (High Risk)
-62.7394	-4.78901	Training & validation (High Risk)
-61.6871	-4.62554	Training & validation (High Risk)
-61.3261	-5.27288	Training & validation (High Risk)
-62.4496	-5.08313	Training & validation (High Risk)
-61.6864	-4.62572	Training & validation (High Risk)
-57.6709	-22.8386	Training & validation (High Risk)
-57.4366	-22.7488	Training & validation (High Risk)
-40.8967	-4.9813	Training & validation (High Risk)
-40.9115	-4.96599	Training & validation (High Risk)
-27.7346	23.3237	Training & validation (High Risk)
-27.364	22.2471	Training & validation (High Risk)
-60.417	-11.6791	Training & validation (High Risk)
-60.3791	-11.6484	Training & validation (High Risk)
-60.1414	-11.6772	Training & validation (High Risk)
-30.2576	46.2956	Training & validation (High Risk)
-43.3909	-17.1093	Training & validation (High Risk)
-43.3834	-17.0702	Training & validation (High Risk)
-43.3909	-17.1093	Training & validation (High Risk)
-42.5848	-23.5422	Training & validation (High Risk)
-42.9343	-23.6326	Training & validation (High Risk)
-42.3952	-24.1363	Training & validation (High Risk)
-42.9483	-23.6118	Training & validation (High Risk)
-42.94	-23.7182	Training & validation (High Risk)
-42.9956	-24.1519	Training & validation (High Risk)
-48.2938	5.4442	Training & validation (High Risk)
-48.3065	5.45374	Training & validation (High Risk)
-68.4892	2.81294	Training & validation (High Risk)
-68.4353	2.81903	Training & validation (High Risk)
-71.727	-25.3091	Training & validation (High Risk)
-40.6553	0.421703	Training & validation (High Risk)
-41.0483	0.20307	Training & validation (High Risk)
-40.8923	-0.445473	Training & validation (High Risk)
-42.7785	-10.6587	Training & validation (High Risk)
-40.6694	-0.231922	Training & validation (High Risk)
-41.1536	-0.230512	Training & validation (High Risk)
-31.9964	18.5471	Training & validation (Low Risk)
-31.2426	18.3943	Training & validation (Low Risk)
-31.4031	18.4174	Training & validation (Low Risk)
-21.0336	60.4193	Training & validation (Low Risk)
-20.4899	59.7386	Training & validation (Low Risk)
-27.1423	22.8775	Training & validation (High Risk)
-28.009	22.278	Training & validation (High Risk)
-30.3393	21.6345	Training & validation (High Risk)
-29.3761	21.6443	Training & validation (High Risk)
-29.836	24.2115	Training & validation (High Risk)
-27.5284	25.205	Training & validation (High Risk)
-36.6254	1.83773	Training & validation (High Risk)
-30.3873	24.2374	Training & validation (High Risk)
-29.0094	24.2857	Training & validation (High Risk)
-29.9989	21.8567	Training & validation (High Risk)
-29.431	21.2625	Training & validation (High Risk)
-29.4451	22.7851	Training & validation (High Risk)
-30.5585	25.4917	Training & validation (High Risk)
-29.7473	20.8383	Training & validation (High Risk)
-28.7487	23.2912	Training & validation (High Risk)
-30.7304	22.3364	Training & validation (High Risk)
-30.7304	22.3364	Training & validation (High Risk)
-27.988	24.1693	Training & validation (High Risk)
-28.0694	22.9552	Training & validation (High Risk)
-28.0278	23.0344	Training & validation (High Risk)
-29.7644	23.3025	Training & validation (High Risk)
-28.5134	23.947	Training & validation (High Risk)
-36.6254	1.83773	Training & validation (High Risk)
-28.6628	21.0047	Training & validation (High Risk)
-29.1212	22.2638	Training & validation (High Risk)
-29.4453	22.7853	Training & validation (High Risk)
-27.2537	22.4945	Training & validation (High Risk)
-28.6956	21.8699	Training & validation (High Risk)
-31.0458	25.6586	Training & validation (High Risk)
-50.6636	41.818	Training & validation (High Risk)
-50.6241	41.5309	Training & validation (High Risk)
-51.1388	42.763	Training & validation (High Risk)
-44.6939	36.6659	Training & validation (High Risk)
-45.2583	36.3544	Training & validation (High Risk)
-44.6136	36.7173	Training & validation (High Risk)
-44.8556	36.5461	Training & validation (High Risk)
-37.9462	3.95897	Training & validation (High Risk)
-37.9967	3.83841	Training & validation (High Risk)
-37.6698	4.65631	Training & validation (High Risk)
-58.6892	13.4739	Training & validation (High Risk)
-37.9501	4.00673	Training & validation (High Risk)
-58.6891	13.4741	Training & validation (High Risk)
-59.2999	13.4231	Training & validation (High Risk)
-59.1376	13.4896	Training & validation (High Risk)
-37.6698	4.65733	Training & validation (High Risk)
-40.3505	37.9803	Training & validation (High Risk)
-58.4581	10.8892	Training & validation (High Risk)
-58.5157	10.7325	Training & validation (High Risk)
-23.2445	56.5305	Training & validation (Low Risk)
-23.3063	57.08	Training & validation (Low Risk)
-9.4881	52.6467	Training & validation (Low Risk)
-9.73397	52.6031	Training & validation (Low Risk)
-52.0663	-4.9885	Training & validation (High Risk)
-71.3191	9.65162	Training & validation (High Risk)
-71.4825	9.63451	Training & validation (High Risk)
-31.2972	51.4725	Training & validation (Low Risk)
-46.5522	-9.74664	Training & validation (High Risk)
-42.264	13.6257	Training & validation (High Risk)
-44.5018	-9.53618	Training & validation (High Risk)
-44.6198	-9.59761	Training & validation (High Risk)
-44.6245	-9.55654	Training & validation (High Risk)
-44.5665	-9.65617	Training & validation (High Risk)
-55.7557	14.6517	Training & validation (High Risk)
-55.7561	14.6514	Training & validation (High Risk)
-64.9592	0.386674	Training & validation (High Risk)
-64.9311	0.475404	Training & validation (High Risk)
-64.9213	0.498824	Training & validation (High Risk)
-64.42	0.215665	Training & validation (High Risk)
-58.8165	3.68235	Training & validation (High Risk)
-58.7308	4.42524	Training & validation (High Risk)
-58.6911	4.40162	Training & validation (High Risk)
-58.6825	4.44401	Training & validation (High Risk)
-58.8936	3.91867	Training & validation (High Risk)
-22.5772	54.193	Training & validation (Low Risk)
-20.8196	55.6873	Training & validation (Low Risk)
-22.2716	54.3753	Training & validation (Low Risk)
-22.3656	54.3135	Training & validation (Low Risk)
-34.4657	6.49864	Training & validation (Low Risk)
-39.0437	0.974153	Training & validation (High Risk)
-38.9495	0.84024	Training & validation (High Risk)
-25.9644	41.0006	Training & validation (High Risk)
-24.7164	32.8259	Training & validation (Low Risk)
-25.1231	32.4074	Training & validation (Low Risk)
-64.5344	-1.75671	Training & validation (High Risk)
-63.4559	11.5063	Training & validation (High Risk)
-60.9769	8.15018	Training & validation (High Risk)
-60.9772	8.15014	Training & validation (High Risk)
-62.8469	7.5225	Training & validation (High Risk)
-62.8441	9.13382	Training & validation (High Risk)
-62.5328	11.1235	Training & validation (High Risk)
-62.0447	8.29433	Training & validation (High Risk)
-60.4258	11.4922	Training & validation (High Risk)
-63.4559	11.5063	Training & validation (High Risk)
-62.0448	8.29441	Training & validation (High Risk)
-61.8308	9.12741	Training & validation (High Risk)
-62.874	7.73665	Training & validation (High Risk)
-60.9774	8.15017	Training & validation (High Risk)
-62.8442	9.13422	Training & validation (High Risk)
-61.2299	9.53321	Training & validation (High Risk)
-61.5755	10.6666	Training & validation (High Risk)
-62.0702	9.71466	Training & validation (High Risk)
-62.0695	9.71437	Training & validation (High Risk)
-56.2443	-15.857	Training & validation (High Risk)
-56.2036	-16.2397	Training & validation (High Risk)
-52.2374	-20.1674	Training & validation (High Risk)
-31.3449	51.501	Training & validation (Low Risk)
-23.4685	54.829	Training & validation (Low Risk)
-18.2127	57.2565	Training & validation (Low Risk)
-20.7202	56.5465	Training & validation (Low Risk)
-18.3332	53.2915	Training & validation (Low Risk)
-10.7326	54.8528	Training & validation (Low Risk)
-10.3898	54.4759	Training & validation (Low Risk)
-39.6388	18.5502	Training & validation (High Risk)
-47.9455	-21.1286	Training & validation (High Risk)
-48.4103	-20.7981	Training & validation (High Risk)
-21.024	43.5332	Training & validation (Low Risk)
-21.0132	43.5588	Training & validation (Low Risk)
-48.4103	-20.7983	Training & validation (High Risk)
-46.4828	-17.8295	Training & validation (High Risk)
-43.2814	37.5753	Training & validation (High Risk)
-43.1845	37.7117	Training & validation (High Risk)
-66.6563	16.2025	Training & validation (High Risk)
-66.6291	15.1574	Training & validation (High Risk)
-66.8871	16.5611	Training & validation (High Risk)
-66.4944	16.3625	Training & validation (High Risk)
-67.7672	13.898	Training & validation (High Risk)
-66.3603	17.2631	Training & validation (High Risk)
-66.6489	14.6048	Training & validation (High Risk)
-66.3197	16.8	Training & validation (High Risk)
-66.6366	14.9427	Training & validation (High Risk)
-50.0246	22.8081	Training & validation (High Risk)
-66.5667	23.1191	Training & validation (High Risk)
-49.9644	22.9769	Training & validation (High Risk)
-51.1497	-25.3676	Training & validation (High Risk)
-50.8823	-25.572	Training & validation (High Risk)
-67.7746	4.1124	Training & validation (High Risk)
-40.0199	9.94715	Training & validation (Low Risk)
-38.8262	11.9686	Training & validation (Low Risk)
-48.0911	-15.5435	Training & validation (Low Risk)
-40.031	9.95381	Training & validation (Low Risk)
-40.0544	9.88005	Training & validation (Low Risk)
-38.7076	12.021	Training & validation (Low Risk)
-58.1031	-0.995694	Training & validation (High Risk)
-58.1222	-0.329665	Training & validation (High Risk)
-56.7777	-0.0288459	Training & validation (High Risk)
-58.0518	0.165977	Training & validation (High Risk)
-57.9243	0.291373	Training & validation (High Risk)
-58.3646	-0.254007	Training & validation (High Risk)
-57.586	0.163176	Training & validation (High Risk)
-70.6696	18.1187	Training & validation (Low Risk)
-70.5799	20.0439	Training & validation (Low Risk)
-70.767	20.7133	Training & validation (Low Risk)
-69.996	21.2676	Training & validation (Low Risk)
-70.7022	21.1332	Training & validation (Low Risk)
-70.7022	21.1332	Training & validation (Low Risk)
-71.1651	20.4899	Training & validation (Low Risk)
-70.6514	18.2899	Training & validation (Low Risk)
-75.5182	-4.25515	Training & validation (High Risk)
-75.0637	-3.83519	Training & validation (High Risk)
-75.212	-3.48916	Training & validation (High Risk)
-75.4043	-3.68423	Training & validation (High Risk)
-75.5811	-4.22415	Training & validation (High Risk)
-20.1994	52.4191	Training & validation (Low Risk)
-20.1936	52.4652	Training & validation (Low Risk)
-20.1944	52.5015	Training & validation (Low Risk)
-41.6313	41.65	Training & validation (High Risk)
-41.6562	41.6849	Training & validation (High Risk)
-40.9391	40.4795	Training & validation (High Risk)
-68.5705	11.1214	Training & validation (High Risk)
-68.5891	11.1354	Training & validation (High Risk)
-71.4825	9.63451	Training & validation (High Risk)
-39.0437	0.974153	Training & validation (High Risk)
-24.7158	45.7479	Training & validation (Low Risk)
-24.7181	45.7481	Training & validation (Low Risk)
-44.6248	-25.6567	Training & validation (High Risk)
-44.7137	-27.302	Training & validation (High Risk)
-74.5596	-18.1209	Training & validation (High Risk)
-36.5201	7.12755	Training & validation (High Risk)
-26.8138	26.5071	Training & validation (High Risk)
-36.52	7.12762	Training & validation (High Risk)
-40.2785	-34.2468	Training & validation (High Risk)
-42.2709	-35.9281	Training & validation (High Risk)
-38.005	-35.8115	Training & validation (High Risk)
-39.4556	-33.6327	Training & validation (High Risk)
-42.2706	-35.9286	Training & validation (High Risk)
-40.0571	-34.5713	Training & validation (High Risk)
-39.5891	-35.23	Training & validation (High Risk)
-42.5299	-36.3782	Training & validation (High Risk)
-39.4839	-34.7654	Training & validation (High Risk)
-39.5714	-35.6964	Training & validation (High Risk)
-40.5344	-34.6926	Training & validation (High Risk)
-40.1699	-35.5482	Training & validation (High Risk)
-38.2121	-34.7169	Training & validation (High Risk)
-39.134	-34.4379	Training & validation (High Risk)
-39.9935	-35.2562	Training & validation (High Risk)
-38.4461	-34.443	Training & validation (High Risk)
-38.9173	-35.4287	Training & validation (High Risk)
-40.2822	-33.6144	Training & validation (High Risk)
-39.0111	-35.7441	Training & validation (High Risk)
-41.2376	-34.292	Training & validation (High Risk)
-39.2636	-33.9316	Training & validation (High Risk)
-39.9375	2.63396	Training & validation (High Risk)
-49.9932	-15.5911	Training & validation (High Risk)
-50.462	-16.3609	Training & validation (High Risk)
-51.3428	-15.2191	Training & validation (High Risk)
-50.4058	-16.969	Training & validation (High Risk)
-50.1057	-17.5726	Training & validation (High Risk)
-49.9253	-12.0812	Training & validation (High Risk)
-50.6773	-16.4312	Training & validation (High Risk)
-49.4564	-17.1571	Training & validation (High Risk)
-49.9612	-18.1351	Training & validation (High Risk)
-50.597	-15.4194	Training & validation (High Risk)
-52.3132	-17.4359	Training & validation (High Risk)
-51.4836	-15.8646	Training & validation (High Risk)
-51.0504	-17.7637	Training & validation (High Risk)
-53.512	-16.0002	Training & validation (High Risk)
-49.9334	-12.084	Training & validation (High Risk)
-53.3382	-15.4103	Training & validation (High Risk)
-51.7746	-14.9358	Training & validation (High Risk)
-51.0565	-16.841	Training & validation (High Risk)
-53.3387	-15.4104	Training & validation (High Risk)
-50.4738	-17.2469	Training & validation (High Risk)
-51.9079	-16.4897	Training & validation (High Risk)
-52.1239	-16.0186	Training & validation (High Risk)
-44.714	-27.3021	Training & validation (High Risk)
-44.6248	-25.6567	Training & validation (High Risk)
-44.7137	-27.302	Training & validation (High Risk)
-64.8017	25.8065	Training & validation (High Risk)
-64.7141	25.9345	Training & validation (High Risk)
-65.0115	26.077	Training & validation (High Risk)
-52.8875	31.5554	Training & validation (High Risk)
-65.8774	25.7514	Training & validation (High Risk)
-65.1083	26.1406	Training & validation (High Risk)
-47.951	-30.128	Internal testing (High Risk)
-47.9511	-30.1279	Internal testing (High Risk)
-62.5659	22.3558	Internal testing (High Risk)
-62.5225	22.2801	Internal testing (High Risk)
-50.6885	-22.1338	Internal testing (High Risk)
-50.695	-22.0595	Internal testing (High Risk)
-50.6399	-21.5626	Internal testing (High Risk)
-50.6559	-21.2578	Internal testing (High Risk)
-21.6263	34.1117	Internal testing (Low Risk)
-21.6389	34.1233	Internal testing (Low Risk)
-57.3594	12.7589	Internal testing (High Risk)
-74.5748	-15.0853	Internal testing (High Risk)
-75.1396	-14.9796	Internal testing (High Risk)
-74.9016	-15.3999	Internal testing (High Risk)
-75.3026	-14.9762	Internal testing (High Risk)
-74.7932	-15.4052	Internal testing (High Risk)
-74.8021	-15.6152	Internal testing (High Risk)
-62.4465	-13.4995	Internal testing (High Risk)
-67.0035	5.63506	Internal testing (High Risk)
-67.1123	5.50709	Internal testing (High Risk)
-62.4469	-13.4997	Internal testing (High Risk)
-35.2379	53.7181	Internal testing (Low Risk)
-34.8988	54.1798	Internal testing (Low Risk)
-35.2408	53.7142	Internal testing (Low Risk)
-34.4953	53.64	Internal testing (Low Risk)
-35.7884	54.1252	Internal testing (Low Risk)
-35.5525	54.5444	Internal testing (Low Risk)
-35.374	54.5436	Internal testing (Low Risk)
-35.7885	54.1263	Internal testing (Low Risk)
-81.5859	-6.85967	Internal testing (High Risk)
-84.9158	-12.6302	Internal testing (High Risk)
-84.1986	-12.547	Internal testing (High Risk)
-83.5056	-10.3416	Internal testing (High Risk)
-82.6008	-6.51563	Internal testing (High Risk)
-83.4233	-9.90976	Internal testing (High Risk)
-83.9249	-13.2711	Internal testing (High Risk)
-82.6008	-6.51563	Internal testing (High Risk)
-84.3734	-13.1564	Internal testing (High Risk)
-84.4446	-13.7696	Internal testing (High Risk)
-83.7656	-12.0833	Internal testing (High Risk)
-85.0898	-10.7396	Internal testing (High Risk)
-83.106	-9.36127	Internal testing (High Risk)
-85.0084	-14.1009	Internal testing (High Risk)
-85.4053	-13.4724	Internal testing (High Risk)
-82.2755	-7.21754	Internal testing (High Risk)
-81.6782	-12.6662	Internal testing (High Risk)
-83.2935	-9.60441	Internal testing (High Risk)
-84.8501	-11.6852	Internal testing (High Risk)
-82.5139	-9.42098	Internal testing (High Risk)
-82.4698	-12.2838	Internal testing (High Risk)
-82.3934	-10.4322	Internal testing (High Risk)
-82.6235	-11.7824	Internal testing (High Risk)
-85.5403	-12.8374	Internal testing (High Risk)
-82.1162	-7.14698	Internal testing (High Risk)
-82.0965	-5.56768	Internal testing (High Risk)
-83.0764	-7.09837	Internal testing (High Risk)
-81.4951	-5.77129	Internal testing (High Risk)
-85.0407	-13.3932	Internal testing (High Risk)
-83.0371	-7.31807	Internal testing (High Risk)
-82.0966	-5.56774	Internal testing (High Risk)
-82.8285	-12.6967	Internal testing (High Risk)
-83.4036	-5.0984	Internal testing (High Risk)
-83.7178	-12.5484	Internal testing (High Risk)
-83.293	-5.5263	Internal testing (High Risk)
-82.0923	-11.8649	Internal testing (High Risk)
-83.4597	-13.2848	Internal testing (High Risk)
-84.4312	-11.9533	Internal testing (High Risk)
-82.6521	-10.5471	Internal testing (High Risk)
-30.6969	9.99192	Internal testing (Low Risk)
-30.6696	9.98054	Internal testing (Low Risk)
4.78933	-16.7957	Internal testing (Low Risk)
-60.3391	4.74767	Internal testing (High Risk)
-55.9047	-6.90462	Internal testing (High Risk)
-55.8622	-7.09854	Internal testing (High Risk)
-55.9047	-6.90462	Internal testing (High Risk)
-55.8622	-7.09854	Internal testing (High Risk)
-60.3388	4.74764	Internal testing (High Risk)
-23.3063	57.08	Internal testing (Low Risk)
-23.2445	56.5305	Internal testing (Low Risk)
-26.6178	10.8509	Internal testing (High Risk)
-28.4987	13.3804	Internal testing (High Risk)
-25.5397	9.82782	Internal testing (High Risk)
-22.9298	8.45128	Internal testing (High Risk)
-22.5225	7.30075	Internal testing (High Risk)
-27.3509	12.1843	Internal testing (High Risk)
-20.5324	5.90945	Internal testing (High Risk)
-24.3302	7.77135	Internal testing (High Risk)
-22.868	8.23734	Internal testing (High Risk)
-21.409	7.1152	Internal testing (High Risk)
-22.2319	6.02616	Internal testing (High Risk)
-20.1161	6.19991	Internal testing (High Risk)
-28.5718	13.5006	Internal testing (High Risk)
-27.8642	12.8555	Internal testing (High Risk)
-28.6575	13.4641	Internal testing (High Risk)
-20.9083	6.50004	Internal testing (High Risk)
-23.5913	8.73109	Internal testing (High Risk)
-21.8062	6.94095	Internal testing (High Risk)
-23.5913	8.73109	Internal testing (High Risk)
-21.7941	6.1932	Internal testing (High Risk)
-21.8744	6.66064	Internal testing (High Risk)
-24.4685	8.94783	Internal testing (High Risk)
-22.9872	6.82937	Internal testing (High Risk)
-24.3493	8.66244	Internal testing (High Risk)
-20.9578	5.94598	Internal testing (High Risk)
-48.2092	-24.322	Internal testing (High Risk)
-37.2338	29.6848	Internal testing (High Risk)
-36.2457	28.7094	Internal testing (High Risk)
-36.7965	28.6583	Internal testing (High Risk)
-39.5255	33.4755	Internal testing (High Risk)
-36.7965	28.6583	Internal testing (High Risk)
-37.3562	28.948	Internal testing (High Risk)
-37.2333	29.8089	Internal testing (High Risk)
-36.2457	28.7094	Internal testing (High Risk)
-79.5614	-12.7115	Internal testing (High Risk)
-67.092	25.2154	Internal testing (High Risk)
-67.0486	24.9207	Internal testing (High Risk)
-50.8767	-6.92286	Internal testing (High Risk)
-60.2855	19.8829	Internal testing (High Risk)
-53.1359	2.46715	Internal testing (High Risk)
-62.0953	21.2875	Internal testing (High Risk)
-47.6243	9.55505	Internal testing (High Risk)
-45.9536	9.47277	Internal testing (High Risk)
-44.3114	-32.1865	Internal testing (High Risk)
-45.2162	-33.1633	Internal testing (High Risk)
-46.0063	9.13921	Internal testing (High Risk)
-47.6243	9.55508	Internal testing (High Risk)
-45.2162	-33.1633	Internal testing (High Risk)
-44.7789	-32.509	Internal testing (High Risk)
-45.5087	-33.3662	Internal testing (High Risk)
-46.0837	9.88218	Internal testing (High Risk)
-47.9392	9.62938	Internal testing (High Risk)
-45.9539	9.47298	Internal testing (High Risk)
-45.4687	-32.5796	Internal testing (High Risk)
-45.4687	-32.5796	Internal testing (High Risk)
-46.0901	9.61967	Internal testing (High Risk)
-80.151	-9.97766	Internal testing (High Risk)
-80.1503	-9.99876	Internal testing (High Risk)
-76.0439	2.30909	Internal testing (High Risk)
-76.5869	1.54624	Internal testing (High Risk)
-76.3431	1.28488	Internal testing (High Risk)
-75.6466	1.36631	Internal testing (High Risk)
-74.9232	1.62143	Internal testing (High Risk)
-76.3699	1.63477	Internal testing (High Risk)
-75.4833	0.508445	Internal testing (High Risk)
-76.129	1.48193	Internal testing (High Risk)
-75.5691	1.88089	Internal testing (High Risk)
-74.8037	1.76483	Internal testing (High Risk)
-46.998	-7.79292	Internal testing (High Risk)
-30.9261	13.3986	Internal testing (High Risk)
-46.9987	-7.79254	Internal testing (High Risk)
-66.7307	6.65627	Internal testing (High Risk)
-66.7041	6.66823	Internal testing (High Risk)
-39.4788	3.02346	Internal testing (High Risk)
-20.958	43.0244	Internal testing (Low Risk)
-72.9684	12.6281	Internal testing (High Risk)
-73.9281	12.7232	Internal testing (High Risk)
-72.9454	12.5685	Internal testing (High Risk)
-73.9307	12.6845	Internal testing (High Risk)
-73.5745	12.7264	Internal testing (High Risk)
-73.1602	12.5608	Internal testing (High Risk)
-71.0754	-3.18418	Internal testing (High Risk)
-23.4976	45.1299	Internal testing (Low Risk)
-66.8987	22.2333	Internal testing (High Risk)
-66.8987	22.2333	Internal testing (High Risk)
-67.5481	22.5732	Internal testing (High Risk)
-66.8987	22.2333	Internal testing (High Risk)
-66.8987	22.2333	Internal testing (High Risk)
-51.7964	-3.76253	Internal testing (High Risk)
-51.7807	-3.74376	Internal testing (High Risk)
-50.2372	-14.1612	Internal testing (High Risk)
-52.8366	-0.982324	Internal testing (High Risk)
-52.8366	-0.982324	Internal testing (High Risk)
-52.8061	-0.919381	Internal testing (High Risk)
-47.768	-28.2487	Internal testing (High Risk)
-47.768	-28.2486	Internal testing (High Risk)
-48.0292	-28.3514	Internal testing (High Risk)
-47.7865	-27.605	Internal testing (High Risk)
-47.5713	-26.2871	Internal testing (High Risk)
-47.5711	-26.2869	Internal testing (High Risk)
-48.0292	-28.351	Internal testing (High Risk)
-19.9831	55.3508	Internal testing (Low Risk)
-19.9597	55.5254	Internal testing (Low Risk)
-67.4561	7.75092	Internal testing (High Risk)
-54.3202	-3.02191	Internal testing (High Risk)
-54.3043	-3.0351	Internal testing (High Risk)
-45.1614	5.69273	Internal testing (High Risk)
-45.1387	5.69085	Internal testing (High Risk)
-45.1388	5.69076	Internal testing (High Risk)
-53.9545	-29.7325	Internal testing (High Risk)
-31.4614	-21.0866	Internal testing (High Risk)
-53.2243	-30.1771	Internal testing (High Risk)
-52.6304	-30.5031	Internal testing (High Risk)
-55.4451	-28.9073	Internal testing (High Risk)
-51.8509	-31.0425	Internal testing (High Risk)
-54.4584	-29.4627	Internal testing (High Risk)
-52.702	-30.4545	Internal testing (High Risk)
-55.347	-28.7481	Internal testing (High Risk)
-24.6674	33.895	Internal testing (Low Risk)
-24.9588	36.4151	Internal testing (Low Risk)
-25.1231	32.4074	Internal testing (Low Risk)
-24.9637	36.454	Internal testing (Low Risk)
-24.7323	34.7294	Internal testing (Low Risk)
-24.7164	32.8259	Internal testing (Low Risk)
-24.7164	32.8259	Internal testing (Low Risk)
-24.7164	32.8259	Internal testing (Low Risk)
-72.2857	-15.3581	Internal testing (High Risk)
-72.4138	-15.3044	Internal testing (High Risk)
-73.517	-11.1569	Internal testing (High Risk)
-73.8951	-12.2126	Internal testing (High Risk)
-73.9735	-12.4534	Internal testing (High Risk)
-73.949	-12.5488	Internal testing (High Risk)
-73.9725	-12.5456	Internal testing (High Risk)
-66.2708	11.3465	Internal testing (High Risk)
-66.3002	11.4111	Internal testing (High Risk)
-66.2587	11.3189	Internal testing (High Risk)
-70.7727	-24.0454	Internal testing (High Risk)
-70.6836	-22.8125	Internal testing (High Risk)
-71.8815	-22.4338	Internal testing (High Risk)
-71.6358	-24.5278	Internal testing (High Risk)
-70.5838	-22.5497	Internal testing (High Risk)
-60.317	-25.8766	Internal testing (High Risk)
-72.2515	-23.8788	Internal testing (High Risk)
-74.6255	-20.4829	Internal testing (High Risk)
-73.8829	-20.936	Internal testing (High Risk)
-58.2313	-26.8754	Internal testing (High Risk)
-73.437	-20.6027	Internal testing (High Risk)
-70.7728	-24.0454	Internal testing (High Risk)
-70.684	-22.8122	Internal testing (High Risk)
-72.5218	-22.7118	Internal testing (High Risk)
-73.2965	-21.0203	Internal testing (High Risk)
-73.9848	-20.5963	Internal testing (High Risk)
-72.2513	-23.88	Internal testing (High Risk)
-71.2215	-22.6911	Internal testing (High Risk)
-71.8818	-22.4338	Internal testing (High Risk)
-58.1548	-27.525	Internal testing (High Risk)
-70.1193	-21.7723	Internal testing (High Risk)
-73.791	-20.9984	Internal testing (High Risk)
-74.0646	-19.5944	Internal testing (High Risk)
-43.9271	-20.7307	Internal testing (High Risk)
-44.0226	-20.8713	Internal testing (High Risk)
-44.0226	-20.8713	Internal testing (High Risk)
-23.4345	47.9876	Internal testing (Low Risk)
-23.2994	47.969	Internal testing (Low Risk)
-61.9318	-20.8026	Internal testing (High Risk)
-63.6068	-19.169	Internal testing (High Risk)
-62.2931	-21.5793	Internal testing (High Risk)
-64.1075	-19.3607	Internal testing (High Risk)
-63.5126	-20.4274	Internal testing (High Risk)
-61.1656	-20.6403	Internal testing (High Risk)
-61.9318	-20.8026	Internal testing (High Risk)
-63.0985	-19.6065	Internal testing (High Risk)
-61.3701	-20.3228	Internal testing (High Risk)
-61.6753	-19.949	Internal testing (High Risk)
-63.1506	-19.7436	Internal testing (High Risk)
-61.4907	-21.2528	Internal testing (High Risk)
-61.4907	-21.2528	Internal testing (High Risk)
-63.8248	-19.9345	Internal testing (High Risk)
-63.5126	-20.4274	Internal testing (High Risk)
-63.8248	-19.9345	Internal testing (High Risk)
-62.2931	-21.5793	Internal testing (High Risk)
-16.7053	55.5195	Internal testing (Low Risk)
-16.7285	55.7209	Internal testing (Low Risk)
-70.7118	-13.2215	Internal testing (High Risk)
-70.9439	-13.2556	Internal testing (High Risk)
-45.3383	-39.7941	Internal testing (High Risk)
-45.2559	-39.7408	Internal testing (High Risk)
-51.3587	10.3785	Internal testing (High Risk)
-56.099	9.62056	Internal testing (High Risk)
-52.8569	11.3545	Internal testing (High Risk)
-52.0236	10.406	Internal testing (High Risk)
-52.7785	12.2652	Internal testing (High Risk)
-52.9642	9.61379	Internal testing (High Risk)
-55.5853	9.35744	Internal testing (High Risk)
-52.9008	11.4862	Internal testing (High Risk)
-52.589	12.323	Internal testing (High Risk)
-54.6436	12.7446	Internal testing (High Risk)
-52.1574	10.565	Internal testing (High Risk)
-52.1481	12.3227	Internal testing (High Risk)
-54.7707	11.0688	Internal testing (High Risk)
-53.5704	10.0422	Internal testing (High Risk)
-51.255	11.9257	Internal testing (High Risk)
-51.3596	10.3789	Internal testing (High Risk)
-56.2134	8.67826	Internal testing (High Risk)
-55.5831	9.3583	Internal testing (High Risk)
-52.9635	9.61348	Internal testing (High Risk)
-54.7695	11.0691	Internal testing (High Risk)
-52.1017	9.65848	Internal testing (High Risk)
-41.3447	38.3566	Internal testing (High Risk)
-40.395	39.2282	Internal testing (High Risk)
-40.6477	35.7504	Internal testing (High Risk)
-40.6485	35.751	Internal testing (High Risk)
-41.5041	39.1899	Internal testing (High Risk)
-41.43	39.0802	Internal testing (High Risk)
-73.3139	9.50226	Internal testing (High Risk)
-73.3536	9.38741	Internal testing (High Risk)
-57.393	-30.5666	Internal testing (High Risk)
-57.3859	-29.791	Internal testing (High Risk)
-57.4678	-29.9085	Internal testing (High Risk)
-57.8902	-30.74	Internal testing (High Risk)
-57.9741	-30.1358	Internal testing (High Risk)
-57.9742	-30.1357	Internal testing (High Risk)
-58.3545	-30.6605	Internal testing (High Risk)
-11.159	53.3701	Internal testing (Low Risk)
-11.5049	53.2781	Internal testing (Low Risk)
-70.9881	-1.89301	Internal testing (High Risk)
-71.4134	-1.41534	Internal testing (High Risk)
-58.7887	-14.7596	Internal testing (High Risk)
-58.8501	-14.7753	Internal testing (High Risk)
-25.9321	42.9031	Internal testing (Low Risk)
