# Supplementary material for: AI-based detection and classification of anomalous aortic origin of coronary arteries using coronary CT angiography images
Source: Nat Commun. 2025 Apr 1;16:3095. doi: 10.1038/s41467-025-58362-9 (PMC11961624; doi:10.1038/s41467-025-58362-9)
Supplement: Supplementary file 4 — Source Data [file 41467_2025_58362_MOESM4_ESM.zip › SourceData/supplementary/SupplementaryFigure12.xlsx]

## Sheet: test_internal
label	ensemble
0	5.01053e-06
0	5.01053e-06
0	1.03969e-05
0	5.0195e-05
0	2.39921e-07
0	0.000185336
0	7.40575e-07
0	1.16053e-05
0	3.78796e-06
0	2.19903e-05
0	2.20231e-05
0	1.37329e-05
0	0.000485792
0	1.51096e-06
0	3.03397e-05
0	8.16345e-06
0	2.73912e-05
0	2.7426e-05
0	2.4177e-07
0	6.58111e-06
0	2.37812e-05
0	1.89879e-05
0	6.54547e-06
0	1.69111e-05
0	2.78057e-06
0	1.14796e-05
0	4.53099e-06
0	5.77234e-06
0	5.05872e-06
0	7.33664e-06
0	0.000243723
0	0.000645821
0	4.78642e-05
0	0.000277063
0	4.15841e-05
0	0.000648153
0	0.000262836
0	1.86159e-05
0	0.000147202
0	0.000101875
0	0.000417644
0	0.00017063
0	0.00085168
0	4.73908e-05
0	2.87912e-05
0	0.00019285
0	0.000109381
0	0.000137118
0	0.00221534
0	6.48227e-05
0	0.000329159
0	0.000852539
0	0.000170357
0	0.000328555
0	1.71547e-06
0	1.24909e-08
0	2.25067e-06
0	1.1814e-05
0	6.59242e-07
0	1.03825e-05
0	1.13445e-05
0	5.83342e-06
0	1.13445e-05
0	6.43209e-06
0	7.51432e-07
0	6.59451e-08
0	8.15625e-06
0	3.95986e-07
0	1.80544e-06
0	7.82111e-08
0	3.34053e-06
0	1.75824e-06
0	4.03943e-07
0	5.89488e-07
0	1.09984e-05
0	1.63915e-06
0	6.51621e-06
0	7.93522e-06
0	2.45027e-07
0	4.95874e-06
0	3.40973e-07
0	1.82206e-06
0	3.97763e-06
0	1.9518e-06
0	3.31539e-06
0	4.35551e-07
0	1.6871e-07
0	3.97763e-06
0	2.31023e-06
0	2.45944e-08
0	8.53278e-08
0	2.66318e-06
0	3.16621e-06
0	1.36034e-05
0	2.31492e-05
0	1.36034e-05
0	8.31773e-06
0	1.71844e-05
0	1.53549e-05
0	1.35791e-05
0	2.12494e-05
0	0.00113711
0	0.000106712
0	9.17449e-05
0	5.20151e-06
0	2.51352e-05
0	2.15203e-05
0	0.000144399
0	5.1715e-05
0	9.57254e-05
0	2.64947e-05
0	2.40766e-05
0	8.40868e-05
0	7.05799e-05
0	2.39132e-05
0	0.000240938
0	5.28667e-05
0	2.58829e-05
0	2.3971e-05
0	0.00012827
0	6.20682e-06
0	8.56681e-06
0	1.91902e-05
0	1.09876e-05
0	1.35124e-05
0	1.09876e-05
0	1.91902e-05
0	1.35124e-05
0	0.000147461
0	2.59129e-05
0	0.000198804
0	0.000241715
0	0.000350823
0	0.00293662
0	7.96904e-08
0	7.2906e-08
0	1.69882e-05
0	1.44035e-05
0	0.000949367
0	0.00780473
0	0.0699503
0	0.00418757
0	0.000433645
0	0.0017655
0	2.17273e-05
0	3.2602e-05
0	2.37732e-05
0	0.0419646
0	0.204661
0	1.30339e-06
0	1.65944e-06
0	1.15544e-06
0	1.15544e-06
0	1.35141e-05
0	3.20399e-06
0	5.01213e-06
0	3.26364e-06
0	9.3126e-06
0	6.24789e-06
0	1.08107e-05
0	5.01213e-06
0	4.37405e-06
0	3.26364e-06
0	6.24789e-06
0	1.50411e-05
0	2.7865e-05
0	1.80728e-05
0	2.0845e-05
0	1.9672e-06
0	1.70915e-05
0	1.89303e-05
0	2.50475e-05
0	5.28314e-06
0	2.99608e-06
0	5.28314e-06
0	3.9649e-06
0	3.13354e-06
0	7.35083e-06
0	7.35083e-06
0	8.76168e-06
0	3.03544e-06
0	2.85816e-06
0	2.85816e-06
0	2.86953e-06
0	7.18043e-06
0	1.14899e-07
0	3.13735e-07
0	3.62324e-07
0	4.18258e-07
0	1.72027e-05
0	6.88688e-05
0	8.95051e-05
0	8.95051e-05
0	5.12229e-05
0	6.88688e-05
0	5.12229e-05
0	8.06083e-06
0	1.04028e-05
0	2.33599e-05
0	7.71752e-06
0	3.0128e-06
0	4.59779e-07
0	8.51692e-07
0	2.57499e-06
0	2.8839e-07
0	3.07208e-06
0	7.70482e-07
0	2.91951e-06
0	7.37802e-06
0	1.16797e-05
0	5.54552e-06
0	0.00017536
0	4.40754e-05
0	0.000373328
0	0.000851544
0	0.000851544
0	4.2767e-05
0	5.37635e-06
0	1.22999e-05
0	5.37635e-06
0	4.82799e-07
0	7.7676e-09
0	7.89019e-10
0	2.47764e-09
0	3.35507e-09
0	5.75147e-07
0	4.62651e-09
0	7.86117e-08
0	2.09731e-07
0	8.44325e-08
0	8.11605e-06
0	1.18441e-05
0	0.00233912
0	0.00233912
0	0.00233912
0	0.0195028
0	0.00233912
0	0.255733
0	0.19473
0	0.19473
0	3.83399e-06
0	3.90513e-06
0	1.21294e-05
0	1.77633e-06
0	1.63412e-06
0	9.81135e-06
0	3.45906e-06
0	3.18397e-06
0	3.45906e-06
0	1.63412e-06
0	4.08696e-06
0	3.18397e-06
0	1.19642e-06
0	1.62204e-06
0	3.38389e-06
0	1.77633e-06
0	2.22491e-06
0	3.09699e-06
0	4.08696e-06
0	1.34662e-06
0	0.00440194
1	0.999936
1	0.999936
1	0.999942
1	0.999915
1	0.999851
1	0.99997
1	0.999974
1	0.999942
1	0.999999
1	0.999999
1	0.622342
1	0.999845
1	0.999993
1	0.947746
1	0.947746
1	0.972806
1	0.982382
1	0.998594
1	0.947746
1	0.999999
1	1
1	0.999999
1	0.999999
1	0.0081571
1	0.999999
1	0.999999
1	0.782444
1	0.999278
1	0.999925
1	0.999942
1	0.999937
1	0.999998
1	0.999998
1	0.274951
1	0.307291
1	0.702334
1	0.999982
1	0.999995
1	0.999971
1	0.999893
1	0.999967
1	0.999977
1	0.999971
1	0.999982
1	0.99736
1	0.998518
1	1
1	0.999999

## Sheet: test_external
label	ensemble
0	3.22216e-05
0	1.06055e-05
0	0.00783091
0	1.10251e-05
0	0.311487
0	0.00027121
0	5.39206e-05
0	0.000355342
0	1.58926e-05
0	0.00229565
0	0.000158699
0	8.46709e-05
0	1.98295e-06
0	0.169532
0	9.71061e-06
0	0.000192488
0	8.90231e-07
0	8.40081e-06
0	0.253821
0	7.25913e-06
0	0.00086568
0	1.05957e-06
0	0.00117856
0	0.00393749
0	7.01254e-06
0	0.00329057
0	2.85597e-06
0	4.88385e-06
0	1.22927e-05
0	2.02542e-05
0	0.00025748
0	5.39206e-05
0	0.00229593
0	1.27823e-05
0	7.90599e-06
0	2.08877e-05
0	1.43155e-05
0	8.25285e-06
0	2.78274e-06
0	1.65456e-05
0	7.86969e-06
0	5.31902e-05
0	2.92601e-05
0	1.40276e-05
0	1.32924e-05
0	7.86969e-06
0	9.09098e-05
0	3.09656e-05
0	0.00012436
0	1.57358e-05
0	2.35048e-05
0	2.35048e-05
0	4.11065e-05
0	1.27391e-05
0	6.37893e-06
0	0.21414
0	9.46662e-06
0	9.4719e-08
0	3.3982e-05
0	7.31811e-06
0	0.000210805
0	0.000651754
0	1.663e-05
0	3.24122e-05
0	8.56868e-05
0	3.01856e-06
0	5.42305e-05
1	0.399986
1	0.999999
1	0.999963
1	0.968708
1	0.999685
1	0.999947
1	0.999906
1	0.795638
1	0.99997
1	0.999997
1	0.999987
1	0.983228
1	0.890836
1	0.999998
1	0.995628
1	0.995117
1	0.00493972
1	0.999992
1	0.925447
1	0.999822
1	0.999999
1	0.448691
1	0.998308
1	0.988212
1	0.994857
1	1
1	0.999988
1	0.999845
1	0.999999
1	0.999999
1	0.999651
1	0.999998
1	0.999998
1	0.999817
1	0.961279
1	0.913756
1	0.994118
1	0.999998
1	0.999963
1	0.999996
1	0.999646
1	0.997309
1	0.999774
1	0.68584
1	0.999999
1	0.999997
1	0.984974
1	0.999996
1	0.998448
1	0.961279
1	0.999995
1	0.999996
1	0.998911
1	0.99824
1	0.999655
1	0.999999
1	1
1	0.999363
1	0.999814
1	0.999995
1	0.999926
1	0.999997
1	0.999814
1	0.999924
1	0.999907
1	0.999372
1	0.999999
