# Supplementary material for: AI-based detection and classification of anomalous aortic origin of coronary arteries using coronary CT angiography images
Source: Nat Commun. 2025 Apr 1;16:3095. doi: 10.1038/s41467-025-58362-9 (PMC11961624; doi:10.1038/s41467-025-58362-9)
Supplement: Supplementary file 4 — Source Data [file 41467_2025_58362_MOESM4_ESM.zip › SourceData/supplementary/SupplementaryFigure14.xlsx]

## Sheet: test_internal
label	ensemble
0	5.01053e-06
0	5.01053e-06
0	1.03969e-05
0	2.78057e-06
0	1.14796e-05
0	4.53099e-06
0	5.77234e-06
0	5.05872e-06
0	7.33664e-06
0	6.20682e-06
0	8.56681e-06
0	1.91902e-05
0	1.09876e-05
0	1.35124e-05
0	1.09876e-05
0	1.91902e-05
0	1.35124e-05
0	0.000147461
0	2.59129e-05
0	1.69882e-05
0	1.44035e-05
0	1.50411e-05
0	2.7865e-05
0	1.80728e-05
0	2.0845e-05
0	1.9672e-06
0	1.70915e-05
0	8.06083e-06
0	1.04028e-05
0	1.16797e-05
0	5.54552e-06
0	0.000851544
0	0.000851544
0	4.2767e-05
0	0.255733
0	0.19473
0	0.19473
0	3.83399e-06
0	3.90513e-06
0	1.77633e-06
0	1.63412e-06
0	9.81135e-06
0	3.45906e-06
0	3.18397e-06
0	3.45906e-06
0	1.63412e-06
0	4.08696e-06
0	3.18397e-06
0	1.19642e-06
0	1.62204e-06
0	3.38389e-06
0	1.77633e-06
0	2.22491e-06
0	3.09699e-06
0	4.08696e-06
0	1.34662e-06
1	0.999845
1	0.999993
1	0.947746
1	0.947746
1	0.972806
1	0.982382
1	0.998594
1	0.947746
1	0.999999
1	1
1	0.999999
1	0.999999
1	0.782444
1	0.999278
1	0.999925
1	0.999942
1	0.999937
1	0.999998
1	0.999998
1	1
1	0.999999

## Sheet: test_external
label	ensemble
0	1.58926e-05
0	0.00229565
0	0.000158699
0	2.08877e-05
0	1.43155e-05
0	2.92601e-05
0	9.09098e-05
0	3.09656e-05
0	2.35048e-05
0	2.35048e-05
0	1.27391e-05
0	3.3982e-05
0	0.000651754
0	3.01856e-06
1	0.399986
1	0.999963
1	0.999997
1	0.999987
1	0.999998
1	0.999822
1	0.448691
1	0.999999
1	0.999999
1	0.999817
1	0.961279
1	0.994118
1	0.999998
1	0.999963
1	0.999996
1	0.961279
1	0.999926
1	0.999997
1	0.999907
1	0.999372
