# Supplementary material for: AI-based detection and classification of anomalous aortic origin of coronary arteries using coronary CT angiography images
Source: Nat Commun. 2025 Apr 1;16:3095. doi: 10.1038/s41467-025-58362-9 (PMC11961624; doi:10.1038/s41467-025-58362-9)
Supplement: Supplementary file 4 — Source Data [file 41467_2025_58362_MOESM4_ESM.zip › SourceData/supplementary/SupplementaryFigure16.xlsx]

## Sheet: test_internal
label	ensemble
0	0.0268242
0	0.0268242
0	0.0336123
0	0.0164
0	0.0131866
0	0.00172009
0	0.000676716
0	0.0336123
0	4.34823e-06
0	1.21541e-05
0	0.000566446
0	0.00351499
0	0.00119587
0	9.5471e-05
0	0.000419983
0	2.44991e-10
0	7.89833e-05
0	0.000142271
1	0.999895
1	0.999976
1	0.999969
1	0.999976
1	0.999979
1	0.999975
1	0.999984
1	0.999984
1	0.999749
1	0.999951
1	0.999957
1	0.999715
1	0.999932
1	0.999785
1	0.999785
1	0.999976
1	0.999954
1	0.999963
1	0.998921
1	0.999954
1	0.999947
1	0.999999
1	0.999953
1	0.80391
1	0.998623
1	0.999976
1	0.999953
1	0.999986
1	0.999927
1	0.999949
1	0.999936
1	0.999966
1	0.999977
1	0.999997
1	0.999976
1	0.92334
1	0.999964
1	0.999992
1	0.999708
1	0.999995
1	0.999967
1	0.999978
1	0.999997
1	0.999977
1	0.999978
1	0.999979
1	0.999975
1	0.99999
1	0.99998
1	0.999923
1	0.999965
1	0.999995
1	0.999989
1	0.999995
1	0.999993
1	0.999901
1	0.999976
1	0.99999
1	0.999978
1	0.999976
1	0.999988
1	0.999995
1	0.999994
1	0.99998
1	0.999994
1	0.999966
1	0.999993
1	0.999948
1	0.999973
1	0.999987
1	0.999929
1	0.999984
1	0.999999
1	0.999991
1	0.999977
1	0.999956
1	0.999986
1	0.999982
1	0.999991
1	0.999941
1	0.999976
1	0.99999
1	0.99999
1	0.999995
1	0.696689
1	0.668368
1	0.696689
1	0.614107
1	0.998913
1	0.825475
1	0.636784
1	0.91094
1	0.412188
1	0.601911
1	0.816002
1	0.839258
1	0.732605
1	0.924109
1	0.853653
1	0.601409
1	0.875466
1	0.598838
1	0.994538
1	0.797948
1	0.781245
1	0.999168
1	0.826066
1	0.600568
1	0.936958
1	0.999999
1	0.999998
1	0.99999
1	0.999969
1	0.999992
1	0.999987
1	0.999995
1	0.999995
1	0.999989
1	0.999978
1	0.999982
1	0.999989
1	0.999991
1	0.999983
1	0.997438
1	0.99447
1	0.998784
1	0.999995
1	0.999997
1	0.998761
1	0.999868
1	0.999413
1	0.999413
1	0.999674
1	0.99996
1	0.998703
1	0.999505
1	0.999871
1	0.99981
1	0.999597
1	0.998703
1	0.999444
1	0.999505
1	0.99981
1	0.953883
1	0.995699
1	0.98122
1	0.999125
1	0.999006
1	0.999125
1	0.999619
1	0.99928
1	0.999973
1	0.999973
1	0.999919
1	0.996823
1	0.999993
1	0.999993
1	0.999994
1	0.998225
1	0.999613
1	0.999641
1	0.999579
1	0.999617
1	0.999916
1	0.999866
1	0.999948
1	0.999948
1	0.99915
1	0.999866
1	0.99915
1	0.999997
1	0.99999
1	0.615302
1	0.764353
1	0.977337
1	0.0118438
1	0.69933
1	0.30242
1	0.977357
1	0.869851
1	0.961829
1	0.999901
1	0.999914
1	0.999887
1	0.999998
1	0.99999
1	0.999998
1	0.999997
1	0.999997
1	0.999993
1	0.999998
1	0.999998
1	0.999846
1	0.999877
1	0.999846
1	0.999827
1	0.99991
1	0.999959
1	0.999947
1	0.999852
1	0.999912
1	0.999934
1	0.999872
1	0.999893
1	0.999895
1	1
1	0.999999
1	0.999988
1	0.999988
1	0.999988
1	0.999986
1	0.999988
1	0.999954
1	0.999909

## Sheet: test_external
label	ensemble
0	3.91919e-05
0	0.000131359
0	8.55665e-05
0	3.38776e-05
0	1.11985e-06
0	0.000125455
0	9.17746e-05
0	2.76889e-07
0	4.05531e-05
0	1.00626e-07
0	0.10603
0	8.34715e-11
0	2.5139e-06
0	0.000661631
0	0.98969
0	8.02084e-05
0	2.7768e-05
0	2.37097e-05
0	5.81658e-05
0	7.63234e-06
0	0.000151841
0	1.6168e-06
0	1.98097e-06
0	4.27206e-06
0	1.42685e-07
0	7.75561e-05
0	7.93075e-08
0	8.99587e-07
0	1.2343e-07
0	3.86059e-05
0	1.33267e-05
0	4.57298e-06
0	4.62205e-05
0	1.72916e-06
0	0.000692135
0	4.81416e-06
0	8.01064e-07
0	3.33961e-06
0	0.0802092
0	1.04127e-07
0	0.000947995
1	0.999972
1	0.999966
1	0.999991
1	0.999976
1	0.818922
1	0.799438
1	0.801942
1	0.999819
1	0.99999
1	0.999976
1	0.99994
1	0.999999
1	0.602579
1	0.999983
1	0.999039
1	0.999986
1	0.999305
1	1
1	0.999999
1	0.999349
1	0.999355
1	0.999953
1	0.999923
1	0.999946
1	0.999921
1	0.999607
1	0.999985
1	0.999978
1	0.810925
1	0.999819
1	0.997057
1	0.999963
1	0.99995
1	0.602836
1	0.999979
1	0.999921
1	0.999986
1	0.999994
1	0.999991
1	0.0124354
1	0.999314
1	0.999986
1	0.999997
1	0.999993
1	0.997795
1	0.997705
1	0.999923
1	0.999996
1	0.99999
1	0.994835
1	0.999681
1	0.999972
1	0.999926
1	0.999976
1	0.800109
1	0.999878
1	0.999878
1	0.999965
1	0.999986
1	0.999969
