# Supplementary material for: AI-based detection and classification of anomalous aortic origin of coronary arteries using coronary CT angiography images
Source: Nat Commun. 2025 Apr 1;16:3095. doi: 10.1038/s41467-025-58362-9 (PMC11961624; doi:10.1038/s41467-025-58362-9)
Supplement: Supplementary file 4 — Source Data [file 41467_2025_58362_MOESM4_ESM.zip › SourceData/supplementary/SupplementaryFigure17.xlsx]

## Sheet: test_internal
label	ensemble
0	0.000874555
0	0.000104531
0	0.00111678
0	0.00111678
0	0.000500768
0	0.030355
0	0.000856775
0	0.00111678
0	1.2432e-05
0	6.51382e-06
0	2.66443e-05
0	3.04122e-05
0	8.81164e-08
0	1.01479e-09
0	2.03541e-05
0	0.000347204
1	0.999907
1	0.999907
1	0.999954
1	0.999943
1	0.999951
1	0.999967
1	0.999983
1	0.999958
1	0.999952
1	0.999993
1	0.999981
1	0.999992
1	0.999993
1	0.999998
1	0.999993
1	0.999992
1	0.999998
1	0.999993
1	0.999999
1	0.999974
1	0.999969
1	0.999967
1	0.999981
1	0.999921
1	0.999929
1	0.999974
1	0.99996
1	0.801012
1	0.999843
1	0.994588
1	0.830737
1	0.99969
1	0.99969
1	0.999963
1	0.999926
1	0.999921
1	0.999928
1	0.999325
1	0.999325
1	0.999994
1	0.999994
1	0.999994
1	0.99974
1	0.999713
1	0.999991
1	0.999993
1	0.997745
1	0.99757
1	0.999996
1	0.99757
1	0.999993
1	0.995544
1	0.999996
1	0.999991
1	0.999885
1	0.997836
1	0.999991
1	0.999981
1	0.999975
1	0.995544
1	0.999985

## Sheet: test_external
label	ensemble
0	6.59138e-09
0	3.879e-07
0	9.41192e-06
0	1.06756e-06
0	6.27254e-09
0	2.14211e-09
0	9.17527e-07
0	0.000234733
0	2.84991e-06
0	0.779523
0	3.879e-07
0	0.000278918
0	2.42724e-07
1	0.999653
1	0.998881
1	0.99991
1	0.999438
1	0.992643
1	0.99999
1	0.999841
1	0.999641
1	0.975971
1	0.999653
1	0.989116
1	0.999967
1	0.999982
1	0.995991
1	0.995991
1	0.999641
1	0.400523
1	0.999537
1	0.999986
1	0.401664
