# Supplementary material for: AI-based detection and classification of anomalous aortic origin of coronary arteries using coronary CT angiography images
Source: Nat Commun. 2025 Apr 1;16:3095. doi: 10.1038/s41467-025-58362-9 (PMC11961624; doi:10.1038/s41467-025-58362-9)
Supplement: Supplementary file 4 — Source Data [file 41467_2025_58362_MOESM4_ESM.zip › SourceData/supplementary/SupplementaryFigure19.xlsx]

## Sheet: anomaly
tsne_1	tsne_2	labels_anomaly
0.160204	-28.8848	External testing (normal)
0.304791	-28.9792	External testing (normal)
16.3262	40.4088	External testing (normal)
-9.64151	-4.94413	External testing (normal)
66.9039	-9.44018	External testing (normal)
-11.031	-32.1488	External testing (normal)
38.1878	-24.839	External testing (normal)
16.2366	-14.6971	External testing (normal)
51.7969	25.2913	External testing (normal)
-10.6284	-49.4169	External testing (normal)
-0.333264	-3.3393	External testing (normal)
36.8534	-9.97917	External testing (normal)
-8.33259	-39.4206	External testing (normal)
3.9682	10.6651	External testing (normal)
41.0341	37.0407	External testing (normal)
35.2371	48.7388	External testing (normal)
-6.94553	4.25656	External testing (normal)
6.55055	2.49622	External testing (normal)
6.55053	2.49623	External testing (normal)
18.0011	39.0655	External testing (normal)
0.85185	-16.9965	External testing (normal)
29.5444	-5.08732	External testing (normal)
-7.74802	-45.0224	External testing (normal)
-5.5064	3.26851	External testing (normal)
33.7926	-10.8558	External testing (normal)
21.2876	6.99169	External testing (normal)
44.2296	-2.70054	External testing (normal)
4.45637	-31.6829	External testing (normal)
33.0425	-10.4156	External testing (normal)
4.40544	12.0399	External testing (normal)
4.85524	15.7521	External testing (normal)
-10.0707	1.80097	External testing (normal)
14.1331	33.3977	External testing (normal)
-7.1393	-45.0772	External testing (normal)
28.0488	18.8885	External testing (normal)
2.9157	10.7038	External testing (normal)
67.1075	-16.4177	External testing (normal)
67.1075	-16.4177	External testing (normal)
3.56312	10.9693	External testing (normal)
25.5452	38.067	External testing (normal)
3.72411	18.2856	External testing (normal)
12.7898	49.4172	External testing (normal)
34.351	-31.8083	External testing (normal)
51.5028	-13.1351	External testing (normal)
27.1069	-31.6949	External testing (normal)
-0.595147	-6.01044	External testing (normal)
4.62554	-19.0651	External testing (normal)
7.25926	1.38169	External testing (normal)
64.5026	-20.9739	External testing (normal)
-8.06144	-3.46083	External testing (normal)
65.3084	-17.6783	External testing (normal)
-10.832	-32.1335	External testing (normal)
61.3208	-0.725949	External testing (normal)
22.1891	52.2358	External testing (normal)
12.4179	30.3746	External testing (normal)
13.8494	-7.34779	External testing (normal)
12.7034	45.702	External testing (normal)
9.06888	-38.9476	External testing (normal)
26.3202	-8.25266	External testing (normal)
36.3086	22.4542	External testing (normal)
20.5629	53.4214	External testing (normal)
-3.06087	-51.4317	External testing (normal)
-4.01659	7.06814	External testing (normal)
32.1405	-32.8426	External testing (normal)
-11.6902	1.55864	External testing (normal)
26.8738	-15.8259	External testing (normal)
3.15651	-18.3876	External testing (normal)
37.8009	-14.6515	External testing (normal)
0.52837	-0.101144	External testing (normal)
41.2001	-35.8715	External testing (normal)
63.6331	-1.15944	External testing (normal)
0.435047	14.6018	External testing (normal)
35.4022	21.2047	External testing (normal)
-7.44187	-4.64654	External testing (normal)
-0.350015	-2.32053	External testing (normal)
10.1156	-18.9545	External testing (normal)
1.97747	18.8506	External testing (normal)
54.7802	-14.3449	External testing (normal)
6.57911	-19.6569	External testing (normal)
-6.56821	-3.45073	External testing (normal)
5.58116	16.7489	External testing (normal)
54.9667	15.1143	External testing (normal)
19.7123	53.93	External testing (normal)
52.6726	21.3258	External testing (normal)
31.7243	44.8705	External testing (normal)
-19.3718	7.29677	External testing (normal)
-9.53479	1.2677	External testing (normal)
15.4782	-8.74671	External testing (normal)
28.614	-21.8983	External testing (normal)
36.5783	-34.1244	External testing (normal)
37.4384	51.0145	External testing (normal)
51.2337	17.4592	External testing (normal)
2.62676	-30.1715	External testing (normal)
53.0109	-12.9802	External testing (normal)
14.0203	46.4629	External testing (normal)
37.8363	-35.604	External testing (normal)
-1.64836	-50.8704	External testing (normal)
-3.02968	-51.2451	External testing (normal)
10.2623	38.7062	External testing (normal)
4.32636	15.7811	External testing (normal)
32.0482	52.8273	External testing (normal)
33.532	40.6374	External testing (normal)
15.3089	0.437581	External testing (normal)
49.815	-0.23711	External testing (normal)
4.1295	18.8785	External testing (normal)
8.48154	30.936	External testing (normal)
7.74237	1.24184	External testing (normal)
41.5603	-18.5041	External testing (normal)
15.8153	11.0771	External testing (normal)
-8.58837	12.5677	External testing (normal)
15.2186	29.8193	External testing (normal)
11.9533	-25.985	External testing (normal)
26.7867	-21.309	External testing (normal)
37.8041	-31.75	External testing (normal)
-5.61068	1.43611	External testing (normal)
42.8335	-18.252	External testing (normal)
22.5502	20.608	External testing (normal)
-12.6251	0.586591	External testing (normal)
6.66008	-8.47703	External testing (normal)
13.4439	-39.2365	External testing (normal)
18.7073	54.978	External testing (normal)
56.4897	-13.1428	External testing (normal)
34.8139	-10.6155	External testing (normal)
37.7053	13.6596	External testing (normal)
-4.92087	-49.5439	External testing (normal)
24.7978	-24.1894	External testing (normal)
53.814	19.054	External testing (normal)
-2.41276	-47.141	External testing (normal)
34.9431	-36.0274	External testing (normal)
-8.33924	-39.8302	External testing (normal)
29.8365	-9.77334	External testing (normal)
-0.584678	-1.22258	External testing (normal)
-0.362518	-0.537544	External testing (normal)
-2.62192	-44.885	External testing (normal)
6.56394	-33.5471	External testing (normal)
5.05068	-12.9228	External testing (normal)
-6.19668	-1.22472	External testing (normal)
-55.0554	23.2959	External testing (AAOCA)
-48.9978	16.47	External testing (AAOCA)
-28.0069	55.1629	External testing (AAOCA)
-22.5655	58.9151	External testing (AAOCA)
-43.1183	31.3613	External testing (AAOCA)
-27.7952	53.4275	External testing (AAOCA)
-24.1827	44.8207	External testing (AAOCA)
-24.8139	43.0123	External testing (AAOCA)
-70.3951	-12.2696	External testing (AAOCA)
-49.0474	40.1158	External testing (AAOCA)
-47.109	-30.8785	External testing (AAOCA)
-39.8154	39.5304	External testing (AAOCA)
-42.2717	-31.1485	External testing (AAOCA)
-42.2717	-31.1485	External testing (AAOCA)
-29.45	51.9449	External testing (AAOCA)
-22.0147	60.7649	External testing (AAOCA)
-29.45	51.9449	External testing (AAOCA)
-29.3485	51.8423	External testing (AAOCA)
-49.0539	-15.0773	External testing (AAOCA)
-43.8187	47.4654	External testing (AAOCA)
-28.3548	50.7365	External testing (AAOCA)
-47.8241	-31.0301	External testing (AAOCA)
-51.9061	33.3681	External testing (AAOCA)
-69.8804	-11.8376	External testing (AAOCA)
-48.7302	10.0449	External testing (AAOCA)
-69.8611	-2.32562	External testing (AAOCA)
-75.7175	-12.9408	External testing (AAOCA)
-55.0592	25.2412	External testing (AAOCA)
-41.8151	-6.14563	External testing (AAOCA)
-46.5977	35.3566	External testing (AAOCA)
-41.9613	37.151	External testing (AAOCA)
-46.5977	35.3566	External testing (AAOCA)
-51.9061	33.3681	External testing (AAOCA)
-80.516	-12.9925	External testing (AAOCA)
-44.5768	-39.3328	External testing (AAOCA)
-10.8391	5.89555	Training & validation (normal)
-10.8434	5.8245	Training & validation (normal)
41.2557	-38.2315	Training & validation (normal)
42.6488	-38.5833	Training & validation (normal)
42.6081	-38.608	Training & validation (normal)
41.3138	-37.9643	Training & validation (normal)
41.9067	-39.0773	Training & validation (normal)
-16.2293	-32.5604	Training & validation (normal)
-16.3301	-32.6421	Training & validation (normal)
12.898	34.728	Training & validation (normal)
12.7759	34.7774	Training & validation (normal)
16.5979	-7.69292	Training & validation (normal)
17.0557	-7.76425	Training & validation (normal)
8.69551	-6.01892	Training & validation (normal)
16.3626	-7.14366	Training & validation (normal)
17.9074	-7.98174	Training & validation (normal)
16.9045	-7.76345	Training & validation (normal)
39.2243	44.6671	Training & validation (normal)
39.5431	44.8076	Training & validation (normal)
68.8524	-8.19856	Training & validation (normal)
69.2803	-17.1071	Training & validation (normal)
65.3762	-10.2804	Training & validation (normal)
65.0321	-10.3307	Training & validation (normal)
64.3732	-10.9543	Training & validation (normal)
69.0537	-8.67077	Training & validation (normal)
64.137	-11.1206	Training & validation (normal)
68.876	-8.29212	Training & validation (normal)
64.1194	-11.52	Training & validation (normal)
30.9449	-12.6799	Training & validation (normal)
39.4808	-10.3801	Training & validation (normal)
41.0721	24.5346	Training & validation (normal)
40.7563	24.5285	Training & validation (normal)
0.725496	-49.6959	Training & validation (normal)
0.967431	-49.8981	Training & validation (normal)
28.7612	-35.5208	Training & validation (normal)
1.86597	-48.4835	Training & validation (normal)
2.36808	-48.7626	Training & validation (normal)
2.48463	-49.2359	Training & validation (normal)
1.50856	-48.7664	Training & validation (normal)
2.05913	-48.3801	Training & validation (normal)
44.9269	-7.45804	Training & validation (normal)
44.9269	-7.45804	Training & validation (normal)
46.2344	-7.94676	Training & validation (normal)
46.2344	-7.94676	Training & validation (normal)
46.2346	-7.94703	Training & validation (normal)
44.9269	-7.45804	Training & validation (normal)
-6.16135	-2.32483	Training & validation (normal)
-3.17743	7.59775	Training & validation (normal)
67.6373	-14.534	Training & validation (normal)
67.6365	-14.534	Training & validation (normal)
70.4264	-16.1696	Training & validation (normal)
70.4264	-16.1696	Training & validation (normal)
19.073	-34.5089	Training & validation (normal)
19.338	-34.8979	Training & validation (normal)
-1.63139	4.81305	Training & validation (normal)
-1.58458	4.79179	Training & validation (normal)
58.8449	7.72885	Training & validation (normal)
7.97289	0.731625	Training & validation (normal)
8.09835	0.695734	Training & validation (normal)
37.3257	40.4996	Training & validation (normal)
67.2356	0.548946	Training & validation (normal)
-1.96634	12.4106	Training & validation (normal)
-1.98219	12.4407	Training & validation (normal)
2.56877	4.67636	Training & validation (normal)
2.69481	4.65046	Training & validation (normal)
51.7511	15.3425	Training & validation (normal)
15.3498	-14.3414	Training & validation (normal)
15.0714	-14.2971	Training & validation (normal)
32.6332	-18.6036	Training & validation (normal)
42.1794	-11.4067	Training & validation (normal)
5.49445	-8.50313	Training & validation (normal)
20.5583	53.1438	Training & validation (normal)
21.2807	53.5421	Training & validation (normal)
35.9237	-3.91499	Training & validation (normal)
12.4712	2.20047	Training & validation (normal)
10.8271	42.1251	Training & validation (normal)
3.38884	1.10781	Training & validation (normal)
27.3191	19.5845	Training & validation (normal)
12.1045	42.7063	Training & validation (normal)
27.1427	19.5818	Training & validation (normal)
27.4382	19.6959	Training & validation (normal)
67.1069	-11.0253	Training & validation (normal)
67.3002	-11.0016	Training & validation (normal)
38.4832	-37.0073	Training & validation (normal)
38.0465	-36.8837	Training & validation (normal)
11.6992	-9.46571	Training & validation (normal)
11.7046	-9.45439	Training & validation (normal)
52.7606	26.2999	Training & validation (normal)
53.1681	25.5693	Training & validation (normal)
33.9718	-19.0042	Training & validation (normal)
36.376	2.2235	Training & validation (normal)
36.0991	2.45839	Training & validation (normal)
32.9643	-17.2181	Training & validation (normal)
32.8158	-17.2662	Training & validation (normal)
-6.31416	-16.7258	Training & validation (normal)
22.2254	0.0321068	Training & validation (normal)
1.20697	-13.7756	Training & validation (normal)
1.25253	-14.0013	Training & validation (normal)
1.22318	-13.8133	Training & validation (normal)
0.251046	-13.4005	Training & validation (normal)
13.4436	42.6908	Training & validation (normal)
31.2909	-19.9414	Training & validation (normal)
32.2922	-34.7123	Training & validation (normal)
-8.70945	-13.846	Training & validation (normal)
15.67	0.404498	Training & validation (normal)
24.1495	1.05533	Training & validation (normal)
-1.54613	14.9683	Training & validation (normal)
6.99786	-38.2262	Training & validation (normal)
11.3384	-38.1295	Training & validation (normal)
6.86458	-37.422	Training & validation (normal)
6.71214	-37.7553	Training & validation (normal)
12.1291	-38.201	Training & validation (normal)
1.99733	-18.6664	Training & validation (normal)
2.10092	-18.7041	Training & validation (normal)
29.3912	40.0567	Training & validation (normal)
30.3565	40.5518	Training & validation (normal)
-1.08759	-18.8656	Training & validation (normal)
-10.4511	3.4608	Training & validation (normal)
-10.4017	3.3186	Training & validation (normal)
4.97037	-0.187489	Training & validation (normal)
-10.2965	3.3009	Training & validation (normal)
4.05719	-0.868625	Training & validation (normal)
5.04655	-0.0790935	Training & validation (normal)
4.70121	-0.228702	Training & validation (normal)
3.81894	-0.894208	Training & validation (normal)
-2.56859	-48.3953	Training & validation (normal)
35.1699	-2.38136	Training & validation (normal)
14.9313	-13.8311	Training & validation (normal)
25.3932	12.5992	Training & validation (normal)
25.3768	12.4747	Training & validation (normal)
8.11415	-11.1375	Training & validation (normal)
8.08463	-11.1393	Training & validation (normal)
22.0788	-7.78098	Training & validation (normal)
22.1001	-7.77503	Training & validation (normal)
38.8407	-14.855	Training & validation (normal)
1.06965	10.0155	Training & validation (normal)
37.7181	49.1655	Training & validation (normal)
37.7632	49.1193	Training & validation (normal)
-16.9458	3.12719	Training & validation (normal)
14.174	-11.6643	Training & validation (normal)
14.2789	-11.5652	Training & validation (normal)
44.1593	6.14223	Training & validation (normal)
41.3947	8.56469	Training & validation (normal)
64.8743	-1.3843	Training & validation (normal)
64.3372	-1.57163	Training & validation (normal)
17.7215	7.52417	Training & validation (normal)
29.2664	15.1533	Training & validation (normal)
29.3488	15.1871	Training & validation (normal)
66.5199	-1.71629	Training & validation (normal)
66.1013	-1.63205	Training & validation (normal)
12.7844	51.3714	Training & validation (normal)
12.7005	51.4844	Training & validation (normal)
12.2885	-6.15234	Training & validation (normal)
30.8131	-13.4172	Training & validation (normal)
13.5193	-6.18146	Training & validation (normal)
12.8766	-6.11984	Training & validation (normal)
-0.337094	7.64016	Training & validation (normal)
-0.252335	7.63591	Training & validation (normal)
13.2856	-6.48314	Training & validation (normal)
-0.118833	7.35694	Training & validation (normal)
12.4074	-6.15787	Training & validation (normal)
35.048	-35.5352	Training & validation (normal)
-5.83581	-44.9363	Training & validation (normal)
-5.89982	-44.7725	Training & validation (normal)
-5.89105	-44.5382	Training & validation (normal)
-7.10597	0.111932	Training & validation (normal)
-1.24341	-50.5629	Training & validation (normal)
-1.14546	-50.5744	Training & validation (normal)
37.8675	43.6051	Training & validation (normal)
15.0029	42.8897	Training & validation (normal)
18.7898	-1.89631	Training & validation (normal)
17.0626	1.89035	Training & validation (normal)
19.1096	-2.41056	Training & validation (normal)
19.0136	-2.93024	Training & validation (normal)
17.3654	-0.745444	Training & validation (normal)
-2.18108	0.725747	Training & validation (normal)
32.4987	-0.0998427	Training & validation (normal)
41.2696	3.57744	Training & validation (normal)
55.3489	4.66399	Training & validation (normal)
71.7689	-9.44101	Training & validation (normal)
16.1227	-11.2474	Training & validation (normal)
16.0994	-11.3248	Training & validation (normal)
36.7395	-11.6295	Training & validation (normal)
6.61431	15.5492	Training & validation (normal)
-4.4024	3.1507	Training & validation (normal)
-4.33455	2.82038	Training & validation (normal)
-4.54653	3.57459	Training & validation (normal)
-4.84653	3.78134	Training & validation (normal)
7.78472	34.5863	Training & validation (normal)
7.65227	34.3959	Training & validation (normal)
14.4637	-7.65234	Training & validation (normal)
7.39717	-44.9449	Training & validation (normal)
7.60838	-44.8152	Training & validation (normal)
13.0759	-16.8789	Training & validation (normal)
7.73246	-45.3731	Training & validation (normal)
7.96275	-45.4574	Training & validation (normal)
8.09479	-45.4411	Training & validation (normal)
6.92832	-45.8811	Training & validation (normal)
5.43601	12.6166	Training & validation (normal)
5.23668	12.5533	Training & validation (normal)
70.5717	-11.4459	Training & validation (normal)
70.6166	-11.5822	Training & validation (normal)
-2.82482	6.95111	Training & validation (normal)
0.798561	11.0664	Training & validation (normal)
0.816834	10.9359	Training & validation (normal)
12.2631	0.947373	Training & validation (normal)
52.14	4.29782	Training & validation (normal)
63.343	-27.9493	Training & validation (normal)
46.6515	3.04214	Training & validation (normal)
51.4442	-26.7262	Training & validation (normal)
51.4321	-26.7304	Training & validation (normal)
64.954	-13.5194	Training & validation (normal)
65.0836	-13.5413	Training & validation (normal)
41.5529	-28.4436	Training & validation (normal)
44.22	9.6319	Training & validation (normal)
37.2632	-14.7408	Training & validation (normal)
-6.0287	-51.9074	Training & validation (normal)
24.8508	-33.8248	Training & validation (normal)
37.0413	-31.85	Training & validation (normal)
24.7854	-33.8095	Training & validation (normal)
32.5491	-29.8289	Training & validation (normal)
-4.08339	7.90616	Training & validation (normal)
-8.21936	4.20969	Training & validation (normal)
-4.57038	7.83207	Training & validation (normal)
12.1087	44.4814	Training & validation (normal)
17.1156	-32.4837	Training & validation (normal)
17.8437	-32.5491	Training & validation (normal)
35.1542	38.0587	Training & validation (normal)
25.2898	-32.629	Training & validation (normal)
9.968	-6.90192	Training & validation (normal)
9.97504	-7.16239	Training & validation (normal)
14.9159	27.7446	Training & validation (normal)
30.1442	-31.3811	Training & validation (normal)
-9.52336	-51.3248	Training & validation (normal)
9.56887	-6.59395	Training & validation (normal)
-1.62616	-2.73166	Training & validation (normal)
-4.16245	1.18374	Training & validation (normal)
17.5958	5.76209	Training & validation (normal)
17.6291	5.66828	Training & validation (normal)
33.2036	37.7074	Training & validation (normal)
35.852	45.9118	Training & validation (normal)
59.3812	-1.32343	Training & validation (normal)
59.3295	-0.477029	Training & validation (normal)
60.2844	-1.13072	Training & validation (normal)
60.1179	-0.87258	Training & validation (normal)
59.3059	-1.17976	Training & validation (normal)
37.0454	-2.5438	Training & validation (normal)
25.5275	0.326107	Training & validation (normal)
43.4437	3.83294	Training & validation (normal)
-6.67616	7.77322	Training & validation (normal)
-6.53941	7.77978	Training & validation (normal)
21.5222	52.668	Training & validation (normal)
67.9554	-17.3314	Training & validation (normal)
68.7838	-16.2153	Training & validation (normal)
-5.37492	-3.08736	Training & validation (normal)
23.0706	56.5577	Training & validation (normal)
22.8293	56.3551	Training & validation (normal)
-7.18935	5.18048	Training & validation (normal)
-6.47323	29.9217	Training & validation (normal)
-6.46123	29.9208	Training & validation (normal)
15.0737	4.95599	Training & validation (normal)
67.3796	-5.3515	Training & validation (normal)
-6.74766	-5.23039	Training & validation (normal)
-6.82582	-5.18168	Training & validation (normal)
-1.29808	-4.14354	Training & validation (normal)
-1.30717	-4.21883	Training & validation (normal)
-7.83056	1.67498	Training & validation (normal)
-4.50903	-1.66595	Training & validation (normal)
48.6683	8.71303	Training & validation (normal)
48.6181	8.69988	Training & validation (normal)
50.7588	-39.7083	Training & validation (normal)
48.8292	-42.6223	Training & validation (normal)
11.8194	42.8591	Training & validation (normal)
-4.83977	17.1967	Training & validation (normal)
-5.12327	16.9982	Training & validation (normal)
64.8082	4.74185	Training & validation (normal)
64.8091	4.63181	Training & validation (normal)
51.8091	11.7716	Training & validation (normal)
31.9266	-19.0507	Training & validation (normal)
30.5321	-35.6299	Training & validation (normal)
34.9442	-33.1796	Training & validation (normal)
37.9589	-21.5427	Training & validation (normal)
22.3031	6.79551	Training & validation (normal)
22.0327	4.39815	Training & validation (normal)
32.0044	-0.046206	Training & validation (normal)
21.879	5.22753	Training & validation (normal)
21.7208	5.19496	Training & validation (normal)
21.5337	5.44073	Training & validation (normal)
21.5245	5.89365	Training & validation (normal)
21.5403	5.51343	Training & validation (normal)
22.3497	7.17695	Training & validation (normal)
35.3275	42.9979	Training & validation (normal)
35.5834	42.654	Training & validation (normal)
14.0577	42.2954	Training & validation (normal)
13.9804	42.2174	Training & validation (normal)
4.31738	-49.1403	Training & validation (normal)
4.48169	-49.1153	Training & validation (normal)
41.0856	1.01701	Training & validation (normal)
40.9936	1.07053	Training & validation (normal)
-5.61842	-46.7614	Training & validation (normal)
-5.51906	-47.6347	Training & validation (normal)
-2.43544	-26.8641	Training & validation (normal)
4.67512	2.69337	Training & validation (normal)
4.52591	2.51292	Training & validation (normal)
3.7665	-15.8153	Training & validation (normal)
3.71569	-15.8013	Training & validation (normal)
11.9907	38.248	Training & validation (normal)
41.3819	-0.382198	Training & validation (normal)
40.5107	-1.06335	Training & validation (normal)
51.1252	-2.73395	Training & validation (normal)
51.1673	-2.68921	Training & validation (normal)
24.1175	-12.0087	Training & validation (normal)
24.2594	-12.1326	Training & validation (normal)
11.1246	3.06541	Training & validation (normal)
37.5105	-1.5742	Training & validation (normal)
12.3293	41.3847	Training & validation (normal)
12.3616	41.4891	Training & validation (normal)
6.12283	10.2012	Training & validation (normal)
5.94331	10.1498	Training & validation (normal)
34.6376	-35.0241	Training & validation (normal)
36.0767	-31.6883	Training & validation (normal)
40.022	-15.3481	Training & validation (normal)
31.8833	-32.8148	Training & validation (normal)
56.4313	-15.8461	Training & validation (normal)
32.2402	-32.7199	Training & validation (normal)
41.7925	-20.8233	Training & validation (normal)
35.5508	-18.7722	Training & validation (normal)
60.9031	-24.7973	Training & validation (normal)
60.9416	-24.7722	Training & validation (normal)
6.02439	-21.6975	Training & validation (normal)
6.66917	-21.8109	Training & validation (normal)
6.40391	-21.2927	Training & validation (normal)
6.62987	-21.1564	Training & validation (normal)
6.57618	-21.8267	Training & validation (normal)
-9.11874	-3.04411	Training & validation (normal)
-8.94316	-3.35339	Training & validation (normal)
68.2278	-21.3868	Training & validation (normal)
68.1894	-21.4968	Training & validation (normal)
33.7199	44.1284	Training & validation (normal)
33.08	44.5329	Training & validation (normal)
33.08	44.5328	Training & validation (normal)
33.7199	44.1284	Training & validation (normal)
4.82611	-39.4477	Training & validation (normal)
4.18798	-39.942	Training & validation (normal)
3.91293	-40.2078	Training & validation (normal)
16.1797	3.01366	Training & validation (normal)
16.2345	3.3292	Training & validation (normal)
16.3048	3.5168	Training & validation (normal)
16.3177	3.53016	Training & validation (normal)
4.84236	13.0468	Training & validation (normal)
4.79432	12.8479	Training & validation (normal)
3.73233	-25.5782	Training & validation (normal)
4.95375	-23.1956	Training & validation (normal)
23.0603	-0.973029	Training & validation (normal)
23.0805	-0.785555	Training & validation (normal)
-5.15578	-42.305	Training & validation (normal)
-3.26545	-44.0596	Training & validation (normal)
-5.06948	-42.6959	Training & validation (normal)
39.8492	4.37781	Training & validation (normal)
13.0201	-3.05358	Training & validation (normal)
21.4719	-0.690847	Training & validation (normal)
32.3249	-28.9913	Training & validation (normal)
32.2579	-29.2519	Training & validation (normal)
68.3055	-17.1264	Training & validation (normal)
45.8697	23.7481	Training & validation (normal)
45.6887	23.8446	Training & validation (normal)
37.025	11.7158	Training & validation (normal)
41.9774	44.9225	Training & validation (normal)
41.988	44.9407	Training & validation (normal)
35.8986	22.3079	Training & validation (normal)
41.8277	44.9122	Training & validation (normal)
41.8023	44.9866	Training & validation (normal)
44.3974	7.39819	Training & validation (normal)
44.246	6.28599	Training & validation (normal)
22.3956	-18.341	Training & validation (normal)
21.9387	-18.3834	Training & validation (normal)
22.4666	-18.3038	Training & validation (normal)
28.7762	-35.6685	Training & validation (normal)
29.1292	-36.413	Training & validation (normal)
25.6385	-14.7632	Training & validation (normal)
25.6113	-14.6056	Training & validation (normal)
48.5076	-0.615934	Training & validation (normal)
12.2898	-2.42111	Training & validation (normal)
17.3879	-17.602	Training & validation (normal)
12.1402	-2.18698	Training & validation (normal)
48.7965	-0.532256	Training & validation (normal)
12.5357	-1.16387	Training & validation (normal)
53.5248	22.4509	Training & validation (normal)
48.7702	-0.515173	Training & validation (normal)
50.0993	21.315	Training & validation (normal)
47.5868	1.43919	Training & validation (normal)
63.53	-21.8791	Training & validation (normal)
28.4456	-23.8618	Training & validation (normal)
53.2097	-27.4503	Training & validation (normal)
11.8505	39.1586	Training & validation (normal)
11.7724	38.8739	Training & validation (normal)
30.5504	-36.5987	Training & validation (normal)
40.6288	-26.1722	Training & validation (normal)
-2.51134	8.74741	Training & validation (normal)
-2.05047	9.5718	Training & validation (normal)
5.94838	4.60698	Training & validation (normal)
11.6271	4.5555	Training & validation (normal)
-70.5454	-1.43869	Training & validation (AAOCA)
-71.4905	-1.35154	Training & validation (AAOCA)
-49.9176	22.4956	Training & validation (AAOCA)
-70.5838	-1.06972	Training & validation (AAOCA)
-50.6636	41.818	Training & validation (AAOCA)
-50.6241	41.5309	Training & validation (AAOCA)
-46.1771	-6.0636	Training & validation (AAOCA)
-42.2635	-11.0433	Training & validation (AAOCA)
-40.9115	-4.96599	Training & validation (AAOCA)
-70.203	-6.63378	Training & validation (AAOCA)
-70.5558	-6.17179	Training & validation (AAOCA)
-69.3159	-5.3434	Training & validation (AAOCA)
-69.7185	-6.09296	Training & validation (AAOCA)
-68.9145	-6.66268	Training & validation (AAOCA)
-70.6467	-7.84207	Training & validation (AAOCA)
-68.9149	-6.66135	Training & validation (AAOCA)
-70.9053	-7.82652	Training & validation (AAOCA)
-70.4918	-6.79828	Training & validation (AAOCA)
-69.606	-6.76831	Training & validation (AAOCA)
-27.5476	55.4782	Training & validation (AAOCA)
-27.5299	54.1997	Training & validation (AAOCA)
-27.5108	55.5666	Training & validation (AAOCA)
-55.0211	24.7998	Training & validation (AAOCA)
-55.1531	24.7574	Training & validation (AAOCA)
-55.0211	24.7998	Training & validation (AAOCA)
-48.0373	-3.31371	Training & validation (AAOCA)
-47.3677	-3.95116	Training & validation (AAOCA)
-47.9444	-4.06763	Training & validation (AAOCA)
-46.5244	-4.2831	Training & validation (AAOCA)
-46.8719	-5.14371	Training & validation (AAOCA)
-47.0581	-3.80457	Training & validation (AAOCA)
-47.1411	-4.89217	Training & validation (AAOCA)
-48.7936	-2.67184	Training & validation (AAOCA)
-48.7108	-2.77491	Training & validation (AAOCA)
-47.431	-3.35892	Training & validation (AAOCA)
-47.0548	-5.08877	Training & validation (AAOCA)
-46.5247	-4.28365	Training & validation (AAOCA)
-42.8355	14.4858	Training & validation (AAOCA)
-43.2348	15.3382	Training & validation (AAOCA)
-43.0378	15.8364	Training & validation (AAOCA)
-43.2549	15.308	Training & validation (AAOCA)
-42.9905	14.6654	Training & validation (AAOCA)
-47.7216	32.6251	Training & validation (AAOCA)
-47.7771	32.6976	Training & validation (AAOCA)
-47.4553	32.3788	Training & validation (AAOCA)
-47.7664	32.6316	Training & validation (AAOCA)
-47.8859	32.6144	Training & validation (AAOCA)
-38.7966	7.26437	Training & validation (AAOCA)
-38.7242	7.10206	Training & validation (AAOCA)
-21.6389	34.1233	Training & validation (AAOCA)
-30.7823	56.2669	Training & validation (AAOCA)
-30.7823	56.2668	Training & validation (AAOCA)
-44.9601	-0.87393	Training & validation (AAOCA)
-45.5682	-0.61612	Training & validation (AAOCA)
-44.7194	-0.8203	Training & validation (AAOCA)
-45.17	-0.824177	Training & validation (AAOCA)
-44.6927	-0.949047	Training & validation (AAOCA)
-30.6463	56.1669	Training & validation (AAOCA)
-40.8967	-4.9813	Training & validation (AAOCA)
-40.9115	-4.96599	Training & validation (AAOCA)
-27.7346	23.3237	Training & validation (AAOCA)
-27.364	22.2471	Training & validation (AAOCA)
-43.3909	-17.1093	Training & validation (AAOCA)
-43.3834	-17.0702	Training & validation (AAOCA)
-43.3909	-17.1093	Training & validation (AAOCA)
-40.6553	0.421703	Training & validation (AAOCA)
-41.0483	0.20307	Training & validation (AAOCA)
-40.8923	-0.445473	Training & validation (AAOCA)
-42.7785	-10.6587	Training & validation (AAOCA)
-40.6694	-0.231922	Training & validation (AAOCA)
-41.1536	-0.230512	Training & validation (AAOCA)
-50.6636	41.818	Training & validation (AAOCA)
-50.6241	41.5309	Training & validation (AAOCA)
-51.1388	42.763	Training & validation (AAOCA)
-37.9462	3.95897	Training & validation (AAOCA)
-37.9967	3.83841	Training & validation (AAOCA)
-37.6698	4.65631	Training & validation (AAOCA)
-58.6892	13.4739	Training & validation (AAOCA)
-37.9501	4.00673	Training & validation (AAOCA)
-58.6891	13.4741	Training & validation (AAOCA)
-59.2999	13.4231	Training & validation (AAOCA)
-59.1376	13.4896	Training & validation (AAOCA)
-37.6698	4.65733	Training & validation (AAOCA)
-40.3505	37.9803	Training & validation (AAOCA)
-58.4581	10.8892	Training & validation (AAOCA)
-58.5157	10.7325	Training & validation (AAOCA)
-52.0663	-4.9885	Training & validation (AAOCA)
-71.3191	9.65162	Training & validation (AAOCA)
-71.4825	9.63451	Training & validation (AAOCA)
-46.5522	-9.74664	Training & validation (AAOCA)
-42.264	13.6257	Training & validation (AAOCA)
-22.5772	54.193	Training & validation (AAOCA)
-20.8196	55.6873	Training & validation (AAOCA)
-22.2716	54.3753	Training & validation (AAOCA)
-22.3656	54.3135	Training & validation (AAOCA)
-39.0437	0.974153	Training & validation (AAOCA)
-38.9495	0.84024	Training & validation (AAOCA)
-24.7164	32.8259	Training & validation (AAOCA)
-25.1231	32.4074	Training & validation (AAOCA)
-47.9455	-21.1286	Training & validation (AAOCA)
-48.4103	-20.7981	Training & validation (AAOCA)
-48.4103	-20.7983	Training & validation (AAOCA)
-43.2814	37.5753	Training & validation (AAOCA)
-43.1845	37.7117	Training & validation (AAOCA)
-66.6563	16.2025	Training & validation (AAOCA)
-66.6291	15.1574	Training & validation (AAOCA)
-66.8871	16.5611	Training & validation (AAOCA)
-66.4944	16.3625	Training & validation (AAOCA)
-67.7672	13.898	Training & validation (AAOCA)
-66.3603	17.2631	Training & validation (AAOCA)
-66.6489	14.6048	Training & validation (AAOCA)
-66.3197	16.8	Training & validation (AAOCA)
-66.6366	14.9427	Training & validation (AAOCA)
-50.0246	22.8081	Training & validation (AAOCA)
-66.5667	23.1191	Training & validation (AAOCA)
-49.9644	22.9769	Training & validation (AAOCA)
-51.1497	-25.3676	Training & validation (AAOCA)
-50.8823	-25.572	Training & validation (AAOCA)
-58.1031	-0.995694	Training & validation (AAOCA)
-58.1222	-0.329665	Training & validation (AAOCA)
-56.7777	-0.0288459	Training & validation (AAOCA)
-58.0518	0.165977	Training & validation (AAOCA)
-57.9243	0.291373	Training & validation (AAOCA)
-58.3646	-0.254007	Training & validation (AAOCA)
-57.586	0.163176	Training & validation (AAOCA)
-75.5182	-4.25515	Training & validation (AAOCA)
-75.0637	-3.83519	Training & validation (AAOCA)
-75.212	-3.48916	Training & validation (AAOCA)
-75.4043	-3.68423	Training & validation (AAOCA)
-75.5811	-4.22415	Training & validation (AAOCA)
-71.4825	9.63451	Training & validation (AAOCA)
-39.0437	0.974153	Training & validation (AAOCA)
-36.5201	7.12755	Training & validation (AAOCA)
-26.8138	26.5071	Training & validation (AAOCA)
-36.52	7.12762	Training & validation (AAOCA)
-49.9932	-15.5911	Training & validation (AAOCA)
-50.462	-16.3609	Training & validation (AAOCA)
-51.3428	-15.2191	Training & validation (AAOCA)
-50.4058	-16.969	Training & validation (AAOCA)
-50.1057	-17.5726	Training & validation (AAOCA)
-49.9253	-12.0812	Training & validation (AAOCA)
-50.6773	-16.4312	Training & validation (AAOCA)
-49.4564	-17.1571	Training & validation (AAOCA)
-49.9612	-18.1351	Training & validation (AAOCA)
-50.597	-15.4194	Training & validation (AAOCA)
-52.3132	-17.4359	Training & validation (AAOCA)
-51.4836	-15.8646	Training & validation (AAOCA)
-51.0504	-17.7637	Training & validation (AAOCA)
-53.512	-16.0002	Training & validation (AAOCA)
-49.9334	-12.084	Training & validation (AAOCA)
-53.3382	-15.4103	Training & validation (AAOCA)
-51.7746	-14.9358	Training & validation (AAOCA)
-51.0565	-16.841	Training & validation (AAOCA)
-53.3387	-15.4104	Training & validation (AAOCA)
-50.4738	-17.2469	Training & validation (AAOCA)
-51.9079	-16.4897	Training & validation (AAOCA)
-52.1239	-16.0186	Training & validation (AAOCA)
60.2621	-35.7611	Internal testing (normal)
48.7002	-35.9295	Internal testing (normal)
58.6537	-5.00343	Internal testing (normal)
58.511	-4.75975	Internal testing (normal)
-16.8364	6.02482	Internal testing (normal)
-16.5251	5.89888	Internal testing (normal)
-16.5251	5.89888	Internal testing (normal)
-16.8369	6.02481	Internal testing (normal)
37.8231	46.679	Internal testing (normal)
-7.29403	0.928708	Internal testing (normal)
-7.21258	0.929382	Internal testing (normal)
49.3301	-35.3219	Internal testing (normal)
49.2775	-35.0422	Internal testing (normal)
69.1891	-14.1061	Internal testing (normal)
63.5447	-2.56447	Internal testing (normal)
-4.41844	-47.6716	Internal testing (normal)
-4.29533	-47.7063	Internal testing (normal)
29.0608	-19.2204	Internal testing (normal)
-8.10063	-6.86597	Internal testing (normal)
-8.91042	-6.55668	Internal testing (normal)
-6.23427	-9.39885	Internal testing (normal)
2.95546	-14.4708	Internal testing (normal)
-8.43298	-6.96713	Internal testing (normal)
-8.41753	-6.72092	Internal testing (normal)
-8.93995	-6.48473	Internal testing (normal)
29.0961	-19.1146	Internal testing (normal)
28.3297	-19.3487	Internal testing (normal)
1.53428	2.47604	Internal testing (normal)
18.0697	46.53	Internal testing (normal)
17.8854	46.275	Internal testing (normal)
7.60111	-24.0502	Internal testing (normal)
7.74972	-24.1429	Internal testing (normal)
30.2823	21.2584	Internal testing (normal)
31.1816	21.8679	Internal testing (normal)
22.415	-8.29593	Internal testing (normal)
26.1614	16.5882	Internal testing (normal)
8.72017	42.755	Internal testing (normal)
8.76308	42.83	Internal testing (normal)
-7.12488	-21.769	Internal testing (normal)
63.019	-2.80618	Internal testing (normal)
59.9674	-3.93329	Internal testing (normal)
2.36484	-31.217	Internal testing (normal)
14.8529	-32.3396	Internal testing (normal)
30.1485	-10.3676	Internal testing (normal)
49.8035	-4.75715	Internal testing (normal)
49.7562	-4.55517	Internal testing (normal)
3.48913	-20.9503	Internal testing (normal)
39.9301	39.5702	Internal testing (normal)
40.137	39.6468	Internal testing (normal)
28.935	-9.07273	Internal testing (normal)
37.9437	45.2665	Internal testing (normal)
33.4994	52.2189	Internal testing (normal)
34.8957	50.8634	Internal testing (normal)
-14.4957	-3.01276	Internal testing (normal)
33.4329	-36.8135	Internal testing (normal)
56.1147	-1.56809	Internal testing (normal)
56.1705	-1.59727	Internal testing (normal)
27.4698	38.5338	Internal testing (normal)
42.7016	9.22465	Internal testing (normal)
21.7793	-14.335	Internal testing (normal)
6.70916	-2.16882	Internal testing (normal)
-2.29356	-7.18124	Internal testing (normal)
6.81389	-2.13601	Internal testing (normal)
21.9264	-14.4363	Internal testing (normal)
6.94294	-2.06629	Internal testing (normal)
-2.43537	-7.26859	Internal testing (normal)
0.550984	-8.17026	Internal testing (normal)
6.49039	3.68377	Internal testing (normal)
35.9158	-31.3873	Internal testing (normal)
4.32125	0.833169	Internal testing (normal)
3.70354	0.770638	Internal testing (normal)
3.35839	-47.4363	Internal testing (normal)
5.22756	-41.8636	Internal testing (normal)
5.15376	-42.0033	Internal testing (normal)
20.6762	-35.7067	Internal testing (normal)
20.7968	-35.8732	Internal testing (normal)
11.0907	-41.9791	Internal testing (normal)
1.51436	-17.9449	Internal testing (normal)
18.2567	1.47784	Internal testing (normal)
4.71516	4.58268	Internal testing (normal)
4.77353	4.56124	Internal testing (normal)
0.690576	-36.5348	Internal testing (normal)
35.7349	-35.8112	Internal testing (normal)
-5.42717	-50.819	Internal testing (normal)
37.1929	-35.2431	Internal testing (normal)
37.1494	-35.03	Internal testing (normal)
-5.36485	-50.7393	Internal testing (normal)
-5.447	-19.6746	Internal testing (normal)
-5.45047	-19.6727	Internal testing (normal)
30.6891	-22.8775	Internal testing (normal)
44.7204	-12.3214	Internal testing (normal)
-20.1663	5.07108	Internal testing (normal)
23.5602	18.7445	Internal testing (normal)
23.709	18.6664	Internal testing (normal)
23.5296	18.7296	Internal testing (normal)
23.4325	18.7023	Internal testing (normal)
25.3576	-5.59498	Internal testing (normal)
25.3576	-5.59496	Internal testing (normal)
65.174	0.673203	Internal testing (normal)
65.2144	0.23644	Internal testing (normal)
65.174	0.673264	Internal testing (normal)
65.7477	0.395474	Internal testing (normal)
65.2145	0.236315	Internal testing (normal)
34.9358	-19.0145	Internal testing (normal)
33.8637	-32.0254	Internal testing (normal)
25.1575	16.7057	Internal testing (normal)
25.1924	16.6854	Internal testing (normal)
48.8663	-34.6132	Internal testing (normal)
10.3446	31.8752	Internal testing (normal)
16.8081	42.9241	Internal testing (normal)
1.7305	16.2388	Internal testing (normal)
1.73043	16.2387	Internal testing (normal)
36.1766	-28.6421	Internal testing (normal)
36.4408	-28.6698	Internal testing (normal)
10.105	-1.70571	Internal testing (normal)
10.279	-1.67849	Internal testing (normal)
25.4244	-24.6682	Internal testing (normal)
5.25058	-21.2755	Internal testing (normal)
25.379	-23.2075	Internal testing (normal)
0.7464	-14.6699	Internal testing (normal)
31.6859	-25.8249	Internal testing (normal)
63.1155	-18.358	Internal testing (normal)
44.3007	-2.15672	Internal testing (normal)
5.2962	-17.5348	Internal testing (normal)
12.9194	-25.5227	Internal testing (normal)
60.2357	-9.62933	Internal testing (normal)
14.7934	34.7641	Internal testing (normal)
20.1833	-1.66065	Internal testing (normal)
-11.3099	-18.4429	Internal testing (normal)
-11.3328	-18.4581	Internal testing (normal)
-11.4972	-18.4414	Internal testing (normal)
65.3397	-22.7715	Internal testing (normal)
65.5247	-22.6045	Internal testing (normal)
-9.83812	-13.1313	Internal testing (normal)
-9.83893	-13.1393	Internal testing (normal)
-10.8821	-0.0290661	Internal testing (normal)
15.1981	26.1948	Internal testing (normal)
15.2023	26.1848	Internal testing (normal)
-1.10836	-47.5452	Internal testing (normal)
30.7811	-32.1921	Internal testing (normal)
34.6926	-20.7538	Internal testing (normal)
-1.02048	-41.0778	Internal testing (normal)
-1.26232	-40.9574	Internal testing (normal)
47.6433	-27.4096	Internal testing (normal)
31.8323	1.42432	Internal testing (normal)
25.7334	-21.9529	Internal testing (normal)
53.1549	16.6388	Internal testing (normal)
53.1805	7.28208	Internal testing (normal)
46.4112	3.04564	Internal testing (normal)
53.5688	7.29601	Internal testing (normal)
27.9394	17.2119	Internal testing (normal)
27.467	16.9593	Internal testing (normal)
-11.9206	-47.4356	Internal testing (normal)
-6.08882	-35.1649	Internal testing (normal)
-6.08702	-35.1726	Internal testing (normal)
-11.8791	-47.5251	Internal testing (normal)
-21.7162	4.21588	Internal testing (normal)
-21.6665	4.14147	Internal testing (normal)
-12.9696	13.1598	Internal testing (normal)
10.5595	46.4908	Internal testing (normal)
10.5577	46.4884	Internal testing (normal)
11.219	32.4989	Internal testing (normal)
17.8305	-5.25783	Internal testing (normal)
11.8039	32.8401	Internal testing (normal)
33.4432	-15.5111	Internal testing (normal)
43.8947	-19.1152	Internal testing (normal)
54.7753	-26.2039	Internal testing (normal)
51.7553	-38.5993	Internal testing (normal)
20.6694	21.3109	Internal testing (normal)
8.27101	40.6686	Internal testing (normal)
-10.3924	-48.219	Internal testing (normal)
37.1404	-32.8093	Internal testing (normal)
-10.6454	-48.0741	Internal testing (normal)
-7.22162	-49.8281	Internal testing (normal)
-6.25502	-50.691	Internal testing (normal)
-7.57975	-49.7164	Internal testing (normal)
-7.33828	-49.8368	Internal testing (normal)
35.0909	23.3858	Internal testing (normal)
34.6065	23.3236	Internal testing (normal)
0.319713	-10.3332	Internal testing (normal)
0.350403	-10.3261	Internal testing (normal)
-16.3817	-19.4537	Internal testing (normal)
-16.4053	-19.3467	Internal testing (normal)
45.1626	8.54846	Internal testing (normal)
63.3396	-2.2151	Internal testing (normal)
63.153	-1.84176	Internal testing (normal)
43.4926	1.92945	Internal testing (normal)
42.6172	-0.479295	Internal testing (normal)
21.5978	-1.6118	Internal testing (normal)
42.9287	0.0096347	Internal testing (normal)
17.8963	-21.0468	Internal testing (normal)
40.5852	-5.9141	Internal testing (normal)
43.7168	2.55795	Internal testing (normal)
42.2126	-1.01507	Internal testing (normal)
17.8963	-21.0468	Internal testing (normal)
40.5852	-5.9141	Internal testing (normal)
43.6964	2.47073	Internal testing (normal)
42.038	-1.4578	Internal testing (normal)
42.9287	0.00957994	Internal testing (normal)
2.87815	-31.9089	Internal testing (normal)
2.79231	-31.9498	Internal testing (normal)
3.69485	7.86416	Internal testing (normal)
2.3175	-1.66554	Internal testing (normal)
3.75552	8.46411	Internal testing (normal)
3.69641	7.88014	Internal testing (normal)
3.7914	8.23237	Internal testing (normal)
2.16882	-1.79806	Internal testing (normal)
3.96826	-17.9487	Internal testing (normal)
3.78287	8.24753	Internal testing (normal)
32.8634	6.36974	Internal testing (normal)
33.1097	6.91151	Internal testing (normal)
50.6056	24.9921	Internal testing (normal)
52.4205	7.91277	Internal testing (normal)
52.3758	8.1756	Internal testing (normal)
65.2483	-6.63257	Internal testing (normal)
52.7097	5.25443	Internal testing (normal)
62.8309	-3.85985	Internal testing (normal)
64.9877	-6.27878	Internal testing (normal)
50.5785	24.6928	Internal testing (normal)
26.2544	-18.0764	Internal testing (normal)
26.2154	-17.9994	Internal testing (normal)
1.53402	-1.09766	Internal testing (normal)
0.407356	-1.63035	Internal testing (normal)
0.529148	-1.60102	Internal testing (normal)
0.769094	-1.86255	Internal testing (normal)
0.334798	-1.87896	Internal testing (normal)
-1.06938	-3.55475	Internal testing (normal)
9.91657	-33.7763	Internal testing (normal)
9.96941	-33.8796	Internal testing (normal)
-38.8474	40.6003	Internal testing (normal)
-38.8474	40.6003	Internal testing (normal)
6.99907	13.0543	Internal testing (normal)
18.8719	-1.06252	Internal testing (normal)
-4.67647	16.2248	Internal testing (normal)
-4.63988	16.3191	Internal testing (normal)
26.967	17.2703	Internal testing (normal)
31.0919	-18.727	Internal testing (normal)
-3.28058	-11.159	Internal testing (normal)
3.09282	-3.39132	Internal testing (normal)
13.7558	33.5461	Internal testing (normal)
29.5081	-34.0756	Internal testing (normal)
37.9577	-24.8442	Internal testing (normal)
67.1253	-2.42071	Internal testing (normal)
67.1655	-2.43958	Internal testing (normal)
-3.41985	-0.786213	Internal testing (normal)
-3.40175	-0.798023	Internal testing (normal)
-31.365	-21.0894	Internal testing (normal)
3.34077	-21.7493	Internal testing (normal)
29.8007	-36.2799	Internal testing (normal)
42.0254	-26.6044	Internal testing (normal)
41.9965	-26.6821	Internal testing (normal)
22.1954	-2.52165	Internal testing (normal)
59.9886	16.1569	Internal testing (normal)
60.0586	15.9978	Internal testing (normal)
60.0028	16.1032	Internal testing (normal)
54.7771	2.75959	Internal testing (normal)
55.1215	2.74979	Internal testing (normal)
59.8778	16.5843	Internal testing (normal)
45.787	0.173318	Internal testing (normal)
50.9113	-14.2733	Internal testing (normal)
54.2776	-13.1367	Internal testing (normal)
9.44038	-20.2448	Internal testing (normal)
12.6637	-20.2532	Internal testing (normal)
9.86627	-20.5279	Internal testing (normal)
9.86654	-20.5278	Internal testing (normal)
9.44038	-20.2448	Internal testing (normal)
12.6637	-20.2532	Internal testing (normal)
37.6416	-21.3935	Internal testing (normal)
37.6164	-21.3971	Internal testing (normal)
16.7549	41.0677	Internal testing (normal)
16.329	41.0394	Internal testing (normal)
-47.951	-30.128	Internal testing (AAOCA)
-47.9511	-30.1279	Internal testing (AAOCA)
-21.6263	34.1117	Internal testing (AAOCA)
-21.6389	34.1233	Internal testing (AAOCA)
-74.5748	-15.0853	Internal testing (AAOCA)
-75.1396	-14.9796	Internal testing (AAOCA)
-74.9016	-15.3999	Internal testing (AAOCA)
-75.3026	-14.9762	Internal testing (AAOCA)
-74.7932	-15.4052	Internal testing (AAOCA)
-74.8021	-15.6152	Internal testing (AAOCA)
4.78933	-16.7957	Internal testing (AAOCA)
-60.3391	4.74767	Internal testing (AAOCA)
-55.9047	-6.90462	Internal testing (AAOCA)
-55.8622	-7.09854	Internal testing (AAOCA)
-55.9047	-6.90462	Internal testing (AAOCA)
-55.8622	-7.09854	Internal testing (AAOCA)
-60.3388	4.74764	Internal testing (AAOCA)
-48.2092	-24.322	Internal testing (AAOCA)
-46.998	-7.79292	Internal testing (AAOCA)
-30.9261	13.3986	Internal testing (AAOCA)
-46.9987	-7.79254	Internal testing (AAOCA)
-23.4976	45.1299	Internal testing (AAOCA)
-51.7964	-3.76253	Internal testing (AAOCA)
-51.7807	-3.74376	Internal testing (AAOCA)
-45.1614	5.69273	Internal testing (AAOCA)
-45.1387	5.69085	Internal testing (AAOCA)
-45.1388	5.69076	Internal testing (AAOCA)
-24.6674	33.895	Internal testing (AAOCA)
-24.9588	36.4151	Internal testing (AAOCA)
-25.1231	32.4074	Internal testing (AAOCA)
-24.9637	36.454	Internal testing (AAOCA)
-25.0159	36.6552	Internal testing (AAOCA)
-24.7323	34.7294	Internal testing (AAOCA)
-24.7164	32.8259	Internal testing (AAOCA)
-24.7164	32.8259	Internal testing (AAOCA)
-24.7164	32.8259	Internal testing (AAOCA)
-72.2857	-15.3581	Internal testing (AAOCA)
-72.4138	-15.3044	Internal testing (AAOCA)
-73.517	-11.1569	Internal testing (AAOCA)
-73.8951	-12.2126	Internal testing (AAOCA)
-73.9735	-12.4534	Internal testing (AAOCA)
-73.949	-12.5488	Internal testing (AAOCA)
-73.9725	-12.5456	Internal testing (AAOCA)
-61.9318	-20.8026	Internal testing (AAOCA)
-63.6068	-19.169	Internal testing (AAOCA)
-62.2931	-21.5793	Internal testing (AAOCA)
-64.1075	-19.3607	Internal testing (AAOCA)
-63.5126	-20.4274	Internal testing (AAOCA)
-61.1656	-20.6403	Internal testing (AAOCA)
-61.9318	-20.8026	Internal testing (AAOCA)
-63.0985	-19.6065	Internal testing (AAOCA)
-61.3701	-20.3228	Internal testing (AAOCA)
-61.6753	-19.949	Internal testing (AAOCA)
-63.1506	-19.7436	Internal testing (AAOCA)
-61.4907	-21.2528	Internal testing (AAOCA)
-61.4907	-21.2528	Internal testing (AAOCA)
-63.8248	-19.9345	Internal testing (AAOCA)
-63.5126	-20.4274	Internal testing (AAOCA)
-63.8248	-19.9345	Internal testing (AAOCA)
-62.2931	-21.5793	Internal testing (AAOCA)
-16.7053	55.5195	Internal testing (AAOCA)
-16.7285	55.7209	Internal testing (AAOCA)
-70.7118	-13.2215	Internal testing (AAOCA)
-70.9439	-13.2556	Internal testing (AAOCA)
-45.3383	-39.7941	Internal testing (AAOCA)
-45.2559	-39.7408	Internal testing (AAOCA)
-41.3447	38.3566	Internal testing (AAOCA)
-40.395	39.2282	Internal testing (AAOCA)
-40.6477	35.7504	Internal testing (AAOCA)
-40.6485	35.751	Internal testing (AAOCA)
-41.5041	39.1899	Internal testing (AAOCA)
-41.43	39.0802	Internal testing (AAOCA)
-11.159	53.3701	Internal testing (AAOCA)
-11.5049	53.2781	Internal testing (AAOCA)
-70.9881	-1.89301	Internal testing (AAOCA)
-71.4134	-1.41534	Internal testing (AAOCA)
-58.7887	-14.7596	Internal testing (AAOCA)
-58.8501	-14.7753	Internal testing (AAOCA)

## Sheet: origin
tsne_1	tsne_2	labels_origin
-55.0554	23.2959	External testing (L-AAOCA)
-48.9978	16.47	External testing (R-AAOCA)
-28.0069	55.1629	External testing (L-AAOCA)
-22.5655	58.9151	External testing (L-AAOCA)
-43.1183	31.3613	External testing (L-AAOCA)
-27.7952	53.4275	External testing (L-AAOCA)
-24.1827	44.8207	External testing (L-AAOCA)
-24.8139	43.0123	External testing (L-AAOCA)
-70.3951	-12.2696	External testing (R-AAOCA)
-49.0474	40.1158	External testing (L-AAOCA)
-47.109	-30.8785	External testing (R-AAOCA)
-42.2717	-31.1485	External testing (R-AAOCA)
-42.2717	-31.1485	External testing (R-AAOCA)
-29.45	51.9449	External testing (L-AAOCA)
-22.0147	60.7649	External testing (L-AAOCA)
-29.45	51.9449	External testing (L-AAOCA)
-29.3485	51.8423	External testing (L-AAOCA)
-49.0539	-15.0773	External testing (R-AAOCA)
-43.8187	47.4654	External testing (L-AAOCA)
-28.3548	50.7365	External testing (L-AAOCA)
-47.8241	-31.0301	External testing (R-AAOCA)
-51.9061	33.3681	External testing (L-AAOCA)
-69.8804	-11.8376	External testing (R-AAOCA)
-48.7302	10.0449	External testing (R-AAOCA)
-69.8611	-2.32562	External testing (R-AAOCA)
-75.7175	-12.9408	External testing (R-AAOCA)
-55.0592	25.2412	External testing (L-AAOCA)
-41.8151	-6.14563	External testing (R-AAOCA)
-46.5977	35.3566	External testing (L-AAOCA)
-41.9613	37.151	External testing (L-AAOCA)
-46.5977	35.3566	External testing (L-AAOCA)
-51.9061	33.3681	External testing (L-AAOCA)
-80.516	-12.9925	External testing (R-AAOCA)
-44.5768	-39.3328	External testing (R-AAOCA)
-70.5454	-1.43869	Training & validation (R-AAOCA)
-71.4905	-1.35154	Training & validation (R-AAOCA)
-49.9176	22.4956	Training & validation (R-AAOCA)
-70.5838	-1.06972	Training & validation (R-AAOCA)
-50.6636	41.818	Training & validation (L-AAOCA)
-50.6241	41.5309	Training & validation (L-AAOCA)
-46.1771	-6.0636	Training & validation (R-AAOCA)
-42.2635	-11.0433	Training & validation (R-AAOCA)
-40.9115	-4.96599	Training & validation (R-AAOCA)
-70.203	-6.63378	Training & validation (R-AAOCA)
-70.5558	-6.17179	Training & validation (R-AAOCA)
-69.3159	-5.3434	Training & validation (R-AAOCA)
-69.7185	-6.09296	Training & validation (R-AAOCA)
-68.9145	-6.66268	Training & validation (R-AAOCA)
-70.6467	-7.84207	Training & validation (R-AAOCA)
-68.9149	-6.66135	Training & validation (R-AAOCA)
-70.9053	-7.82652	Training & validation (R-AAOCA)
-70.4918	-6.79828	Training & validation (R-AAOCA)
-69.606	-6.76831	Training & validation (R-AAOCA)
-27.5476	55.4782	Training & validation (L-AAOCA)
-27.5299	54.1997	Training & validation (L-AAOCA)
-27.5108	55.5666	Training & validation (L-AAOCA)
-55.0211	24.7998	Training & validation (L-AAOCA)
-55.1531	24.7574	Training & validation (L-AAOCA)
-55.0211	24.7998	Training & validation (L-AAOCA)
-48.0373	-3.31371	Training & validation (R-AAOCA)
-47.3677	-3.95116	Training & validation (R-AAOCA)
-47.9444	-4.06763	Training & validation (R-AAOCA)
-46.5244	-4.2831	Training & validation (R-AAOCA)
-46.8719	-5.14371	Training & validation (R-AAOCA)
-47.0581	-3.80457	Training & validation (R-AAOCA)
-47.1411	-4.89217	Training & validation (R-AAOCA)
-48.7936	-2.67184	Training & validation (R-AAOCA)
-48.7108	-2.77491	Training & validation (R-AAOCA)
-47.431	-3.35892	Training & validation (R-AAOCA)
-47.0548	-5.08877	Training & validation (R-AAOCA)
-46.5247	-4.28365	Training & validation (R-AAOCA)
-42.8355	14.4858	Training & validation (R-AAOCA)
-43.2348	15.3382	Training & validation (R-AAOCA)
-43.0378	15.8364	Training & validation (R-AAOCA)
-43.2549	15.308	Training & validation (R-AAOCA)
-42.9905	14.6654	Training & validation (R-AAOCA)
-47.7216	32.6251	Training & validation (L-AAOCA)
-47.7771	32.6976	Training & validation (L-AAOCA)
-47.4553	32.3788	Training & validation (L-AAOCA)
-47.7664	32.6316	Training & validation (L-AAOCA)
-47.8859	32.6144	Training & validation (L-AAOCA)
-38.7966	7.26437	Training & validation (R-AAOCA)
-38.7242	7.10206	Training & validation (R-AAOCA)
-21.6389	34.1233	Training & validation (L-AAOCA)
-30.7823	56.2669	Training & validation (L-AAOCA)
-30.7823	56.2668	Training & validation (L-AAOCA)
-44.9601	-0.87393	Training & validation (R-AAOCA)
-45.5682	-0.61612	Training & validation (R-AAOCA)
-44.7194	-0.8203	Training & validation (R-AAOCA)
-45.17	-0.824177	Training & validation (R-AAOCA)
-44.6927	-0.949047	Training & validation (R-AAOCA)
-30.6463	56.1669	Training & validation (L-AAOCA)
-40.8967	-4.9813	Training & validation (R-AAOCA)
-40.9115	-4.96599	Training & validation (R-AAOCA)
-27.7346	23.3237	Training & validation (L-AAOCA)
-27.364	22.2471	Training & validation (L-AAOCA)
-43.3909	-17.1093	Training & validation (R-AAOCA)
-43.3834	-17.0702	Training & validation (R-AAOCA)
-43.3909	-17.1093	Training & validation (R-AAOCA)
-40.6553	0.421703	Training & validation (R-AAOCA)
-41.0483	0.20307	Training & validation (R-AAOCA)
-40.8923	-0.445473	Training & validation (R-AAOCA)
-42.7785	-10.6587	Training & validation (R-AAOCA)
-40.6694	-0.231922	Training & validation (R-AAOCA)
-41.1536	-0.230512	Training & validation (R-AAOCA)
-50.6636	41.818	Training & validation (L-AAOCA)
-50.6241	41.5309	Training & validation (L-AAOCA)
-51.1388	42.763	Training & validation (L-AAOCA)
-37.9462	3.95897	Training & validation (R-AAOCA)
-37.9967	3.83841	Training & validation (R-AAOCA)
-37.6698	4.65631	Training & validation (R-AAOCA)
-58.6892	13.4739	Training & validation (R-AAOCA)
-37.9501	4.00673	Training & validation (R-AAOCA)
-58.6891	13.4741	Training & validation (R-AAOCA)
-59.2999	13.4231	Training & validation (R-AAOCA)
-59.1376	13.4896	Training & validation (R-AAOCA)
-37.6698	4.65733	Training & validation (R-AAOCA)
-40.3505	37.9803	Training & validation (R-AAOCA)
-58.4581	10.8892	Training & validation (R-AAOCA)
-58.5157	10.7325	Training & validation (R-AAOCA)
-52.0663	-4.9885	Training & validation (R-AAOCA)
-71.3191	9.65162	Training & validation (R-AAOCA)
-71.4825	9.63451	Training & validation (R-AAOCA)
-46.5522	-9.74664	Training & validation (R-AAOCA)
-42.264	13.6257	Training & validation (R-AAOCA)
-22.5772	54.193	Training & validation (L-AAOCA)
-20.8196	55.6873	Training & validation (L-AAOCA)
-22.2716	54.3753	Training & validation (L-AAOCA)
-22.3656	54.3135	Training & validation (L-AAOCA)
-39.0437	0.974153	Training & validation (R-AAOCA)
-38.9495	0.84024	Training & validation (R-AAOCA)
-24.7164	32.8259	Training & validation (L-AAOCA)
-25.1231	32.4074	Training & validation (L-AAOCA)
-47.9455	-21.1286	Training & validation (R-AAOCA)
-48.4103	-20.7981	Training & validation (R-AAOCA)
-48.4103	-20.7983	Training & validation (R-AAOCA)
-43.2814	37.5753	Training & validation (L-AAOCA)
-43.1845	37.7117	Training & validation (L-AAOCA)
-66.6563	16.2025	Training & validation (R-AAOCA)
-66.6291	15.1574	Training & validation (R-AAOCA)
-66.8871	16.5611	Training & validation (R-AAOCA)
-66.4944	16.3625	Training & validation (R-AAOCA)
-67.7672	13.898	Training & validation (R-AAOCA)
-66.3603	17.2631	Training & validation (R-AAOCA)
-66.6489	14.6048	Training & validation (R-AAOCA)
-66.3197	16.8	Training & validation (R-AAOCA)
-66.6366	14.9427	Training & validation (R-AAOCA)
-50.0246	22.8081	Training & validation (R-AAOCA)
-66.5667	23.1191	Training & validation (R-AAOCA)
-49.9644	22.9769	Training & validation (R-AAOCA)
-51.1497	-25.3676	Training & validation (R-AAOCA)
-50.8823	-25.572	Training & validation (R-AAOCA)
-58.1031	-0.995694	Training & validation (R-AAOCA)
-58.1222	-0.329665	Training & validation (R-AAOCA)
-56.7777	-0.0288459	Training & validation (R-AAOCA)
-58.0518	0.165977	Training & validation (R-AAOCA)
-57.9243	0.291373	Training & validation (R-AAOCA)
-58.3646	-0.254007	Training & validation (R-AAOCA)
-57.586	0.163176	Training & validation (R-AAOCA)
-75.5182	-4.25515	Training & validation (R-AAOCA)
-75.0637	-3.83519	Training & validation (R-AAOCA)
-75.212	-3.48916	Training & validation (R-AAOCA)
-75.4043	-3.68423	Training & validation (R-AAOCA)
-75.5811	-4.22415	Training & validation (R-AAOCA)
-71.4825	9.63451	Training & validation (R-AAOCA)
-39.0437	0.974153	Training & validation (R-AAOCA)
-36.5201	7.12755	Training & validation (R-AAOCA)
-26.8138	26.5071	Training & validation (R-AAOCA)
-36.52	7.12762	Training & validation (R-AAOCA)
-49.9932	-15.5911	Training & validation (R-AAOCA)
-50.462	-16.3609	Training & validation (R-AAOCA)
-51.3428	-15.2191	Training & validation (R-AAOCA)
-50.4058	-16.969	Training & validation (R-AAOCA)
-50.1057	-17.5726	Training & validation (R-AAOCA)
-49.9253	-12.0812	Training & validation (R-AAOCA)
-50.6773	-16.4312	Training & validation (R-AAOCA)
-49.4564	-17.1571	Training & validation (R-AAOCA)
-49.9612	-18.1351	Training & validation (R-AAOCA)
-50.597	-15.4194	Training & validation (R-AAOCA)
-52.3132	-17.4359	Training & validation (R-AAOCA)
-51.4836	-15.8646	Training & validation (R-AAOCA)
-51.0504	-17.7637	Training & validation (R-AAOCA)
-53.512	-16.0002	Training & validation (R-AAOCA)
-49.9334	-12.084	Training & validation (R-AAOCA)
-53.3382	-15.4103	Training & validation (R-AAOCA)
-51.7746	-14.9358	Training & validation (R-AAOCA)
-51.0565	-16.841	Training & validation (R-AAOCA)
-53.3387	-15.4104	Training & validation (R-AAOCA)
-50.4738	-17.2469	Training & validation (R-AAOCA)
-51.9079	-16.4897	Training & validation (R-AAOCA)
-52.1239	-16.0186	Training & validation (R-AAOCA)
-47.951	-30.128	Internal testing (R-AAOCA)
-47.9511	-30.1279	Internal testing (R-AAOCA)
-21.6263	34.1117	Internal testing (L-AAOCA)
-21.6389	34.1233	Internal testing (L-AAOCA)
-74.5748	-15.0853	Internal testing (R-AAOCA)
-75.1396	-14.9796	Internal testing (R-AAOCA)
-74.9016	-15.3999	Internal testing (R-AAOCA)
-75.3026	-14.9762	Internal testing (R-AAOCA)
-74.7932	-15.4052	Internal testing (R-AAOCA)
-74.8021	-15.6152	Internal testing (R-AAOCA)
4.78933	-16.7957	Internal testing (R-AAOCA)
-60.3391	4.74767	Internal testing (R-AAOCA)
-55.9047	-6.90462	Internal testing (R-AAOCA)
-55.8622	-7.09854	Internal testing (R-AAOCA)
-55.9047	-6.90462	Internal testing (R-AAOCA)
-55.8622	-7.09854	Internal testing (R-AAOCA)
-60.3388	4.74764	Internal testing (R-AAOCA)
-48.2092	-24.322	Internal testing (R-AAOCA)
-46.998	-7.79292	Internal testing (R-AAOCA)
-30.9261	13.3986	Internal testing (R-AAOCA)
-46.9987	-7.79254	Internal testing (R-AAOCA)
-23.4976	45.1299	Internal testing (L-AAOCA)
-51.7964	-3.76253	Internal testing (R-AAOCA)
-51.7807	-3.74376	Internal testing (R-AAOCA)
-45.1614	5.69273	Internal testing (R-AAOCA)
-45.1387	5.69085	Internal testing (R-AAOCA)
-45.1388	5.69076	Internal testing (R-AAOCA)
-24.6674	33.895	Internal testing (L-AAOCA)
-24.9588	36.4151	Internal testing (L-AAOCA)
-25.1231	32.4074	Internal testing (L-AAOCA)
-24.9637	36.454	Internal testing (L-AAOCA)
-24.7323	34.7294	Internal testing (L-AAOCA)
-24.7164	32.8259	Internal testing (L-AAOCA)
-24.7164	32.8259	Internal testing (L-AAOCA)
-24.7164	32.8259	Internal testing (L-AAOCA)
-72.2857	-15.3581	Internal testing (R-AAOCA)
-72.4138	-15.3044	Internal testing (R-AAOCA)
-73.517	-11.1569	Internal testing (R-AAOCA)
-73.8951	-12.2126	Internal testing (R-AAOCA)
-73.9735	-12.4534	Internal testing (R-AAOCA)
-73.949	-12.5488	Internal testing (R-AAOCA)
-73.9725	-12.5456	Internal testing (R-AAOCA)
-61.9318	-20.8026	Internal testing (R-AAOCA)
-63.6068	-19.169	Internal testing (R-AAOCA)
-62.2931	-21.5793	Internal testing (R-AAOCA)
-64.1075	-19.3607	Internal testing (R-AAOCA)
-63.5126	-20.4274	Internal testing (R-AAOCA)
-61.1656	-20.6403	Internal testing (R-AAOCA)
-61.9318	-20.8026	Internal testing (R-AAOCA)
-63.0985	-19.6065	Internal testing (R-AAOCA)
-61.3701	-20.3228	Internal testing (R-AAOCA)
-61.6753	-19.949	Internal testing (R-AAOCA)
-63.1506	-19.7436	Internal testing (R-AAOCA)
-61.4907	-21.2528	Internal testing (R-AAOCA)
-61.4907	-21.2528	Internal testing (R-AAOCA)
-63.8248	-19.9345	Internal testing (R-AAOCA)
-63.5126	-20.4274	Internal testing (R-AAOCA)
-63.8248	-19.9345	Internal testing (R-AAOCA)
-62.2931	-21.5793	Internal testing (R-AAOCA)
-16.7053	55.5195	Internal testing (L-AAOCA)
-16.7285	55.7209	Internal testing (L-AAOCA)
-70.7118	-13.2215	Internal testing (R-AAOCA)
-70.9439	-13.2556	Internal testing (R-AAOCA)
-45.3383	-39.7941	Internal testing (R-AAOCA)
-45.2559	-39.7408	Internal testing (R-AAOCA)
-41.3447	38.3566	Internal testing (L-AAOCA)
-40.395	39.2282	Internal testing (L-AAOCA)
-40.6477	35.7504	Internal testing (L-AAOCA)
-40.6485	35.751	Internal testing (L-AAOCA)
-41.5041	39.1899	Internal testing (L-AAOCA)
-41.43	39.0802	Internal testing (L-AAOCA)
-11.159	53.3701	Internal testing (L-AAOCA)
-11.5049	53.2781	Internal testing (L-AAOCA)
-70.9881	-1.89301	Internal testing (R-AAOCA)
-71.4134	-1.41534	Internal testing (R-AAOCA)
-58.7887	-14.7596	Internal testing (R-AAOCA)
-58.8501	-14.7753	Internal testing (R-AAOCA)

## Sheet: risk
tsne_1	tsne_2	labels_risk
-48.9978	16.47	External testing (High Risk)
-28.0069	55.1629	External testing (High Risk)
-22.5655	58.9151	External testing (Low Risk)
-43.1183	31.3613	External testing (Low Risk)
-27.7952	53.4275	External testing (Low Risk)
-24.1827	44.8207	External testing (Low Risk)
-24.8139	43.0123	External testing (Low Risk)
-70.3951	-12.2696	External testing (High Risk)
-49.0474	40.1158	External testing (High Risk)
-47.109	-30.8785	External testing (Low Risk)
-42.2717	-31.1485	External testing (High Risk)
-42.2717	-31.1485	External testing (High Risk)
-29.45	51.9449	External testing (Low Risk)
-22.0147	60.7649	External testing (Low Risk)
-29.45	51.9449	External testing (Low Risk)
-29.3485	51.8423	External testing (Low Risk)
-49.0539	-15.0773	External testing (High Risk)
-43.8187	47.4654	External testing (Low Risk)
-28.3548	50.7365	External testing (Low Risk)
-47.8241	-31.0301	External testing (High Risk)
-51.9061	33.3681	External testing (High Risk)
-69.8804	-11.8376	External testing (High Risk)
-48.7302	10.0449	External testing (High Risk)
-69.8611	-2.32562	External testing (High Risk)
-75.7175	-12.9408	External testing (High Risk)
-55.0592	25.2412	External testing (Low Risk)
-41.8151	-6.14563	External testing (High Risk)
-46.5977	35.3566	External testing (High Risk)
-41.9613	37.151	External testing (High Risk)
-46.5977	35.3566	External testing (High Risk)
-51.9061	33.3681	External testing (High Risk)
-80.516	-12.9925	External testing (High Risk)
-44.5768	-39.3328	External testing (High Risk)
-70.5454	-1.43869	Training & validation (High Risk)
-71.4905	-1.35154	Training & validation (High Risk)
-49.9176	22.4956	Training & validation (High Risk)
-70.5838	-1.06972	Training & validation (High Risk)
-50.6636	41.818	Training & validation (High Risk)
-50.6241	41.5309	Training & validation (High Risk)
-46.1771	-6.0636	Training & validation (High Risk)
-42.2635	-11.0433	Training & validation (High Risk)
-40.9115	-4.96599	Training & validation (High Risk)
-70.203	-6.63378	Training & validation (High Risk)
-70.5558	-6.17179	Training & validation (High Risk)
-69.3159	-5.3434	Training & validation (High Risk)
-69.7185	-6.09296	Training & validation (High Risk)
-68.9145	-6.66268	Training & validation (High Risk)
-70.6467	-7.84207	Training & validation (High Risk)
-68.9149	-6.66135	Training & validation (High Risk)
-70.9053	-7.82652	Training & validation (High Risk)
-70.4918	-6.79828	Training & validation (High Risk)
-69.606	-6.76831	Training & validation (High Risk)
-27.5476	55.4782	Training & validation (Low Risk)
-27.5299	54.1997	Training & validation (Low Risk)
-27.5108	55.5666	Training & validation (Low Risk)
-55.0211	24.7998	Training & validation (Low Risk)
-55.1531	24.7574	Training & validation (Low Risk)
-55.0211	24.7998	Training & validation (Low Risk)
-48.0373	-3.31371	Training & validation (High Risk)
-47.3677	-3.95116	Training & validation (High Risk)
-47.9444	-4.06763	Training & validation (High Risk)
-46.5244	-4.2831	Training & validation (High Risk)
-46.8719	-5.14371	Training & validation (High Risk)
-47.0581	-3.80457	Training & validation (High Risk)
-47.1411	-4.89217	Training & validation (High Risk)
-48.7936	-2.67184	Training & validation (High Risk)
-48.7108	-2.77491	Training & validation (High Risk)
-47.431	-3.35892	Training & validation (High Risk)
-47.0548	-5.08877	Training & validation (High Risk)
-46.5247	-4.28365	Training & validation (High Risk)
-42.8355	14.4858	Training & validation (High Risk)
-43.2348	15.3382	Training & validation (High Risk)
-43.0378	15.8364	Training & validation (High Risk)
-43.2549	15.308	Training & validation (High Risk)
-42.9905	14.6654	Training & validation (High Risk)
-47.7216	32.6251	Training & validation (High Risk)
-47.7771	32.6976	Training & validation (High Risk)
-47.4553	32.3788	Training & validation (High Risk)
-47.7664	32.6316	Training & validation (High Risk)
-47.8859	32.6144	Training & validation (High Risk)
-38.7966	7.26437	Training & validation (High Risk)
-38.7242	7.10206	Training & validation (High Risk)
-21.6389	34.1233	Training & validation (Low Risk)
-30.7823	56.2669	Training & validation (Low Risk)
-30.7823	56.2668	Training & validation (Low Risk)
-44.9601	-0.87393	Training & validation (High Risk)
-45.5682	-0.61612	Training & validation (High Risk)
-44.7194	-0.8203	Training & validation (High Risk)
-45.17	-0.824177	Training & validation (High Risk)
-44.6927	-0.949047	Training & validation (High Risk)
-30.6463	56.1669	Training & validation (Low Risk)
-40.8967	-4.9813	Training & validation (High Risk)
-40.9115	-4.96599	Training & validation (High Risk)
-27.7346	23.3237	Training & validation (High Risk)
-27.364	22.2471	Training & validation (High Risk)
-43.3909	-17.1093	Training & validation (High Risk)
-43.3834	-17.0702	Training & validation (High Risk)
-43.3909	-17.1093	Training & validation (High Risk)
-40.6553	0.421703	Training & validation (High Risk)
-41.0483	0.20307	Training & validation (High Risk)
-40.8923	-0.445473	Training & validation (High Risk)
-42.7785	-10.6587	Training & validation (High Risk)
-40.6694	-0.231922	Training & validation (High Risk)
-41.1536	-0.230512	Training & validation (High Risk)
-50.6636	41.818	Training & validation (High Risk)
-50.6241	41.5309	Training & validation (High Risk)
-51.1388	42.763	Training & validation (High Risk)
-37.9462	3.95897	Training & validation (High Risk)
-37.9967	3.83841	Training & validation (High Risk)
-37.6698	4.65631	Training & validation (High Risk)
-58.6892	13.4739	Training & validation (High Risk)
-37.9501	4.00673	Training & validation (High Risk)
-58.6891	13.4741	Training & validation (High Risk)
-59.2999	13.4231	Training & validation (High Risk)
-59.1376	13.4896	Training & validation (High Risk)
-37.6698	4.65733	Training & validation (High Risk)
-40.3505	37.9803	Training & validation (High Risk)
-58.4581	10.8892	Training & validation (High Risk)
-58.5157	10.7325	Training & validation (High Risk)
-52.0663	-4.9885	Training & validation (High Risk)
-71.3191	9.65162	Training & validation (High Risk)
-71.4825	9.63451	Training & validation (High Risk)
-46.5522	-9.74664	Training & validation (High Risk)
-42.264	13.6257	Training & validation (High Risk)
-22.5772	54.193	Training & validation (Low Risk)
-20.8196	55.6873	Training & validation (Low Risk)
-22.2716	54.3753	Training & validation (Low Risk)
-22.3656	54.3135	Training & validation (Low Risk)
-39.0437	0.974153	Training & validation (High Risk)
-38.9495	0.84024	Training & validation (High Risk)
-24.7164	32.8259	Training & validation (Low Risk)
-25.1231	32.4074	Training & validation (Low Risk)
-47.9455	-21.1286	Training & validation (High Risk)
-48.4103	-20.7981	Training & validation (High Risk)
-48.4103	-20.7983	Training & validation (High Risk)
-43.2814	37.5753	Training & validation (High Risk)
-43.1845	37.7117	Training & validation (High Risk)
-66.6563	16.2025	Training & validation (High Risk)
-66.6291	15.1574	Training & validation (High Risk)
-66.8871	16.5611	Training & validation (High Risk)
-66.4944	16.3625	Training & validation (High Risk)
-67.7672	13.898	Training & validation (High Risk)
-66.3603	17.2631	Training & validation (High Risk)
-66.6489	14.6048	Training & validation (High Risk)
-66.3197	16.8	Training & validation (High Risk)
-66.6366	14.9427	Training & validation (High Risk)
-50.0246	22.8081	Training & validation (High Risk)
-66.5667	23.1191	Training & validation (High Risk)
-49.9644	22.9769	Training & validation (High Risk)
-51.1497	-25.3676	Training & validation (High Risk)
-50.8823	-25.572	Training & validation (High Risk)
-58.1031	-0.995694	Training & validation (High Risk)
-58.1222	-0.329665	Training & validation (High Risk)
-56.7777	-0.0288459	Training & validation (High Risk)
-58.0518	0.165977	Training & validation (High Risk)
-57.9243	0.291373	Training & validation (High Risk)
-58.3646	-0.254007	Training & validation (High Risk)
-57.586	0.163176	Training & validation (High Risk)
-75.5182	-4.25515	Training & validation (High Risk)
-75.0637	-3.83519	Training & validation (High Risk)
-75.212	-3.48916	Training & validation (High Risk)
-75.4043	-3.68423	Training & validation (High Risk)
-75.5811	-4.22415	Training & validation (High Risk)
-71.4825	9.63451	Training & validation (High Risk)
-39.0437	0.974153	Training & validation (High Risk)
-36.5201	7.12755	Training & validation (High Risk)
-26.8138	26.5071	Training & validation (High Risk)
-36.52	7.12762	Training & validation (High Risk)
-49.9932	-15.5911	Training & validation (High Risk)
-50.462	-16.3609	Training & validation (High Risk)
-51.3428	-15.2191	Training & validation (High Risk)
-50.4058	-16.969	Training & validation (High Risk)
-50.1057	-17.5726	Training & validation (High Risk)
-49.9253	-12.0812	Training & validation (High Risk)
-50.6773	-16.4312	Training & validation (High Risk)
-49.4564	-17.1571	Training & validation (High Risk)
-49.9612	-18.1351	Training & validation (High Risk)
-50.597	-15.4194	Training & validation (High Risk)
-52.3132	-17.4359	Training & validation (High Risk)
-51.4836	-15.8646	Training & validation (High Risk)
-51.0504	-17.7637	Training & validation (High Risk)
-53.512	-16.0002	Training & validation (High Risk)
-49.9334	-12.084	Training & validation (High Risk)
-53.3382	-15.4103	Training & validation (High Risk)
-51.7746	-14.9358	Training & validation (High Risk)
-51.0565	-16.841	Training & validation (High Risk)
-53.3387	-15.4104	Training & validation (High Risk)
-50.4738	-17.2469	Training & validation (High Risk)
-51.9079	-16.4897	Training & validation (High Risk)
-52.1239	-16.0186	Training & validation (High Risk)
-47.951	-30.128	Internal testing (High Risk)
-47.9511	-30.1279	Internal testing (High Risk)
-21.6263	34.1117	Internal testing (Low Risk)
-21.6389	34.1233	Internal testing (Low Risk)
-74.5748	-15.0853	Internal testing (High Risk)
-75.1396	-14.9796	Internal testing (High Risk)
-74.9016	-15.3999	Internal testing (High Risk)
-75.3026	-14.9762	Internal testing (High Risk)
-74.7932	-15.4052	Internal testing (High Risk)
-74.8021	-15.6152	Internal testing (High Risk)
4.78933	-16.7957	Internal testing (Low Risk)
-60.3391	4.74767	Internal testing (High Risk)
-55.9047	-6.90462	Internal testing (High Risk)
-55.8622	-7.09854	Internal testing (High Risk)
-55.9047	-6.90462	Internal testing (High Risk)
-55.8622	-7.09854	Internal testing (High Risk)
-60.3388	4.74764	Internal testing (High Risk)
-48.2092	-24.322	Internal testing (High Risk)
-46.998	-7.79292	Internal testing (High Risk)
-30.9261	13.3986	Internal testing (High Risk)
-46.9987	-7.79254	Internal testing (High Risk)
-23.4976	45.1299	Internal testing (Low Risk)
-51.7964	-3.76253	Internal testing (High Risk)
-51.7807	-3.74376	Internal testing (High Risk)
-45.1614	5.69273	Internal testing (High Risk)
-45.1387	5.69085	Internal testing (High Risk)
-45.1388	5.69076	Internal testing (High Risk)
-24.6674	33.895	Internal testing (Low Risk)
-24.9588	36.4151	Internal testing (Low Risk)
-25.1231	32.4074	Internal testing (Low Risk)
-24.9637	36.454	Internal testing (Low Risk)
-24.7323	34.7294	Internal testing (Low Risk)
-24.7164	32.8259	Internal testing (Low Risk)
-24.7164	32.8259	Internal testing (Low Risk)
-24.7164	32.8259	Internal testing (Low Risk)
-72.2857	-15.3581	Internal testing (High Risk)
-72.4138	-15.3044	Internal testing (High Risk)
-73.517	-11.1569	Internal testing (High Risk)
-73.8951	-12.2126	Internal testing (High Risk)
-73.9735	-12.4534	Internal testing (High Risk)
-73.949	-12.5488	Internal testing (High Risk)
-73.9725	-12.5456	Internal testing (High Risk)
-61.9318	-20.8026	Internal testing (High Risk)
-63.6068	-19.169	Internal testing (High Risk)
-62.2931	-21.5793	Internal testing (High Risk)
-64.1075	-19.3607	Internal testing (High Risk)
-63.5126	-20.4274	Internal testing (High Risk)
-61.1656	-20.6403	Internal testing (High Risk)
-61.9318	-20.8026	Internal testing (High Risk)
-63.0985	-19.6065	Internal testing (High Risk)
-61.3701	-20.3228	Internal testing (High Risk)
-61.6753	-19.949	Internal testing (High Risk)
-63.1506	-19.7436	Internal testing (High Risk)
-61.4907	-21.2528	Internal testing (High Risk)
-61.4907	-21.2528	Internal testing (High Risk)
-63.8248	-19.9345	Internal testing (High Risk)
-63.5126	-20.4274	Internal testing (High Risk)
-63.8248	-19.9345	Internal testing (High Risk)
-62.2931	-21.5793	Internal testing (High Risk)
-16.7053	55.5195	Internal testing (Low Risk)
-16.7285	55.7209	Internal testing (Low Risk)
-70.7118	-13.2215	Internal testing (High Risk)
-70.9439	-13.2556	Internal testing (High Risk)
-45.3383	-39.7941	Internal testing (High Risk)
-45.2559	-39.7408	Internal testing (High Risk)
-41.3447	38.3566	Internal testing (High Risk)
-40.395	39.2282	Internal testing (High Risk)
-40.6477	35.7504	Internal testing (High Risk)
-40.6485	35.751	Internal testing (High Risk)
-41.5041	39.1899	Internal testing (High Risk)
-41.43	39.0802	Internal testing (High Risk)
-11.159	53.3701	Internal testing (Low Risk)
-11.5049	53.2781	Internal testing (Low Risk)
-70.9881	-1.89301	Internal testing (High Risk)
-71.4134	-1.41534	Internal testing (High Risk)
-58.7887	-14.7596	Internal testing (High Risk)
-58.8501	-14.7753	Internal testing (High Risk)
