# Supplementary material for: AI-based detection and classification of anomalous aortic origin of coronary arteries using coronary CT angiography images
Source: Nat Commun. 2025 Apr 1;16:3095. doi: 10.1038/s41467-025-58362-9 (PMC11961624; doi:10.1038/s41467-025-58362-9)
Supplement: Supplementary file 4 — Source Data [file 41467_2025_58362_MOESM4_ESM.zip › SourceData/supplementary/SupplementaryFigure21.xlsx]

## Sheet: test_external
label	ensemble	model_0	model_1	model_2	model_3	model_4
0	1.12992e-09	1.36891e-10	6.85391e-13	8.43878e-17	2.10264e-13	5.51182e-09
0	3.23319e-05	1.23594e-08	0.000161647	1.09773e-20	5.03716e-13	2.37546e-12
0	3.35528e-10	1.67754e-09	5.1322e-14	8.11532e-15	7.10515e-29	4.18615e-14
0	2.60312e-07	1.29213e-06	8.41663e-09	8.49552e-20	1.01748e-17	1.00679e-09
0	2.81755e-08	1.28588e-07	1.21793e-08	1.35958e-22	5.34977e-17	1.10394e-10
0	1.04727e-08	5.22453e-08	2.02723e-11	1.13005e-12	1.28053e-11	8.39399e-11
0	9.84108e-08	2.75699e-08	4.61823e-07	2.47071e-14	8.63085e-13	2.65994e-09
0	1.7196e-08	2.02876e-10	8.57759e-08	6.6924e-26	1.22724e-14	1.19055e-12
0	0.000155767	0.000778191	3.20361e-07	1.05794e-07	2.18489e-07	1.30962e-09
0	4.46457e-09	2.22941e-08	2.56929e-13	2.64098e-21	3.80553e-17	2.84912e-11
0	1.34749e-08	6.43442e-08	1.41968e-11	1.57434e-10	2.76746e-09	9.13057e-11
0	5.34214e-06	2.66979e-05	1.2746e-08	1.04659e-11	1.12301e-11	4.45888e-11
0	3.00724e-09	1.14333e-10	1.48882e-08	7.13248e-25	5.645e-15	3.3661e-11
0	8.91821e-10	6.00625e-11	3.75808e-09	2.70156e-19	1.49257e-17	6.40968e-10
0	2.27088e-09	1.13258e-08	1.3603e-14	1.67293e-15	4.77323e-13	2.80793e-11
0	8.25866e-06	1.62674e-11	4.12912e-05	1.25567e-09	4.64565e-10	3.50411e-10
0	5.27432e-07	1.37066e-07	2.49959e-06	9.94477e-12	1.4065e-11	4.79321e-10
0	4.97486e-08	2.46395e-07	2.09697e-09	3.03275e-19	2.25223e-13	2.5021e-10
0	6.75691e-07	1.4711e-06	1.2004e-08	1.88671e-06	4.26133e-09	4.37997e-09
0	5.82789e-07	1.87492e-09	2.91207e-06	7.2682e-16	2.85974e-16	3.85804e-12
0	1.63111e-08	8.00174e-09	7.28085e-08	4.60399e-11	1.27382e-10	5.71731e-10
0	3.17719e-07	1.4615e-06	1.17315e-07	1.9849e-10	2.85815e-10	9.29395e-09
0	2.84167e-07	1.41986e-06	1.71539e-12	1.35189e-10	3.69642e-13	8.38625e-10
0	7.12581e-09	3.50721e-08	5.56993e-10	1.56425e-17	5.13391e-25	4.5182e-15
0	0.101655	0.000264452	0.0028835	7.95556e-12	9.26832e-05	0.505034
0	1.05441e-08	1.7805e-10	1.20138e-09	1.14052e-17	5.08294e-08	5.11834e-10
0	2.4709e-06	7.75943e-09	1.23457e-05	1.00185e-18	9.71755e-10	4.50756e-11
0	8.34366e-11	3.90857e-10	6.69741e-12	1.7483e-21	4.35716e-17	1.96289e-11
0	1.10936e-07	5.54535e-07	6.42872e-11	1.79012e-11	7.63347e-16	6.15487e-11
0	1.11618e-06	2.20478e-09	5.57594e-06	5.61421e-19	2.73286e-09	6.97244e-12
0	3.85274e-09	7.5761e-09	2.26513e-11	2.75725e-20	1.16509e-08	1.40492e-11
0	3.41463e-13	9.23146e-13	6.55235e-14	5.7514e-23	4.06691e-19	7.18644e-13
0	5.4066e-09	2.69752e-08	2.10533e-13	3.5909e-19	1.3462e-25	5.76045e-11
0	2.3184e-07	2.38538e-09	3.1076e-07	3.9022e-18	8.45656e-07	3.97447e-10
0	5.55188e-06	1.78539e-05	9.87194e-06	1.51563e-09	3.16573e-08	4.04971e-10
0	4.90203e-12	1.95807e-11	4.92005e-12	7.93271e-23	2.41054e-26	9.42806e-15
0	1.10324e-09	3.87634e-09	2.04024e-10	6.03557e-19	1.12399e-13	1.43575e-09
0	5.85244e-06	4.00329e-06	2.52567e-05	7.7159e-13	2.92447e-15	2.22226e-09
0	1.47112e-11	6.6791e-11	7.63169e-14	7.13983e-19	5.60997e-19	6.6889e-12
0	9.69752e-09	4.81809e-08	6.23347e-11	1.04597e-16	2.14773e-21	2.44348e-10
0	7.61504e-08	3.7703e-07	3.20568e-09	3.31362e-11	9.42385e-17	4.83231e-10
0	1.63793e-12	3.57826e-12	3.0742e-16	4.68082e-19	5.22544e-20	4.6111e-12
0	1.88807e-09	8.38865e-09	1.05166e-09	6.58197e-22	1.15715e-16	2.50864e-14
0	7.43728e-08	7.17168e-08	3.0004e-07	3.1955e-19	4.34e-17	1.07345e-10
0	1.01209e-11	1.93977e-11	3.12065e-11	1.95437e-23	1.62823e-16	1.0063e-18
0	1.0001e-05	4.99194e-05	5.42252e-09	1.31189e-09	7.6637e-08	2.1434e-09
0	3.42429e-06	1.33733e-05	3.2075e-06	8.06318e-09	2.56829e-07	2.75707e-07
0	1.84171e-09	5.46841e-09	3.7341e-09	9.60479e-20	7.74784e-20	6.02967e-12
0	4.86565e-11	2.29908e-10	9.73781e-12	1.11147e-20	3.49955e-13	3.28681e-12
0	1.70854e-10	8.193e-10	2.05542e-11	5.0651e-25	5.41922e-16	1.44159e-11
0	7.39001e-11	1.9701e-10	1.53041e-10	2.6655e-19	1.96685e-21	1.94497e-11
0	3.92424e-10	2.89084e-10	1.67012e-09	1.73428e-21	2.88021e-19	2.91535e-12
0	2.62081e-07	1.25324e-06	1.46752e-08	5.53991e-17	4.07544e-08	1.73836e-09
0	4.23998e-05	0.000183884	2.56108e-05	2.9448e-07	3.0144e-07	1.90808e-06
0	6.62149e-09	2.43185e-09	3.02596e-08	1.80323e-10	2.26027e-13	2.35452e-10
0	2.84013e-08	2.19914e-08	1.20003e-07	7.74975e-22	4.67368e-12	7.47212e-12
0	9.01533e-11	4.36693e-10	1.13395e-15	3.41992e-24	2.35683e-15	1.40696e-11
0	3.53588e-09	1.15403e-08	2.49192e-11	8.17732e-23	2.53463e-15	6.11421e-09
0	4.459e-08	6.92001e-11	2.2288e-07	4.58218e-24	3.18313e-13	2.39993e-13
0	1.65196e-10	1.55382e-11	8.02732e-10	1.53835e-32	2.1352e-19	7.71219e-12
0	1.5815e-08	9.21561e-10	7.81528e-08	3.09985e-25	1.27634e-14	4.17904e-13
0	4.42282e-08	1.02405e-07	1.25584e-08	2.68314e-16	1.0558e-07	5.97282e-10
0	5.84605e-07	1.28044e-06	1.55808e-06	8.33132e-22	8.21107e-08	2.39306e-09
0	6.92566e-10	3.35588e-09	6.86675e-11	3.56868e-24	9.29661e-13	3.73552e-11
0	3.48183e-12	6.29211e-12	1.44356e-13	2.16659e-13	2.71644e-14	1.07289e-11
0	9.7966e-11	4.18143e-10	9.78253e-15	5.07581e-22	7.65299e-21	7.16772e-11
0	2.15815e-07	1.04575e-09	1.07476e-06	7.94708e-14	3.1873e-09	8.38426e-11
0	8.55497e-07	1.00976e-06	2.20139e-06	6.33354e-16	1.06584e-06	5.07888e-10
0	2.27374e-08	1.05475e-10	1.13581e-07	1.60889e-19	2.35993e-15	1.45253e-13
0	0.00195749	1.44048e-07	0.0097873	7.26332e-17	1.30565e-12	1.71808e-09
0	3.46969e-08	1.52375e-08	2.01363e-08	6.77715e-09	1.30714e-07	6.19639e-10
0	1.289e-07	5.5485e-07	8.53357e-08	8.40838e-14	2.63339e-14	4.31228e-09
0	8.52514e-10	2.08445e-12	4.18261e-09	2.15696e-28	4.30707e-18	7.78733e-11
0	4.26184e-09	2.39914e-10	2.08578e-08	5.69396e-14	3.2551e-13	2.11152e-10
0	5.45112e-10	1.23013e-09	1.49537e-09	2.60058e-19	4.70736e-14	6.03404e-15
0	5.05923e-07	1.8293e-06	4.47165e-07	1.5368e-12	1.15529e-07	1.3762e-07
0	1.22202e-07	5.30253e-07	8.06466e-08	6.94065e-13	3.88009e-20	1.1016e-10
0	6.18655e-09	7.07999e-10	2.99856e-08	2.53203e-20	2.68732e-16	2.39177e-10
0	6.13801e-05	2.29085e-07	0.000297519	8.73879e-06	3.16264e-07	9.68234e-08
0	4.7968e-07	1.67663e-07	2.23065e-06	5.71062e-12	6.62092e-17	8.54146e-11
0	3.33919e-12	1.14034e-11	3.77333e-12	4.89834e-24	1.6971e-16	1.51903e-12
0	2.2529e-07	3.50607e-09	1.12249e-06	1.08959e-16	1.00056e-11	4.45415e-10
0	4.41819e-10	1.89166e-09	1.46489e-10	5.26249e-20	8.95468e-16	1.70947e-10
0	1.0025e-08	1.82613e-10	8.48447e-15	4.61738e-22	1.77076e-13	4.99422e-08
0	7.10185e-10	3.10085e-09	5.03489e-12	2.48816e-13	7.74732e-12	4.37041e-10
0	7.77082e-11	2.18392e-10	1.6853e-10	1.67514e-25	1.69847e-23	1.61902e-12
0	1.35111e-06	6.69144e-06	6.40729e-08	1.67888e-12	6.72916e-12	4.14357e-11
0	6.12749e-09	2.17479e-09	2.82721e-08	6.75014e-19	3.15891e-13	1.90292e-10
0	1.40115e-09	4.50045e-09	2.44057e-09	5.04878e-13	2.95194e-15	6.42321e-11
0	1.97191e-10	4.76449e-11	1.68916e-10	3.42436e-25	3.24491e-24	7.69392e-10
0	1.82815e-05	5.90072e-11	7.47196e-07	2.22102e-07	7.68643e-07	8.96696e-05
0	4.08732e-08	1.98164e-07	7.54298e-13	6.0077e-11	5.34381e-09	7.9775e-10
0	3.5491e-07	1.77347e-06	9.75827e-10	3.24189e-21	3.70465e-11	6.29317e-11
0	1.462e-07	7.30952e-07	1.62321e-13	5.25523e-18	1.40286e-15	4.83267e-11
0	1.17111e-08	5.84386e-08	9.85042e-11	6.72869e-20	5.14364e-15	1.82144e-11
0	1.42794e-09	6.86698e-09	2.83721e-15	1.22965e-16	9.80449e-16	2.72738e-10
0	1.9542e-09	9.66805e-09	4.17453e-15	8.05335e-19	1.1017e-22	1.02967e-10
0	8.55442e-08	4.27592e-07	1.23313e-14	7.34087e-16	1.89608e-12	1.26781e-10
0	6.67226e-10	1.57486e-09	1.30078e-09	6.15805e-17	1.72485e-11	4.43237e-10
0	5.86007e-09	2.89772e-08	2.58902e-10	1.17998e-27	3.05511e-17	6.42725e-11
0	5.96475e-08	8.13537e-08	2.15118e-07	3.60209e-11	2.53854e-15	1.72972e-09
0	4.6541e-12	1.39842e-11	8.01736e-12	9.63186e-21	1.44027e-20	1.26888e-12
0	5.41827e-08	2.25987e-07	4.09549e-10	6.10058e-29	2.17721e-10	4.42991e-08
0	1.02722e-08	5.06564e-08	4.9595e-10	9.47336e-18	3.57692e-24	2.08481e-10
0	6.20842e-09	6.36225e-10	3.01713e-08	4.23073e-25	1.22588e-14	2.34514e-10
0	4.39518e-09	1.15627e-10	2.16986e-08	7.96791e-18	2.63308e-17	1.61708e-10
0	5.5473e-06	6.12032e-07	2.21598e-05	1.5701e-12	4.95409e-06	1.06279e-08
0	1.58735e-07	7.93027e-07	6.44945e-10	6.93063e-16	1.44382e-23	2.05854e-13
0	4.24771e-07	1.02195e-09	2.12283e-06	6.78129e-18	1.01391e-14	9.55551e-12
0	2.80014e-09	1.38028e-08	7.6268e-14	1.96613e-16	2.65761e-12	1.95148e-10
0	6.57119e-10	8.43654e-12	3.27643e-09	7.03303e-14	2.14405e-17	6.59905e-13
0	2.19821e-06	4.47806e-08	1.09459e-05	1.89268e-16	6.95228e-19	3.38525e-10
0	1.55768e-10	7.78226e-10	4.11954e-15	2.62489e-18	1.37141e-23	6.10378e-13
0	2.08507e-08	4.00434e-10	1.02521e-07	9.57587e-15	1.19107e-09	1.40871e-10
0	3.88205e-10	1.94088e-09	1.41296e-13	1.08496e-17	4.23777e-18	3.40289e-15
0	8.46402e-08	1.35966e-08	4.09504e-07	3.35902e-19	9.81272e-12	9.06138e-11
0	3.16939e-10	1.05872e-09	3.0459e-10	4.04964e-21	9.42133e-16	2.21382e-10
0	3.62892e-09	1.81436e-08	8.31948e-13	9.03401e-23	4.30161e-21	1.14299e-13
0	1.14044e-07	3.39695e-07	2.59988e-11	9.56569e-11	2.30394e-07	9.87568e-12
0	4.76354e-10	2.09313e-09	1.17122e-14	1.13714e-15	2.71513e-16	2.88626e-10
0	1.75284e-11	8.1044e-11	5.63633e-12	6.05427e-18	4.40359e-14	9.1763e-13
0	2.24369e-09	2.33169e-09	8.88667e-09	7.94775e-20	3.53323e-19	8.1036e-14
0	1.79637e-08	6.22146e-08	2.73149e-08	2.22958e-10	6.58414e-13	6.53947e-11
0	2.69885e-09	1.3441e-08	1.46212e-13	1.07957e-16	2.46956e-20	5.31063e-11
0	9.92916e-06	4.96261e-05	1.90741e-08	4.89618e-16	1.51324e-10	5.23986e-10
0	6.48027e-07	2.0336e-09	3.02822e-06	6.23598e-08	2.2742e-11	1.47498e-07
0	5.58493e-08	2.79095e-07	5.2567e-12	1.01739e-23	1.16989e-15	1.46854e-10
0	3.06898e-10	2.72178e-10	1.24748e-09	1.46145e-20	2.87696e-17	1.48337e-11
0	5.10542e-05	7.38519e-07	0.000254531	1.52693e-10	1.27607e-09	6.79498e-10
0	3.66603e-05	2.36364e-07	3.14383e-07	4.81821e-09	1.85075e-06	0.000180895
0	1.994e-05	3.49284e-08	9.96631e-05	4.15988e-18	2.36695e-13	1.81904e-09
0	7.21282e-09	3.22098e-08	3.56903e-11	5.68396e-16	3.05746e-09	7.61125e-10
0	2.92527e-11	2.79033e-11	7.05494e-11	2.93792e-25	2.57909e-11	2.202e-11
0	1.78839e-07	3.33732e-09	7.1145e-07	6.92706e-24	1.79224e-07	1.81999e-10
0	5.21375e-09	2.24077e-08	6.33187e-10	5.69565e-14	5.95156e-16	3.02774e-09
0	0.000942994	0.00470874	6.07245e-06	7.62575e-08	8.10381e-08	1.17983e-09
0	6.59674e-09	3.17394e-08	7.17337e-10	6.73294e-12	1.45904e-11	5.0563e-10
0	4.85067e-08	2.42021e-07	1.68225e-10	3.9136e-21	2.63641e-11	3.17647e-10
0	7.96731e-10	8.35586e-11	3.89987e-09	4.41589e-23	3.7679e-15	2.21027e-13
0	1.56212e-07	2.45253e-08	7.56299e-07	3.10899e-15	8.75583e-15	2.34307e-10
0	7.27985e-08	1.36276e-10	3.63745e-07	1.21733e-21	1.73009e-13	1.11714e-10
0	9.43558e-06	4.70935e-05	2.25079e-08	6.11522e-08	1.76477e-11	7.64156e-10
0	2.43825e-07	6.4334e-08	1.14753e-06	6.35726e-10	1.06105e-14	6.628e-09
0	1.1575e-10	1.45124e-12	9.37581e-15	5.10775e-18	3.99522e-22	5.77288e-10
0	2.29086e-11	9.60465e-11	3.69565e-14	9.40303e-21	1.45795e-17	1.84596e-11
0	8.85965e-07	4.49508e-10	4.42405e-06	1.0593e-09	2.29815e-13	4.27036e-09
0	1.20257e-09	4.07062e-09	6.2998e-12	9.17155e-15	1.43915e-16	1.93594e-09
0	2.52771e-09	4.30068e-09	7.90774e-09	2.02477e-18	4.31484e-13	4.29711e-10
0	2.87878e-09	2.75591e-09	7.6008e-09	7.62811e-16	1.99643e-09	2.04077e-09
0	2.76405e-07	1.37569e-06	6.27483e-09	4.80202e-13	4.1744e-15	5.67263e-11
0	0.339757	0.010879	1.66525e-05	0.000187555	0.688156	0.999545
0	6.87849e-11	3.50749e-11	3.08797e-10	1.18853e-21	1.23521e-23	5.31439e-14
0	1.14196e-05	7.12236e-09	5.70897e-05	1.24456e-14	1.93608e-12	1.12417e-09
0	2.19905e-07	1.09928e-06	6.99929e-15	2.08977e-11	2.37728e-23	2.25688e-10
0	1.35866e-09	9.74803e-11	2.04511e-09	2.51989e-18	4.58543e-09	6.52722e-11
0	4.62546e-10	2.31093e-09	1.79621e-12	6.67839e-22	1.58597e-18	5.35229e-15
0	1.49004e-10	1.68756e-10	5.70338e-10	2.77295e-19	1.71664e-18	5.92664e-12
0	4.76253e-07	1.97318e-09	2.37418e-06	3.18509e-11	4.24534e-09	8.31215e-10
0	7.58645e-09	3.7932e-08	2.54312e-13	1.14214e-19	3.27232e-19	1.59869e-15
0	4.68449e-08	7.6897e-08	1.57257e-07	2.245e-17	5.02283e-16	7.02784e-11
0	0.000567587	2.49368e-06	0.00283536	3.52816e-17	7.77054e-08	8.02285e-09
0	5.5006e-07	1.92672e-08	2.72735e-06	2.26481e-14	3.17293e-09	5.07751e-10
0	2.1254e-11	1.04692e-10	2.038e-14	1.48995e-13	1.44628e-25	1.40837e-12
0	1.05335e-08	2.07724e-10	5.24597e-08	1.78357e-25	1.203e-14	2.97649e-15
0	8.26361e-12	1.46638e-13	3.63188e-11	6.70176e-22	9.43674e-20	4.85258e-12
0	2.3282e-09	1.09642e-08	5.67328e-10	5.08039e-18	2.85925e-14	1.09386e-10
0	2.01827e-06	1.28923e-06	8.56139e-08	4.62793e-09	4.1836e-07	8.29352e-06
0	6.88091e-12	7.25171e-12	2.68858e-11	2.36504e-21	1.20798e-18	2.67007e-13
0	1.40201e-08	2.55236e-10	6.63363e-08	7.14247e-11	3.41478e-09	2.29464e-11
0	0.000295923	5.4348e-07	0.00147905	1.15428e-11	2.21619e-08	9.90859e-11
0	4.97762e-13	2.39687e-12	2.32963e-16	1.02631e-23	4.86226e-19	9.17037e-14
0	3.43384e-08	8.5779e-10	1.59455e-07	1.16945e-19	1.07328e-08	6.46818e-10
0	3.73887e-10	1.2519e-09	2.82466e-14	1.67928e-14	1.33385e-24	6.17492e-10
0	4.22004e-08	2.02223e-07	6.13844e-12	1.47698e-16	1.22959e-17	8.77274e-09
0	4.73481e-10	1.68856e-09	5.68759e-10	7.88259e-13	1.86756e-17	1.09303e-10
0	4.56837e-09	2.97176e-10	2.31509e-09	1.87617e-11	1.98931e-08	3.17774e-10
0	1.1934e-10	4.80154e-10	1.16503e-10	2.15669e-25	1.23122e-21	4.20798e-14
0	6.64638e-07	2.62935e-08	5.0957e-08	5.61995e-11	3.24576e-06	1.21048e-10
0	5.18581e-07	1.60542e-06	9.86887e-07	1.11841e-10	2.95053e-11	4.53192e-10
0	2.92991e-05	3.86134e-09	0.000146487	1.58724e-21	8.73779e-13	4.8213e-09
0	5.60576e-09	2.79912e-08	3.56832e-11	7.2577e-24	6.81446e-24	1.88103e-12
0	2.82144e-09	1.09698e-08	4.66676e-12	4.35465e-17	7.49052e-21	3.1327e-09
0	0.177562	0.115386	0.770939	6.66657e-07	0.00138151	0.000101557
0	1.76056e-07	3.19565e-08	8.48319e-07	7.16911e-13	1.31699e-12	4.07655e-13
0	4.38187e-09	2.18435e-08	9.60764e-13	1.17555e-18	3.06494e-23	6.48408e-11
0	3.32681e-06	1.76003e-07	1.64105e-05	1.12269e-17	4.43912e-08	3.17155e-09
0	1.24021e-08	5.19689e-08	9.91302e-09	2.72079e-23	2.63457e-21	1.28856e-10
0	1.87617e-09	9.32356e-09	3.88278e-11	9.68341e-19	3.37106e-21	1.84765e-11
0	3.3858e-08	1.67976e-07	1.84572e-10	1.87233e-13	3.33552e-14	1.12913e-09
0	1.29186e-10	1.00314e-10	4.35188e-10	4.43268e-14	5.28227e-23	1.10386e-10
0	2.47122e-10	4.46756e-10	3.29423e-10	6.33054e-17	4.4756e-17	4.5943e-10
0	4.88146e-07	2.43066e-06	2.856e-09	5.20063e-18	7.0438e-09	1.7252e-10
0	9.23978e-10	4.49631e-09	6.80304e-11	1.70213e-12	1.97536e-13	5.36487e-11
0	1.86426e-09	9.10981e-09	2.39479e-11	9.74572e-12	1.28936e-16	1.77775e-10
0	1.02239e-08	5.05571e-08	1.99613e-10	3.60544e-15	6.18636e-14	3.62943e-10
0	7.3025e-07	3.62272e-06	2.76191e-08	2.10691e-11	2.739e-16	8.87599e-10
0	2.06739e-09	9.96548e-09	1.93106e-10	1.51645e-28	1.43165e-12	1.7693e-10
0	3.55837e-10	1.77751e-09	5.51775e-15	7.02214e-20	2.66067e-14	1.63695e-12
0	1.83082e-08	1.16039e-09	8.99235e-08	8.86068e-18	1.98534e-10	2.58442e-10
0	1.61911e-11	8.02886e-11	3.84769e-13	3.28368e-24	1.49715e-17	2.81956e-13
0	0.000921909	3.01197e-06	0.00460653	3.42962e-11	6.07338e-11	9.28716e-10
0	7.60138e-11	1.32256e-10	1.6559e-10	9.67698e-20	8.22006e-11	2.19815e-14
0	5.86075e-09	2.54962e-08	3.8063e-09	5.09111e-27	8.83338e-18	1.29417e-12
0	1.57375e-09	5.39985e-09	2.40754e-09	1.29562e-20	2.93896e-19	6.13349e-11
0	7.89226e-09	3.83338e-08	8.28774e-10	1.49833e-21	4.09807e-18	2.9868e-10
0	3.04494e-11	1.40849e-10	3.90071e-12	9.96388e-20	2.04461e-15	7.4958e-12
0	9.19852e-08	4.56903e-08	4.11126e-07	1.14007e-11	2.85178e-09	2.47156e-10
0	5.23671e-10	9.12885e-10	1.46766e-09	1.8893e-20	1.9415e-12	2.35866e-10
0	1.47619e-10	2.52685e-10	2.13303e-12	1.00725e-22	1.69789e-16	4.83275e-10
0	1.14201e-09	3.1108e-11	1.53342e-10	1.21662e-21	6.56069e-15	5.52559e-09
0	0.00045747	0.00228142	5.92726e-06	3.00161e-13	3.86042e-10	7.7734e-10
0	1.0145e-09	5.07037e-09	1.53153e-12	1.02276e-25	5.25151e-17	5.91384e-13
0	2.80566e-10	1.39844e-09	1.64268e-17	8.64693e-20	2.31701e-19	4.3906e-12
0	0.00555986	4.2696e-05	0.0109132	0.0165565	1.38902e-05	0.000273071
0	2.44213e-11	1.1897e-10	2.58204e-15	4.29882e-27	5.2e-22	3.13395e-12
0	1.4379e-08	7.13819e-08	4.42982e-10	4.64184e-24	1.14185e-13	6.99681e-11
0	5.91956e-10	2.80979e-09	9.36731e-12	1.15404e-24	2.74647e-18	1.40627e-10
0	1.34315e-07	6.68355e-07	2.86781e-10	2.41014e-10	2.75006e-12	2.68949e-09
0	4.6565e-07	2.29778e-06	1.68213e-08	1.17704e-10	1.3507e-08	2.99589e-11
0	5.17602e-10	2.58676e-09	1.2347e-12	1.04082e-22	1.37066e-17	1.30177e-14
0	1.44084e-08	7.04873e-08	1.01666e-09	1.16624e-16	1.95598e-11	5.18262e-10
1	0.798891	0.00376269	0.998415	0.999986	0.992293	1
1	0.999988	0.999995	0.999978	0.999971	0.999997	1
1	0.999974	1	0.999884	0.99999	0.999998	1
1	0.999954	0.999886	0.999934	0.99998	0.999977	0.999992
1	0.999995	0.999994	0.999996	0.999994	0.999989	1
1	0.999995	1	0.999985	0.999991	1	1
1	0.999837	0.999999	0.999195	0.999995	0.999994	1
1	0.999993	1	0.999985	0.999993	0.999986	1
1	0.634848	0.626491	0.254959	0.999993	0.292799	1
1	0.999173	0.999973	0.998135	0.999863	0.997926	0.999968
1	0.999998	1	1	0.999991	0.999999	1
1	0.999998	1	0.999995	0.999997	1	0.999997
1	0.601138	0.460533	0.989972	0.990745	0.564329	0.000108816
1	0.999996	1	0.999984	0.999997	0.999999	0.999999
1	0.999986	1	0.999984	0.999993	0.999953	1
1	0.999989	1	1	0.99999	0.999954	1
1	0.99998	1	0.99993	0.999995	0.999983	0.999992
1	0.999897	0.999979	0.999516	0.999994	0.999998	1
1	0.658247	0.289721	0.982855	0.998456	0.988392	0.0318107
1	0.999992	0.999983	0.999983	1	0.999995	1
1	0.398771	0.000414614	0.997922	1.12654e-08	4.36819e-05	0.995475
1	0.999944	1	0.999931	0.99999	0.999797	1
1	0.999893	0.999985	0.999499	0.99999	0.999995	0.999999
1	0.999997	1	0.999994	0.999994	0.999995	1
1	8.56868e-05	0.000332741	6.03207e-05	3.5268e-05	3.70362e-09	1.00292e-07
1	0.999976	1	0.999885	0.999999	0.999997	1
1	0.999794	0.999998	0.999023	0.999968	0.999981	0.999997
1	0.999991	0.999999	0.999999	0.99999	0.999969	1
1	0.999995	1	1	0.999993	0.99998	1
1	0.999173	0.999973	0.998135	0.999863	0.997926	0.999968
1	0.999229	0.999965	0.998373	0.999886	0.997966	0.999955
1	0.999991	1	0.999987	0.999969	0.999999	0.999999
1	0.999011	0.996518	0.999738	0.99996	0.999748	0.999092
1	0.999997	1	0.999997	0.999993	0.999996	1
1	0.999935	0.999993	0.999816	0.999983	0.999887	0.999998
1	0.999998	1	1	0.999997	0.999992	1
1	0.999868	0.999988	0.999419	0.999988	0.999944	0.999999
1	0.999244	0.999993	0.996249	0.999991	0.999987	0.999999
1	0.999953	1	0.999945	0.999969	0.999984	0.99987
1	0.999995	1	0.999992	0.999984	0.999999	1
1	0.999942	0.999999	0.999752	0.999965	0.999994	0.999999
1	0.999934	0.999974	0.999776	0.999947	0.999971	0.999999
1	0.999996	1	0.999986	0.999997	0.999995	1
1	0.999999	1	1	0.999999	0.999998	1
1	0.999997	1	0.999998	0.999992	0.999998	0.999999
1	0.999996	1	0.999999	0.999984	0.999998	1
1	0.999984	0.999944	0.999996	0.999994	0.999986	0.999999
1	0.999989	1	0.999974	0.999997	0.999977	1
1	0.999882	0.999975	0.999442	0.999994	0.999998	1
1	0.99998	1	0.99993	0.999995	0.999983	0.999992
1	0.999923	0.999997	0.999834	0.999996	0.999993	0.999793
1	0.217895	0.0129337	0.999256	2.3458e-08	0.0386976	0.0385889
1	0.980014	0.932509	0.988916	0.999905	0.999936	0.978803
1	0.999299	0.996701	0.999801	0.999992	0.999999	1
1	0.999947	0.999967	0.999835	0.999977	0.999968	0.999989
1	0.99999	1	0.999987	0.999971	0.999994	1
1	0.957767	0.999996	0.788882	0.999979	0.999978	0.999999
1	0.999988	0.999965	0.999995	0.999989	0.999992	1
1	0.999997	1	1	0.99999	0.999993	1
1	0.550622	0.984558	0.707397	0.999968	0.0611701	1.72945e-05
1	0.998488	0.998763	0.993785	0.999987	0.999903	1
1	0.999978	1	0.999959	0.999993	0.999938	1
1	0.999992	1	0.999999	0.999972	0.99999	1
1	0.872014	0.992389	0.990095	0.999737	0.377847	1
1	0.999961	0.999999	0.99986	0.99999	0.999996	0.99996
1	0.999835	0.999998	0.999209	0.999991	0.999977	1
1	0.999988	0.999999	0.999973	0.999981	0.999989	0.999999
1	0.999997	1	0.999998	0.999999	0.999986	1
1	0.99997	1	0.999865	0.999997	0.999988	0.999999
1	0.999982	1	0.999983	0.999989	0.999942	0.999997
1	0.999997	0.999999	0.999993	0.999997	0.999997	1
1	0.371079	0.00225627	0.737208	0.999902	0.0884869	0.0275415
1	0.999998	1	0.999999	0.999995	0.999999	1
1	0.97087	0.994814	0.998042	0.999982	0.86202	0.999491
1	0.987102	0.996932	0.938691	0.999923	0.999973	0.999993
1	0.999975	1	0.999937	0.999986	0.99995	1
1	0.917333	0.999768	0.587643	0.999917	0.999338	1
1	0.999746	0.999996	0.999301	0.999985	0.999518	0.999929
1	0.992236	0.985895	0.996226	0.999836	0.979415	0.99981
1	0.999994	0.999999	0.999988	0.999983	0.999998	1
1	0.999998	1	0.999997	0.999992	1	1
1	0.999997	0.999999	1	0.999986	0.999999	1
1	0.99997	1	0.999865	0.999997	0.999988	0.999999
1	0.20239	0.0125764	0.999355	1.91057e-07	1.85128e-05	2.83443e-08
1	0.999805	1	0.999247	0.999999	0.999991	0.999787
1	0.999576	0.999996	0.998559	0.999891	0.999433	1
1	0.999993	1	1	0.999985	0.999982	1
1	0.999992	1	0.999986	0.99999	0.999986	1
1	0.99998	1	0.999906	0.999999	0.999994	0.999999
1	0.999992	1	0.999997	1	0.999965	1
1	0.999989	0.999977	0.999972	0.999994	1	0.999999
1	0.99997	1	1	0.999999	0.999851	1
1	0.999999	1	1	0.999995	0.999999	1
1	0.999887	1	0.999911	0.999995	0.999532	0.999995
1	0.998181	0.996311	0.99552	0.999975	0.999311	0.999785
1	0.987746	0.994715	0.997837	0.999983	0.94675	0.999445
1	0.000173681	0.00062114	0.000247199	1.21e-08	5.24115e-08	4.28232e-10
1	0.99975	0.999915	0.99889	0.99997	0.999993	0.999982
1	0.999999	1	0.999998	0.999996	1	1
1	0.999999	1	0.999998	0.999997	1	1
1	0.999993	1	0.999975	0.999992	0.999999	0.999999
1	0.999997	0.999999	0.99999	0.999998	0.999998	0.999999
1	0.999989	1	0.999999	0.999991	0.999953	1
1	0.999789	0.999997	0.999285	0.999991	0.999986	0.999687
