# Supplementary material for: AI-based detection and classification of anomalous aortic origin of coronary arteries using coronary CT angiography images
Source: Nat Commun. 2025 Apr 1;16:3095. doi: 10.1038/s41467-025-58362-9 (PMC11961624; doi:10.1038/s41467-025-58362-9)
Supplement: Supplementary file 4 — Source Data [file 41467_2025_58362_MOESM4_ESM.zip › SourceData/supplementary/SupplementaryFigure22.xlsx]

## Sheet: test_external
label	ensemble	model_0	model_1	model_2	model_3	model_4
0	5.27287e-09	2.22398e-08	3.74312e-09	2.41918e-11	7.07591e-15	3.5727e-10
0	5.71114e-09	2.84135e-08	9.59233e-11	3.77206e-16	3.4969e-14	4.62627e-11
0	1.24405e-09	8.60518e-11	2.94202e-11	2.64166e-15	1.21937e-14	6.10474e-09
0	3.0149e-10	4.23682e-10	3.86474e-11	5.79765e-13	2.26837e-15	1.04454e-09
0	1.97213e-09	9.05579e-09	8.42985e-15	1.82459e-22	4.141e-12	8.00712e-10
0	9.71072e-06	4.1741e-06	2.29394e-05	7.72102e-09	2.14291e-05	3.28842e-09
0	6.04403e-08	3.01665e-07	2.82437e-12	3.16306e-20	7.26133e-15	5.33441e-10
0	3.24628e-09	1.28243e-08	6.10345e-10	1.99482e-16	3.67808e-10	2.4289e-09
0	2.38705e-09	1.50444e-10	1.14865e-08	1.72225e-22	3.10091e-18	2.98317e-10
0	2.09041e-09	1.00616e-08	1.62328e-11	1.25727e-11	3.55238e-10	6.44804e-12
0	2.57518e-07	2.22131e-08	1.26458e-06	4.52869e-15	1.28653e-15	7.97829e-10
0	3.89765e-09	7.45803e-10	1.86467e-08	2.3315e-19	2.52212e-16	9.56819e-11
0	5.35257e-10	4.7985e-10	2.18864e-09	7.78167e-12	6.85524e-18	1.49672e-14
0	1.89773e-08	9.47551e-08	1.49374e-15	2.14897e-13	3.87105e-12	1.2741e-10
0	3.01617e-10	1.48164e-09	2.63657e-11	3.83584e-20	3.51163e-24	8.28701e-14
0	4.2006e-09	1.77637e-09	1.90106e-08	3.68715e-23	5.9534e-15	2.16061e-10
0	8.94945e-10	3.8904e-09	1.15983e-18	2.11799e-12	2.06865e-23	5.82208e-10
0	5.8606e-08	2.31461e-07	1.19974e-08	3.71024e-11	4.29374e-08	6.59691e-09
0	5.8606e-08	2.31461e-07	1.19974e-08	3.71024e-11	4.29374e-08	6.59691e-09
0	1.28494e-09	1.41012e-11	6.35528e-09	1.97594e-14	1.57509e-16	5.53056e-11
0	2.07975e-08	8.11894e-08	5.43476e-09	4.72148e-13	3.18202e-10	1.70448e-08
0	4.14193e-10	8.07332e-13	2.05334e-09	4.6636e-20	3.8999e-16	1.68174e-11
0	3.16423e-08	1.55884e-07	1.51271e-09	4.88516e-10	7.42221e-17	3.26078e-10
0	7.6431e-09	3.81421e-08	7.21991e-11	1.70178e-13	3.64996e-16	1.02898e-12
0	4.61961e-09	2.05478e-08	1.79677e-09	1.94253e-20	1.72436e-12	7.51779e-10
0	1.60738e-09	8.03686e-09	5.47912e-14	1.5017e-16	4.45354e-20	4.55725e-15
0	1.98165e-10	2.59597e-12	3.75443e-13	1.10072e-19	1.28552e-16	9.87853e-10
0	3.58532e-11	2.65228e-12	1.76471e-10	4.44849e-16	6.05462e-18	1.42102e-13
0	2.69349e-08	1.00906e-07	3.25226e-08	5.49088e-19	2.92315e-10	9.53333e-10
0	3.34655e-08	1.66653e-07	6.60288e-11	5.15917e-14	6.15951e-15	6.0874e-10
0	2.40222e-08	1.18696e-07	1.18595e-09	1.21289e-16	4.87371e-15	2.29067e-10
0	7.34723e-08	3.47693e-07	6.76694e-11	5.22492e-10	1.81589e-08	9.19873e-10
0	2.51948e-09	1.19584e-08	1.20461e-13	4.08674e-11	1.68505e-17	5.98024e-10
0	6.83771e-10	2.97271e-09	1.21547e-12	4.71702e-12	7.56736e-14	4.4014e-10
0	9.99569e-11	1.80339e-10	3.66528e-15	8.40645e-11	3.88509e-16	2.35377e-10
0	4.84877e-08	2.4163e-07	2.1712e-12	4.31188e-13	3.8828e-13	8.05783e-10
0	3.05858e-09	1.52901e-08	2.7518e-12	4.63881e-22	8.69279e-23	1.17541e-13
0	3.05858e-09	1.52901e-08	2.7518e-12	4.63881e-22	8.69279e-23	1.17541e-13
0	2.9472e-11	1.32292e-14	1.89351e-17	5.20347e-12	9.25435e-22	1.42143e-10
0	5.90596e-10	2.07264e-09	1.00362e-11	1.33461e-18	6.41111e-14	8.70237e-10
0	7.96066e-09	3.96714e-08	2.73049e-12	1.56172e-14	3.6092e-22	1.29166e-10
0	2.1213e-08	1.05731e-07	1.7389e-16	1.43964e-13	3.94915e-22	3.33976e-10
0	4.28612e-11	2.14294e-10	7.29345e-15	4.68002e-17	8.4499e-23	4.35058e-15
0	5.23036e-11	3.90746e-12	7.58769e-12	7.80994e-23	6.44728e-17	2.50023e-10
0	9.89078e-09	1.2936e-08	3.6444e-08	4.22001e-17	2.66245e-11	4.73337e-11
0	1.64943e-09	3.91812e-10	2.17346e-12	3.4168e-13	1.1623e-09	6.69054e-09
0	4.95414e-09	2.46416e-08	4.45295e-13	7.45938e-15	1.0752e-13	1.2858e-10
0	6.60182e-09	6.05371e-09	1.93848e-14	1.18361e-11	1.23704e-10	2.68198e-08
0	4.62365e-08	1.75427e-10	2.30184e-07	1.28903e-23	6.59653e-15	8.22735e-10
0	2.19524e-07	1.02074e-07	6.60487e-09	3.91477e-08	9.45728e-07	4.06732e-09
0	8.91419e-09	4.45443e-08	2.6469e-11	4.63234e-24	9.07059e-19	1.52799e-13
0	9.7425e-07	4.07533e-09	4.44306e-06	1.5448e-09	3.75715e-07	4.68564e-08
0	1.40278e-12	6.37874e-13	6.37343e-12	1.3242e-26	1.53085e-21	2.6179e-15
0	6.9746e-11	3.29697e-10	2.91383e-13	7.83902e-19	2.53627e-15	1.8739e-11
0	3.89171e-08	7.49346e-08	1.48389e-08	5.6595e-12	1.03839e-07	9.67673e-10
0	5.3958e-06	2.43431e-05	2.6342e-06	1.35441e-16	9.54787e-10	7.91399e-10
0	1.00004e-06	4.03267e-06	2.60183e-08	1.85392e-07	7.38798e-07	1.73028e-08
0	1.99113e-10	2.31314e-10	1.87245e-10	2.19651e-15	2.63563e-12	5.74371e-10
0	6.28476e-11	1.05876e-11	9.33084e-12	8.70785e-18	1.17036e-16	2.94319e-10
0	3.18542e-08	1.14121e-07	4.42432e-08	1.69179e-19	1.9386e-23	9.06692e-10
0	6.52592e-09	9.69201e-10	3.14136e-08	2.32641e-10	2.36916e-14	1.41602e-11
0	2.53164e-07	9.88465e-07	2.75524e-07	9.73261e-11	1.04953e-14	1.73387e-09
0	5.15601e-08	2.57595e-07	2.21579e-11	4.65239e-15	1.70197e-20	1.83334e-10
0	1.04878e-08	4.95247e-08	7.24714e-10	1.18161e-16	6.09679e-15	2.18942e-09
0	1.22227e-07	5.97613e-07	2.71133e-10	1.5266e-09	1.74833e-11	1.17084e-08
0	3.41695e-10	1.69042e-09	1.57558e-11	3.20901e-20	2.10037e-20	2.30068e-12
0	3.68194e-10	1.88039e-10	3.141e-13	2.10244e-10	1.37312e-09	6.92478e-11
0	1.37614e-09	4.99592e-09	2.65229e-13	1.78359e-18	1.5996e-09	2.84896e-10
0	9.64588e-11	2.13863e-10	4.84592e-11	1.28286e-11	7.10456e-11	1.36098e-10
0	1.68013e-09	3.87794e-10	8.00547e-09	1.83603e-19	7.1053e-14	7.32877e-12
0	4.7535e-10	2.33902e-09	1.38791e-14	9.01752e-23	6.50125e-13	3.70633e-11
0	7.50809e-09	1.12425e-08	2.62249e-08	2.19359e-19	3.17168e-12	6.99036e-11
0	5.76683e-08	1.311e-08	2.71954e-07	1.35671e-11	8.55555e-14	3.26372e-09
0	0.179443	7.84134e-07	0.895731	9.28496e-10	0.0014818	2.22419e-07
0	8.51585e-10	3.84397e-09	2.7355e-19	1.60568e-11	8.36454e-22	3.979e-10
0	3.88663e-09	1.87133e-08	1.92579e-12	5.9595e-10	2.39749e-18	1.21987e-10
0	8.8159e-08	3.59461e-07	7.52102e-08	1.63984e-09	2.29108e-12	4.48155e-09
0	6.95176e-10	3.47588e-09	2.36451e-17	1.31408e-27	1.71078e-27	3.74762e-15
0	2.77983e-11	1.118e-10	2.53327e-11	1.37558e-17	1.28767e-21	1.85886e-12
0	3.22249e-07	1.34568e-06	2.40494e-07	3.48529e-10	2.35769e-08	1.14033e-09
0	5.58651e-10	5.64078e-10	2.22917e-09	6.51161e-18	6.7505e-20	4.84433e-15
0	3.82451e-12	9.26922e-12	9.85079e-12	1.86048e-23	2.26671e-15	2.63159e-16
0	8.1568e-09	1.72457e-09	3.88277e-08	2.51594e-17	1.28042e-18	2.31685e-10
0	9.87167e-11	4.81226e-10	7.2312e-12	1.88312e-19	1.08938e-14	5.11508e-12
0	4.91669e-10	1.99383e-09	4.59367e-10	3.07911e-18	7.9678e-15	5.13858e-12
0	8.24957e-07	3.38206e-06	6.57717e-10	4.23791e-07	2.23314e-08	2.95943e-07
0	7.1741e-06	2.56891e-06	3.25486e-05	5.33077e-11	7.35921e-07	1.70019e-08
0	8.60539e-11	1.61069e-10	4.41367e-16	4.64497e-16	3.86333e-14	2.6916e-10
0	1.21217e-07	4.47539e-11	6.05943e-07	3.27393e-18	1.66948e-11	7.91298e-11
0	1.0575e-10	5.28713e-10	1.18369e-15	1.00278e-18	2.78612e-22	3.7377e-14
0	4.4759e-07	6.13775e-10	2.23724e-06	1.46161e-20	2.3312e-14	9.21794e-11
0	8.48503e-10	4.23372e-09	8.68004e-12	5.76544e-22	2.82491e-20	1.15976e-13
0	1.12075e-10	2.20164e-10	1.25288e-11	4.05817e-18	8.14098e-27	3.27681e-10
0	3.95783e-10	1.75352e-09	2.23978e-10	1.32948e-23	1.08571e-17	1.4205e-12
0	2.29742e-07	9.76333e-07	2.66389e-08	1.01967e-10	1.45486e-07	1.50123e-10
0	2.38161e-10	6.79063e-10	3.89687e-10	2.47291e-19	4.91427e-14	1.22004e-10
0	2.54259e-08	2.41509e-12	1.14533e-07	4.22179e-14	1.25678e-08	2.67852e-11
0	9.02397e-09	3.56348e-14	4.51025e-08	5.54738e-13	3.17401e-12	1.35536e-11
0	2.60805e-08	1.29832e-07	5.98256e-14	2.18164e-13	7.2045e-21	5.69894e-10
0	1.08488e-09	1.84922e-11	1.29677e-10	1.69008e-17	4.14806e-17	5.27621e-09
0	1.13503e-09	4.58935e-10	4.54425e-09	3.39328e-25	2.23259e-14	6.71957e-10
0	2.53352e-09	4.13966e-09	4.56662e-09	3.15518e-19	3.33258e-09	6.28719e-10
0	2.65911e-09	8.72776e-09	1.14248e-11	4.33131e-12	2.08117e-17	4.55205e-09
0	7.2552e-10	4.9873e-10	2.08118e-11	2.46143e-21	1.84051e-15	3.10806e-09
0	2.56224e-10	8.87315e-10	1.43072e-11	7.18991e-15	5.60279e-19	3.7949e-10
0	4.76377e-06	2.38121e-05	1.16746e-09	1.7197e-15	2.27457e-12	5.5434e-09
0	6.11375e-10	2.1357e-09	3.78851e-14	2.24534e-10	2.74869e-11	6.6912e-10
0	1.27586e-09	7.67916e-10	5.60783e-09	1.35537e-18	1.90591e-16	3.5435e-12
0	5.64845e-11	1.38721e-10	1.15526e-14	4.43795e-12	3.09781e-18	1.39252e-10
0	4.17607e-07	7.55194e-07	1.05127e-06	1.52334e-07	1.29154e-07	7.99289e-11
0	6.73893e-09	4.38322e-09	2.87245e-08	1.51282e-11	1.73096e-11	5.54463e-10
0	5.5955e-07	1.07511e-08	2.78527e-06	5.89371e-18	3.76662e-10	1.35403e-09
0	2.35354e-08	1.17398e-07	8.79691e-15	6.10912e-18	2.7835e-10	1.68978e-13
0	7.1405e-09	2.56946e-08	9.91958e-09	3.6635e-23	2.4223e-12	8.59323e-11
0	1.58191e-05	4.11765e-07	7.41766e-09	2.46042e-12	7.86475e-05	2.90661e-08
0	4.02674e-12	2.01104e-11	4.19008e-17	2.07401e-18	2.76542e-21	2.32692e-14
0	6.72298e-07	3.16289e-10	3.1918e-06	2.48849e-09	1.65755e-07	1.12869e-09
0	3.11291e-06	6.73412e-06	6.73352e-06	3.53669e-09	2.09024e-06	3.12577e-09
0	4.03914e-10	2.01737e-09	8.52553e-13	1.33891e-12	8.51845e-17	7.38156e-15
0	8.35286e-10	1.53225e-12	3.79331e-09	4.3121e-15	3.14313e-13	3.81276e-10
0	5.87065e-10	2.09453e-09	8.19204e-10	1.21182e-17	2.56992e-18	2.1595e-11
0	4.76628e-11	2.36216e-10	1.517e-12	1.42907e-28	3.12557e-25	5.80839e-13
0	1.79892e-09	6.13086e-09	4.27694e-14	1.82968e-18	1.69159e-20	2.86371e-09
0	4.21586e-07	6.49731e-09	2.10098e-06	3.8329e-20	8.80332e-15	4.49959e-10
0	6.78076e-08	3.80518e-09	3.34972e-07	1.58027e-13	4.57748e-11	2.15178e-10
0	1.68768e-09	9.30499e-12	8.22905e-09	3.24376e-18	1.60337e-19	2.00058e-10
0	3.28685e-11	1.60449e-10	1.49387e-12	7.90845e-23	5.39562e-18	2.39981e-12
0	5.09629e-09	2.12763e-08	3.6678e-09	1.09188e-10	3.21442e-10	1.06712e-10
0	2.16602e-09	2.31199e-09	1.35121e-09	4.72005e-15	7.11682e-09	5.00806e-11
0	3.64497e-10	1.70905e-09	2.15059e-11	3.43508e-11	1.00559e-22	5.75775e-11
0	2.70527e-08	1.285e-07	7.61202e-10	6.49125e-17	2.25299e-14	6.00196e-09
0	3.92e-09	1.2536e-08	4.61238e-15	6.15344e-10	4.62927e-09	1.81939e-09
0	4.38384e-08	1.40911e-08	6.55121e-11	2.47113e-09	2.02182e-07	3.82438e-10
0	9.93888e-08	1.50516e-07	9.87103e-08	2.47351e-07	8.91977e-15	3.67251e-10
0	1.40201e-08	2.55236e-10	6.63363e-08	7.14247e-11	3.41478e-09	2.29464e-11
0	2.54457e-09	2.45175e-10	1.16965e-08	1.24646e-13	7.79481e-10	1.54426e-12
0	2.89552e-07	1.3044e-06	1.30484e-07	1.62377e-09	9.72974e-09	1.52609e-09
1	0.942072	0.721869	0.992112	0.999988	0.996439	0.999952
1	0.999962	1	0.999825	0.999988	0.999999	1
1	1	1	1	0.999999	0.999998	1
1	0.878589	0.999999	0.419281	0.999998	0.973666	1
1	0.615737	0.999849	0.995374	0.979264	0.096966	0.00723113
1	0.999991	1	0.999972	1	0.999981	1
1	0.794716	0.999311	0.00117568	0.999962	0.973143	0.999989
1	0.859171	0.999911	0.737615	0.999969	0.558358	1
1	0.999971	1	0.999954	0.999907	0.999995	1
1	0.996415	0.998416	0.983731	0.999948	0.999983	0.999997
1	0.800365	0.00418203	0.99812	0.999675	0.99985	0.999997
1	0.667357	0.00852874	0.590222	0.996987	0.741052	0.999997
1	0.999988	1	0.999966	0.999973	1	1
1	0.999988	1	0.999966	0.999973	1	1
1	0.999874	1	0.999467	0.999997	0.999906	1
1	0.999858	1	0.999957	0.999922	0.999408	1
1	0.999874	1	0.999467	0.999997	0.999906	1
1	0.999843	1	0.99964	0.999988	0.999588	1
1	0.999956	0.999954	0.999846	0.999987	0.999993	1
1	0.450929	7.00785e-06	3.80624e-05	0.999264	0.952516	0.302818
1	0.999999	1	1	0.999997	0.999996	1
1	0.999763	0.999817	0.99911	0.999896	0.999994	0.999999
1	0.999867	0.999988	0.999377	0.999995	0.999975	1
1	0.999902	0.999999	0.999546	0.999968	0.999999	1
1	0.999666	0.999997	0.998335	0.999998	1	1
1	0.999938	0.999999	0.999981	0.999779	0.999933	1
1	0.999894	1	0.999501	0.999977	0.999994	1
1	0.968803	0.999956	0.998658	0.999974	0.845444	0.999981
1	0.999998	1	0.999994	0.999995	0.999999	1
1	0.835596	0.180934	0.997076	0.999984	0.999985	1
1	0.999991	0.999998	0.999994	0.999972	0.999992	1
1	0.835596	0.180934	0.997076	0.999984	0.999985	1
1	0.999867	0.999988	0.999377	0.999995	0.999975	1
1	0.999898	0.999986	0.999611	0.999918	0.999978	0.999998
1	0.999982	0.999945	0.99997	0.999998	1	1
