# Supplementary material for: AI-based detection and classification of anomalous aortic origin of coronary arteries using coronary CT angiography images
Source: Nat Commun. 2025 Apr 1;16:3095. doi: 10.1038/s41467-025-58362-9 (PMC11961624; doi:10.1038/s41467-025-58362-9)
Supplement: Supplementary file 4 — Source Data [file 41467_2025_58362_MOESM4_ESM.zip › SourceData/supplementary/SupplementaryFigure23.xlsx]

## Sheet: test_external
label	ensemble
0	1.12992e-09
0	3.23319e-05
0	3.35528e-10
0	2.60312e-07
0	5.27287e-09
0	5.71114e-09
0	2.81755e-08
0	1.24405e-09
0	3.0149e-10
0	1.97213e-09
0	1.04727e-08
0	9.71072e-06
0	9.84108e-08
0	1.7196e-08
0	6.04403e-08
0	0.000155767
0	3.24628e-09
0	2.38705e-09
0	2.09041e-09
0	2.57518e-07
0	4.46457e-09
0	1.34749e-08
0	3.89765e-09
0	5.35257e-10
0	5.34214e-06
0	3.00724e-09
0	1.89773e-08
0	8.91821e-10
0	2.27088e-09
0	8.25866e-06
0	3.01617e-10
0	5.27432e-07
0	4.97486e-08
0	4.2006e-09
0	8.94945e-10
0	6.75691e-07
0	5.82789e-07
0	5.8606e-08
0	5.8606e-08
0	1.63111e-08
0	1.28494e-09
0	3.17719e-07
0	2.84167e-07
0	7.12581e-09
0	0.101655
0	2.07975e-08
0	1.05441e-08
0	4.14193e-10
0	2.4709e-06
0	8.34366e-11
0	1.10936e-07
0	3.16423e-08
0	7.6431e-09
0	1.11618e-06
0	4.61961e-09
0	1.60738e-09
0	3.85274e-09
0	1.98165e-10
0	3.58532e-11
0	3.41463e-13
0	5.4066e-09
0	2.3184e-07
0	2.69349e-08
0	3.34655e-08
0	5.55188e-06
0	4.90203e-12
0	2.40222e-08
0	1.10324e-09
0	7.34723e-08
0	5.85244e-06
0	1.47112e-11
0	2.51948e-09
0	6.83771e-10
0	9.69752e-09
0	7.61504e-08
0	9.99569e-11
0	1.63793e-12
0	1.88807e-09
0	7.43728e-08
0	4.84877e-08
0	1.01209e-11
0	3.05858e-09
0	3.05858e-09
0	1.0001e-05
0	3.42429e-06
0	1.84171e-09
0	4.86565e-11
0	2.9472e-11
0	5.90596e-10
0	1.70854e-10
0	7.39001e-11
0	3.92424e-10
0	7.96066e-09
0	2.62081e-07
0	2.1213e-08
0	4.23998e-05
0	6.62149e-09
0	2.84013e-08
0	9.01533e-11
0	3.53588e-09
0	4.28612e-11
0	4.459e-08
0	1.65196e-10
0	1.5815e-08
0	4.42282e-08
0	5.23036e-11
0	5.84605e-07
0	6.92566e-10
0	3.48183e-12
0	9.89078e-09
0	9.7966e-11
0	1.64943e-09
0	2.15815e-07
0	8.55497e-07
0	4.95414e-09
0	6.60182e-09
0	2.27374e-08
0	0.00195749
0	3.46969e-08
0	4.62365e-08
0	1.289e-07
0	8.52514e-10
0	2.19524e-07
0	4.26184e-09
0	8.91419e-09
0	9.7425e-07
0	5.45112e-10
0	1.40278e-12
0	6.9746e-11
0	5.05923e-07
0	3.89171e-08
0	5.3958e-06
0	1.22202e-07
0	6.18655e-09
0	6.13801e-05
0	4.7968e-07
0	3.33919e-12
0	2.2529e-07
0	4.41819e-10
0	1.0025e-08
0	7.10185e-10
0	7.77082e-11
0	1.35111e-06
0	6.12749e-09
0	1.40115e-09
0	1.97191e-10
0	1.82815e-05
0	4.08732e-08
0	1.00004e-06
0	3.5491e-07
0	1.462e-07
0	1.17111e-08
0	1.99113e-10
0	6.28476e-11
0	1.42794e-09
0	3.18542e-08
0	1.9542e-09
0	6.52592e-09
0	2.53164e-07
0	8.55442e-08
0	6.67226e-10
0	5.86007e-09
0	5.15601e-08
0	5.96475e-08
0	1.04878e-08
0	4.6541e-12
0	5.41827e-08
0	1.02722e-08
0	1.22227e-07
0	6.20842e-09
0	4.39518e-09
0	3.41695e-10
0	3.68194e-10
0	5.5473e-06
0	1.37614e-09
0	9.64588e-11
0	1.58735e-07
0	4.24771e-07
0	1.68013e-09
0	2.80014e-09
0	6.57119e-10
0	2.19821e-06
0	4.7535e-10
0	1.55768e-10
0	7.50809e-09
0	2.08507e-08
0	3.88205e-10
0	5.76683e-08
0	8.46402e-08
0	3.16939e-10
0	3.62892e-09
0	1.14044e-07
0	4.76354e-10
0	0.179443
0	1.75284e-11
0	2.24369e-09
0	1.79637e-08
0	2.69885e-09
0	9.92916e-06
0	8.51585e-10
0	3.88663e-09
0	6.48027e-07
0	5.58493e-08
0	3.06898e-10
0	5.10542e-05
0	3.66603e-05
0	1.994e-05
0	7.21282e-09
0	8.8159e-08
0	6.95176e-10
0	2.92527e-11
0	1.78839e-07
0	5.21375e-09
0	0.000942994
0	6.59674e-09
0	4.85067e-08
0	2.77983e-11
0	3.22249e-07
0	7.96731e-10
0	1.56212e-07
0	5.58651e-10
0	3.82451e-12
0	8.1568e-09
0	9.87167e-11
0	4.91669e-10
0	7.27985e-08
0	9.43558e-06
0	8.24957e-07
0	2.43825e-07
0	1.1575e-10
0	7.1741e-06
0	8.60539e-11
0	2.29086e-11
0	8.85965e-07
0	1.20257e-09
0	1.21217e-07
0	2.52771e-09
0	1.0575e-10
0	2.87878e-09
0	2.76405e-07
0	4.4759e-07
0	8.48503e-10
0	0.339757
0	1.12075e-10
0	6.87849e-11
0	3.95783e-10
0	2.29742e-07
0	2.38161e-10
0	1.14196e-05
0	2.19905e-07
0	1.35866e-09
0	2.54259e-08
0	4.62546e-10
0	1.49004e-10
0	4.76253e-07
0	7.58645e-09
0	4.68449e-08
0	0.000567587
0	9.02397e-09
0	5.5006e-07
0	2.1254e-11
0	1.05335e-08
0	8.26361e-12
0	2.60805e-08
0	2.3282e-09
0	2.01827e-06
0	6.88091e-12
0	1.40201e-08
0	1.08488e-09
0	0.000295923
0	4.97762e-13
0	3.43384e-08
0	3.73887e-10
0	4.22004e-08
0	1.13503e-09
0	4.73481e-10
0	2.53352e-09
0	4.56837e-09
0	1.1934e-10
0	2.65911e-09
0	7.2552e-10
0	6.64638e-07
0	2.56224e-10
0	4.76377e-06
0	5.18581e-07
0	6.11375e-10
0	2.92991e-05
0	1.27586e-09
0	5.60576e-09
0	5.64845e-11
0	4.17607e-07
0	2.82144e-09
0	6.73893e-09
0	0.177562
0	1.76056e-07
0	4.38187e-09
0	3.32681e-06
0	5.5955e-07
0	1.24021e-08
0	1.87617e-09
0	2.35354e-08
0	3.3858e-08
0	1.29186e-10
0	7.1405e-09
0	2.47122e-10
0	4.88146e-07
0	9.23978e-10
0	1.58191e-05
0	1.86426e-09
0	4.02674e-12
0	6.72298e-07
0	1.02239e-08
0	7.3025e-07
0	2.06739e-09
0	3.55837e-10
0	1.83082e-08
0	1.61911e-11
0	0.000921909
0	3.11291e-06
0	4.03914e-10
0	8.35286e-10
0	5.87065e-10
0	7.60138e-11
0	5.86075e-09
0	1.57375e-09
0	7.89226e-09
0	3.04494e-11
0	4.76628e-11
0	9.19852e-08
0	5.23671e-10
0	1.47619e-10
0	1.14201e-09
0	0.00045747
0	1.0145e-09
0	1.79892e-09
0	4.21586e-07
0	2.80566e-10
0	6.78076e-08
0	0.00555986
0	1.68768e-09
0	3.28685e-11
0	2.44213e-11
0	1.4379e-08
0	5.91956e-10
0	5.09629e-09
0	1.34315e-07
0	2.16602e-09
0	3.64497e-10
0	2.70527e-08
0	3.92e-09
0	4.38384e-08
0	9.93888e-08
0	4.6565e-07
0	5.17602e-10
0	1.40201e-08
0	2.54457e-09
0	1.44084e-08
0	2.89552e-07
1	0.798891
1	0.942072
1	0.999988
1	0.999962
1	0.999974
1	0.999954
1	0.999995
1	0.999995
1	0.999837
1	0.999993
1	0.634848
1	0.999173
1	0.999998
1	0.999998
1	0.601138
1	0.999996
1	0.999986
1	1
1	0.999989
1	0.99998
1	0.999897
1	0.658247
1	0.999992
1	0.878589
1	0.398771
1	0.999944
1	0.999893
1	0.999997
1	0.615737
1	0.999991
1	8.56868e-05
1	0.999976
1	0.794716
1	0.999794
1	0.999991
1	0.999995
1	0.999173
1	0.999229
1	0.859171
1	0.999971
1	0.999991
1	0.996415
1	0.999011
1	0.800365
1	0.667357
1	0.999997
1	0.999935
1	0.999988
1	0.999988
1	0.999998
1	0.999868
1	0.999874
1	0.999858
1	0.999244
1	0.999953
1	0.999995
1	0.999942
1	0.999934
1	0.999996
1	0.999999
1	0.999997
1	0.999996
1	0.999984
1	0.999989
1	0.999882
1	0.99998
1	0.999923
1	0.217895
1	0.999874
1	0.999843
1	0.980014
1	0.999299
1	0.999947
1	0.999956
1	0.99999
1	0.957767
1	0.999988
1	0.999997
1	0.550622
1	0.450929
1	0.998488
1	0.999978
1	0.999992
1	0.999999
1	0.999763
1	0.872014
1	0.999961
1	0.999835
1	0.999988
1	0.999997
1	0.99997
1	0.999982
1	0.999997
1	0.371079
1	0.999867
1	0.999902
1	0.999666
1	0.999998
1	0.999938
1	0.97087
1	0.999894
1	0.987102
1	0.999975
1	0.917333
1	0.999746
1	0.992236
1	0.999994
1	0.999998
1	0.999997
1	0.99997
1	0.968803
1	0.20239
1	0.999998
1	0.835596
1	0.999805
1	0.999576
1	0.999991
1	0.999993
1	0.999992
1	0.99998
1	0.999992
1	0.999989
1	0.835596
1	0.99997
1	0.999867
1	0.999999
1	0.999887
1	0.999898
1	0.999982
1	0.998181
1	0.987746
1	0.000173681
1	0.99975
1	0.999999
1	0.999999
1	0.999993
1	0.999997
1	0.999989
1	0.999789
