# Supplementary material for: AI-based detection and classification of anomalous aortic origin of coronary arteries using coronary CT angiography images
Source: Nat Commun. 2025 Apr 1;16:3095. doi: 10.1038/s41467-025-58362-9 (PMC11961624; doi:10.1038/s41467-025-58362-9)
Supplement: Supplementary file 4 — Source Data [file 41467_2025_58362_MOESM4_ESM.zip › SourceData/supplementary/SupplementaryFigure25.xlsx]

## Sheet: test_external
label	ensemble
0	5.27287e-09
0	5.71114e-09
0	1.24405e-09
0	3.0149e-10
0	1.97213e-09
0	9.71072e-06
0	6.04403e-08
0	3.24628e-09
0	2.38705e-09
0	2.09041e-09
0	2.57518e-07
0	3.89765e-09
0	5.35257e-10
0	1.89773e-08
0	3.01617e-10
0	4.2006e-09
0	8.94945e-10
0	5.8606e-08
0	5.8606e-08
0	1.28494e-09
0	2.07975e-08
0	4.14193e-10
0	3.16423e-08
0	7.6431e-09
0	4.61961e-09
0	1.60738e-09
0	1.98165e-10
0	3.58532e-11
0	2.69349e-08
0	3.34655e-08
0	2.40222e-08
0	7.34723e-08
0	2.51948e-09
0	6.83771e-10
0	9.99569e-11
0	4.84877e-08
0	3.05858e-09
0	3.05858e-09
0	2.9472e-11
0	5.90596e-10
0	7.96066e-09
0	2.1213e-08
0	4.28612e-11
0	5.23036e-11
0	9.89078e-09
0	1.64943e-09
0	4.95414e-09
0	6.60182e-09
0	4.62365e-08
0	2.19524e-07
0	8.91419e-09
0	9.7425e-07
0	1.40278e-12
0	6.9746e-11
0	3.89171e-08
0	5.3958e-06
0	1.00004e-06
0	1.99113e-10
0	6.28476e-11
0	3.18542e-08
0	6.52592e-09
0	2.53164e-07
0	5.15601e-08
0	1.04878e-08
0	1.22227e-07
0	3.41695e-10
0	3.68194e-10
0	1.37614e-09
0	9.64588e-11
0	1.68013e-09
0	4.7535e-10
0	7.50809e-09
0	5.76683e-08
0	0.179443
0	8.51585e-10
0	3.88663e-09
0	8.8159e-08
0	6.95176e-10
0	2.77983e-11
0	3.22249e-07
0	5.58651e-10
0	3.82451e-12
0	8.1568e-09
0	9.87167e-11
0	4.91669e-10
0	8.24957e-07
0	7.1741e-06
0	8.60539e-11
0	1.21217e-07
0	1.0575e-10
0	4.4759e-07
0	8.48503e-10
0	1.12075e-10
0	3.95783e-10
0	2.29742e-07
0	2.38161e-10
0	2.54259e-08
0	9.02397e-09
0	2.60805e-08
0	1.08488e-09
0	1.13503e-09
0	2.53352e-09
0	2.65911e-09
0	7.2552e-10
0	2.56224e-10
0	4.76377e-06
0	6.11375e-10
0	1.27586e-09
0	5.64845e-11
0	4.17607e-07
0	6.73893e-09
0	5.5955e-07
0	2.35354e-08
0	7.1405e-09
0	1.58191e-05
0	4.02674e-12
0	6.72298e-07
0	3.11291e-06
0	4.03914e-10
0	8.35286e-10
0	5.87065e-10
0	4.76628e-11
0	1.79892e-09
0	4.21586e-07
0	6.78076e-08
0	1.68768e-09
0	3.28685e-11
0	5.09629e-09
0	2.16602e-09
0	3.64497e-10
0	2.70527e-08
0	3.92e-09
0	4.38384e-08
0	9.93888e-08
0	1.40201e-08
0	2.54457e-09
0	2.89552e-07
1	0.942072
1	0.999962
1	1
1	0.878589
1	0.615737
1	0.999991
1	0.794716
1	0.859171
1	0.999971
1	0.996415
1	0.800365
1	0.667357
1	0.999988
1	0.999988
1	0.999874
1	0.999858
1	0.999874
1	0.999843
1	0.999956
1	0.450929
1	0.999999
1	0.999763
1	0.999867
1	0.999902
1	0.999666
1	0.999938
1	0.999894
1	0.968803
1	0.999998
1	0.835596
1	0.999991
1	0.835596
1	0.999867
1	0.999898
1	0.999982
