# Supplementary material for: AI-based detection and classification of anomalous aortic origin of coronary arteries using coronary CT angiography images
Source: Nat Commun. 2025 Apr 1;16:3095. doi: 10.1038/s41467-025-58362-9 (PMC11961624; doi:10.1038/s41467-025-58362-9)
Supplement: Supplementary file 4 — Source Data [file 41467_2025_58362_MOESM4_ESM.zip › SourceData/supplementary/SupplementaryFigure5.xlsx]

## Sheet: anomaly_detection_test_internal
label	model_0	model_1	model_2	model_3	model_4
0	3.05614e-11	1.95275e-10	8.19389e-07	1.71047e-10	4.54774e-09
0	7.18194e-11	6.07369e-14	3.68661e-08	7.1883e-13	5.515e-12
0	3.96614e-11	9.99928e-15	9.9693e-09	3.88157e-12	2.81297e-13
0	9.28405e-09	6.68664e-06	0.00153131	0.000139075	4.0757e-07
0	1.82749e-08	0.00037605	0.360457	1.85833e-06	1.70082e-06
0	4.73393e-10	1.50022e-07	4.30473e-10	1.27729e-08	1.33218e-06
0	1.63022e-10	7.89118e-08	1.36232e-10	2.14179e-08	1.93452e-06
0	3.19684e-11	1.01515e-12	0.000503696	4.50649e-09	7.41337e-06
0	7.23617e-11	1.11364e-08	6.307e-09	2.17459e-13	1.04038e-06
0	5.23056e-11	1.47228e-07	3.2869e-08	1.29238e-10	2.53924e-06
0	3.65616e-10	2.44657e-07	1.57504e-08	1.19681e-08	0.000862521
0	6.21495e-11	9.46009e-08	2.68499e-08	1.24604e-11	6.11792e-06
0	1.19604e-10	1.39119e-07	1.20549e-08	1.70331e-10	6.45282e-05
0	1.43042e-10	9.6854e-09	7.60739e-09	5.52831e-13	1.87982e-06
0	9.12883e-11	1.03535e-07	2.8385e-08	1.3756e-11	6.10386e-06
0	9.82549e-13	2.63662e-14	4.08205e-11	5.24691e-15	3.48001e-12
0	7.09036e-13	2.71492e-14	3.78982e-11	1.62244e-15	3.49859e-12
0	4.03753e-11	2.36133e-10	5.7223e-09	1.61025e-12	6.52357e-11
0	4.91382e-11	1.013e-09	1.4653e-08	1.93004e-12	1.261e-11
0	7.35235e-11	3.24488e-05	2.20047e-07	1.08639e-08	3.21638e-05
0	2.01784e-10	4.27509e-06	2.82523e-07	1.50419e-08	4.35655e-05
0	7.28543e-11	5.36217e-11	1.14683e-07	7.02922e-10	6.12109e-09
0	4.90516e-10	2.4194e-09	2.39144e-08	1.66915e-09	4.71293e-11
0	6.51747e-10	1.29247e-08	4.53722e-08	5.70302e-09	7.31265e-10
0	4.84078e-10	8.02276e-12	4.17026e-07	9.0354e-12	2.81179e-09
0	8.71561e-11	6.90294e-07	3.80264e-07	2.08153e-12	0.000560608
0	1.06172e-10	3.03071e-06	6.05638e-07	1.43407e-12	0.0011895
0	5.30074e-11	1.51208e-09	1.6312e-08	1.16497e-11	3.84917e-07
0	1.14146e-10	1.43485e-09	1.63177e-08	3.43575e-11	7.83051e-07
0	2.75766e-11	3.39428e-14	1.11844e-06	7.65768e-13	5.65723e-11
0	1.45147e-12	1.21819e-09	1.5744e-08	7.72054e-11	1.74077e-07
0	2.00432e-12	7.20756e-10	1.5784e-08	1.76721e-10	1.06827e-06
0	7.49073e-11	7.35254e-12	1.43579e-08	1.01502e-11	1.42797e-12
0	0.014505	7.28194e-05	0.00256131	2.19553e-08	0.0274644
0	0.707766	0.000455619	0.0139984	1.82193e-08	0.319277
0	0.95485	0.000118553	0.0771844	7.0981e-09	0.00497389
0	0.119007	0.000174208	0.604297	3.45729e-08	0.0114086
0	7.10183e-14	3.2113e-12	3.25118e-09	2.28383e-12	1.28322e-12
0	5.55373e-09	1.98539e-08	4.55104e-08	4.20035e-12	3.26788e-10
0	1.48625e-11	1.85053e-09	2.49594e-08	3.22346e-09	2.97392e-11
0	1.5011e-11	1.76416e-09	2.20089e-08	2.26707e-09	1.78853e-11
0	1.10328e-11	2.87496e-09	1.84175e-08	1.70962e-10	3.1459e-11
0	9.08484e-12	3.46799e-10	1.58385e-08	1.17419e-09	2.09565e-12
0	2.90056e-12	1.93345e-09	8.61245e-09	2.39331e-09	5.85791e-12
0	6.12145e-09	1.17988e-06	0.0108196	1.88239e-13	0.000501291
0	9.64289e-10	9.96493e-07	0.0116104	2.08573e-13	0.00015865
0	8.88605e-11	1.93255e-06	2.93503e-06	2.35889e-07	5.16867e-07
0	1.15486e-10	3.74945e-06	4.04767e-06	3.26477e-08	6.40593e-07
0	2.36013e-10	1.24881e-13	2.70304e-09	5.11939e-12	1.13946e-10
0	3.92225e-10	3.42937e-12	4.56644e-09	2.44092e-12	9.98977e-11
0	5.21956e-11	1.02382e-10	1.38859e-09	5.93644e-15	2.13259e-08
0	1.22838e-11	7.83018e-12	7.12942e-10	5.81526e-18	1.86238e-07
0	6.20315e-10	2.70617e-08	7.29222e-09	3.20284e-07	1.78745e-08
0	8.76763e-10	1.97897e-08	8.01022e-09	1.54148e-07	3.30765e-09
0	4.8837e-10	4.21375e-06	2.38575e-06	8.71929e-07	0.000562617
0	4.25497e-10	1.37484e-07	8.34294e-08	2.26073e-06	8.67272e-09
0	5.05091e-11	9.55343e-09	1.36386e-08	1.45694e-11	4.70435e-09
0	1.76463e-07	6.03583e-08	1.36314e-08	5.66451e-11	6.16532e-09
0	6.29032e-11	1.45663e-07	3.13002e-07	1.79187e-06	6.57062e-09
0	7.22792e-11	7.94875e-09	2.60957e-08	4.64988e-11	7.87366e-09
0	4.75945e-11	1.54026e-08	1.53114e-08	2.169e-10	7.22547e-09
0	2.86544e-10	5.05197e-13	1.32646e-08	5.54865e-16	9.24865e-08
0	4.28676e-11	2.90449e-12	3.20373e-09	4.2908e-15	2.23796e-09
0	7.60131e-12	1.04884e-09	1.42044e-08	3.79353e-15	7.60982e-09
0	1.27077e-10	1.58875e-07	5.53253e-09	2.38774e-13	7.18884e-07
0	1.13209e-10	1.21913e-07	5.79299e-09	8.5031e-14	8.18551e-07
0	1.48259e-10	1.84155e-10	5.38337e-08	9.67183e-14	2.71546e-11
0	2.4721e-10	3.80208e-10	3.30775e-08	3.8659e-13	1.11213e-11
0	2.14089e-11	6.37441e-08	1.43142e-08	3.39757e-13	1.49726e-07
0	5.75042e-11	8.7656e-08	9.34958e-09	6.56227e-13	1.65436e-07
0	5.28485e-11	1.44487e-08	1.12865e-08	6.10229e-13	1.08806e-09
0	2.52247e-11	1.99371e-08	1.1651e-08	1.46817e-13	2.42434e-10
0	9.51256e-11	5.44521e-09	5.19298e-09	5.42113e-13	2.13117e-11
0	1.05187e-10	4.3667e-09	3.82326e-09	8.45211e-13	8.78624e-11
0	1.97798e-11	1.19758e-10	1.99812e-08	3.13765e-14	2.78874e-07
0	2.8076e-11	9.4646e-11	5.76096e-08	2.30314e-15	1.07058e-07
0	3.67771e-14	4.75952e-12	1.75512e-09	2.97626e-17	4.25821e-08
0	1.70398e-14	4.88652e-12	1.96888e-09	2.13548e-17	3.39188e-08
0	0.00885655	1.97346e-07	0.996173	1.42513e-08	0.000229723
0	1.54872e-11	1.21139e-09	4.45301e-09	1.23515e-11	5.44082e-12
0	2.01151e-11	6.44528e-10	4.4582e-09	5.62272e-12	9.22557e-12
0	8.17178e-11	5.6131e-08	1.08381e-06	5.06424e-12	1.17557e-05
0	1.17674e-10	5.62595e-08	6.21804e-07	2.24823e-10	2.91895e-05
0	1.14115e-10	1.01097e-11	5.282e-08	3.4329e-11	4.34677e-08
0	1.28946e-10	7.93188e-11	8.94708e-08	5.48887e-12	5.24262e-09
0	1	0.759654	0.000758842	0.999997	0.999782
0	1	0.386818	0.000289543	0.999997	0.999752
0	1	0.805669	0.970137	0.999996	0.999999
0	0.984674	0.992004	4.33286e-05	0.999995	0.75345
0	3.39601e-14	6.31593e-16	1.43132e-09	1.02116e-12	2.39991e-13
0	4.58189e-11	2.61641e-11	2.38148e-09	2.9789e-13	5.60428e-13
0	4.18208e-11	1.00961e-11	1.32947e-09	1.54064e-10	1.25019e-11
0	1.40579e-12	3.88729e-15	4.98857e-09	2.84887e-11	9.50749e-14
0	5.90355e-13	1.27271e-17	6.53327e-10	2.78298e-15	1.66953e-15
0	4.91835e-12	3.64208e-14	2.75375e-09	4.33649e-13	2.47216e-12
0	3.34959e-13	2.27265e-17	9.23568e-10	2.04268e-13	2.58902e-14
0	5.59754e-14	8.95167e-17	9.95426e-10	1.23476e-12	5.43033e-14
0	2.46514e-11	4.6754e-12	9.05349e-10	1.01312e-14	1.59522e-11
0	9.67814e-14	2.46942e-15	1.50517e-09	1.2916e-12	1.05407e-13
0	4.00579e-10	2.37471e-10	8.6394e-09	4.13505e-12	4.78101e-09
0	5.53527e-10	1.28359e-07	5.65742e-09	2.05715e-11	2.69307e-07
0	5.53527e-10	1.28359e-07	5.65742e-09	2.05715e-11	2.69307e-07
0	1.0142e-09	1.23565e-08	3.40515e-09	3.28941e-13	1.59621e-08
0	8.68724e-11	3.47595e-09	5.77744e-09	1.24984e-14	2.38756e-08
0	2.23004e-10	7.98764e-12	7.94287e-09	3.53981e-12	1.62097e-07
0	5.93055e-10	1.97007e-11	3.73308e-09	5.19411e-12	1.48309e-07
0	2.23004e-10	7.98764e-12	7.94287e-09	3.53981e-12	1.62097e-07
0	2.23202e-12	6.13173e-15	2.60915e-09	1.52623e-20	4.77462e-10
0	7.74613e-12	6.09223e-15	6.02855e-09	1.62391e-19	1.58554e-09
0	1.73271e-10	4.47981e-09	1.47901e-08	6.07948e-12	3.54228e-09
0	6.33394e-10	2.14971e-08	5.24914e-09	8.74348e-12	3.13401e-07
0	9.91986e-11	1.36798e-07	4.16869e-08	3.89108e-11	1.49024e-06
0	7.88006e-11	3.30333e-07	5.06417e-08	1.30772e-10	1.56798e-06
0	1.14382e-10	2.76397e-06	6.05317e-05	7.66677e-12	0.000398776
0	1.09567e-10	8.13142e-06	2.24795e-05	3.91832e-11	0.000791596
0	2.69553e-11	9.55162e-14	1.34104e-07	2.65655e-18	3.03256e-07
0	4.18042e-11	2.91385e-14	1.24571e-07	3.06142e-18	3.83563e-07
0	6.69851e-12	1.32173e-14	1.37637e-08	1.07812e-12	1.43148e-07
0	2.5649e-11	5.86945e-15	1.15621e-09	3.91126e-12	4.40737e-09
0	3.65434e-10	1.31358e-09	8.34595e-08	2.42425e-09	1.47824e-07
0	1.14642e-11	5.64933e-13	3.02415e-09	2.93266e-17	3.0222e-07
0	1.19584e-11	6.34404e-13	3.23744e-09	3.07552e-16	2.14526e-07
0	1.38809e-10	2.37211e-18	3.55485e-09	4.62062e-15	9.1473e-08
0	2.6607e-11	5.72278e-13	6.55478e-09	1.15072e-13	5.59392e-14
0	8.85141e-11	8.05419e-13	7.80718e-09	5.38186e-14	1.85478e-13
0	8.51264e-11	1.58167e-08	8.3046e-05	6.19938e-09	5.28868e-05
0	3.95344e-11	6.30495e-08	7.6329e-07	4.79634e-09	0.929459
0	1.53105e-10	2.07879e-13	1.02449e-08	5.39659e-11	6.2124e-11
0	8.51823e-11	1.06489e-11	5.74495e-08	1.79884e-10	5.66708e-11
0	6.13916e-12	6.04812e-08	1.58858e-05	7.25734e-09	6.36269e-07
0	5.42776e-11	5.94186e-06	1.14229e-08	2.68686e-13	6.14111e-07
0	7.39757e-11	3.9004e-07	1.71697e-08	6.61608e-13	1.45174e-06
0	6.17271e-11	1.50517e-05	8.46715e-09	3.20729e-12	9.53386e-07
0	3.03969e-08	6.67692e-05	2.24308e-07	1.49418e-08	0.0692862
0	9.64533e-11	7.03048e-09	3.53445e-09	9.4643e-11	4.36912e-05
0	6.37448e-11	1.26327e-08	2.76761e-09	4.49751e-11	8.67875e-06
0	2.15541e-10	2.28623e-05	3.60846e-09	2.82494e-13	1.25167e-07
0	1.47522e-10	1.62703e-06	2.75048e-09	9.89651e-13	8.08712e-08
0	2.19885e-09	3.31447e-05	0.0633179	3.44383e-09	4.39444e-08
0	4.93839e-11	1.78043e-11	8.61004e-09	1.5742e-09	5.60906e-07
0	2.00745e-11	1.49286e-12	1.00877e-08	8.31066e-10	6.35481e-08
0	3.95277e-11	2.17923e-07	4.46174e-09	6.77626e-09	2.35699e-09
0	2.26616e-11	1.42746e-11	5.85219e-10	2.80981e-13	2.01214e-13
0	2.69487e-11	3.18146e-10	1.66453e-08	8.97231e-12	1.62635e-12
0	2.08101e-11	1.02095e-14	3.46882e-09	1.81319e-14	6.71459e-09
0	2.01103e-11	2.2296e-15	3.04845e-09	9.76556e-15	8.28877e-09
0	3.2216e-09	3.77916e-08	1.0457e-08	1.05002e-08	5.91459e-07
0	4.02642e-08	1.989e-05	3.88205e-08	2.23992e-07	0.00053041
0	2.54498e-07	2.13535e-05	2.02233e-07	2.18553e-07	0.00104403
0	7.71439e-07	9.60498e-06	4.81776e-09	6.73294e-09	0.000103647
0	1.36197e-08	1.30308e-05	1.21928e-08	1.83825e-08	6.0253e-05
0	3.18464e-11	2.1757e-15	1.40499e-08	6.06782e-13	1.60227e-07
0	1.23838e-11	9.04094e-16	1.38681e-08	2.65214e-13	1.57902e-07
0	3.57834e-10	2.25721e-09	5.3031e-08	4.73679e-15	3.79528e-09
0	2.36743e-11	3.0505e-12	4.25783e-09	1.19343e-16	3.67554e-07
0	3.8612e-11	1.38052e-11	4.27289e-09	1.61915e-17	7.97193e-06
0	6.14655e-12	4.7642e-08	4.94487e-09	3.18288e-14	0.00107752
0	8.6224e-11	2.26635e-08	1.79197e-09	1.49695e-15	0.00445274
0	2.42136e-11	7.47853e-10	1.75037e-08	2.79657e-09	5.46589e-09
0	1.69492e-11	6.81837e-10	1.51392e-08	1.81875e-09	2.67269e-09
0	2.42136e-11	7.47853e-10	1.75037e-08	2.79657e-09	5.46589e-09
0	1.69492e-11	6.81837e-10	1.51392e-08	1.81875e-09	2.67269e-09
0	1.7122e-11	1.3401e-08	8.88304e-09	6.55223e-18	0.00660971
0	6.15885e-12	3.62947e-10	7.98973e-09	3.78175e-13	5.06962e-11
0	3.37968e-11	3.36038e-12	1.18642e-08	4.95556e-14	6.67312e-10
0	1.38038e-10	4.19322e-07	1.32109e-06	2.1661e-14	4.30899e-08
0	2.52058e-10	4.75288e-07	1.42265e-06	3.42662e-13	2.5333e-07
0	6.06314e-10	3.24504e-07	1.97254e-06	1.50425e-07	0.00107607
0	1.03552e-10	6.59946e-08	9.91485e-06	1.06709e-07	0.000289643
0	4.16918e-11	3.7233e-14	4.685e-08	6.65431e-14	1.47354e-13
0	2.11331e-11	4.4246e-14	3.66255e-08	5.23074e-14	4.73129e-13
0	6.39172e-10	2.86491e-10	1.73875e-08	3.42005e-11	9.37988e-08
0	2.05417e-10	2.03915e-09	2.09903e-08	2.34041e-10	1.01845e-07
0	1.24693e-10	3.15161e-08	8.18563e-08	5.9731e-10	9.23502e-07
0	2.22973e-11	5.47671e-08	5.90711e-08	1.76722e-09	1.06753e-06
0	7.31356e-10	4.80465e-08	8.10008e-09	1.52863e-10	1.22709e-09
0	3.16795e-10	8.81303e-08	1.95857e-08	4.5044e-10	2.87362e-10
0	3.40558e-11	1.92934e-06	1.30965e-08	5.79934e-13	7.60908e-09
0	2.84624e-11	8.09212e-07	5.94495e-09	8.20445e-12	3.28092e-10
0	5.20894e-11	6.49032e-07	1.37389e-05	6.00547e-12	0.000258341
0	6.77076e-11	3.44986e-07	8.54567e-06	1.02953e-13	0.000157314
0	8.11704e-11	4.12664e-13	1.44864e-09	2.2959e-14	7.99009e-10
0	1.20434e-11	1.15109e-16	3.90243e-09	1.26002e-15	5.00559e-13
0	2.27253e-11	1.4462e-14	7.67269e-09	5.29153e-14	5.94714e-14
0	2.29623e-10	4.29014e-08	1.79697e-08	8.63679e-11	8.3233e-10
0	9.4685e-11	1.6449e-08	1.68938e-08	1.00294e-11	8.53089e-12
0	2.85465e-10	4.31259e-13	8.5342e-09	1.34092e-10	4.45855e-11
0	2.12425e-13	1.12769e-11	3.46066e-08	1.65443e-11	2.17153e-06
0	6.17621e-11	1.29622e-08	6.00947e-09	5.8898e-12	3.10938e-07
0	2.78382e-11	8.43345e-07	1.37608e-08	1.30481e-09	3.60374e-06
0	1.03104e-11	1.82751e-08	9.95643e-09	1.23172e-10	3.75433e-07
0	1.06408e-11	4.49467e-07	1.13729e-09	2.70321e-10	6.55526e-07
0	3.81242e-11	4.67644e-12	7.32975e-08	7.72219e-10	1.51146e-05
0	4.27271e-11	1.57414e-12	9.67036e-08	1.32859e-10	1.45172e-05
0	9.72179e-09	2.12589e-06	2.01877e-07	7.98886e-09	4.60787e-06
0	1.53793e-09	1.35355e-06	8.11882e-08	7.38299e-09	1.07832e-06
0	3.38499e-10	8.23076e-09	1.56333e-09	3.99435e-12	1.39568e-08
0	5.71901e-10	3.73797e-09	2.19493e-09	6.19332e-13	4.93863e-08
0	8.12503e-11	9.37019e-16	5.08818e-08	1.30161e-13	4.74969e-10
0	4.3552e-11	5.15279e-14	1.9754e-07	2.34402e-12	5.48267e-10
0	7.76305e-11	1.43369e-13	4.47812e-07	1.70794e-13	5.21107e-14
0	1.12515e-10	3.10588e-13	8.27053e-08	2.77072e-13	8.64713e-13
0	4.1378e-12	4.42196e-11	7.13758e-09	7.86425e-09	2.07263e-05
0	1.10126e-14	6.19508e-10	1.42955e-08	9.5831e-17	0.00235933
0	1.8933e-14	1.21428e-13	9.53366e-09	2.96286e-15	4.90033e-08
0	1.22787e-14	1.11071e-13	7.74299e-09	1.53356e-15	6.84521e-08
0	6.35721e-15	7.24645e-13	9.21557e-09	3.7351e-12	1.49436e-07
0	1.04677e-10	2.23519e-08	4.65646e-08	8.85248e-09	5.5439e-07
0	3.72655e-15	1.14639e-13	1.68049e-08	2.24473e-13	3.98556e-06
0	1.80702e-11	1.53878e-09	2.35969e-08	2.29086e-12	3.59883e-10
0	9.66649e-12	1.29585e-09	1.55721e-08	1.13571e-12	1.56045e-10
0	1.47253e-12	2.05872e-16	4.22672e-09	1.54455e-13	1.65276e-10
0	2.03733e-12	6.8702e-15	5.26845e-09	1.26823e-12	2.02323e-10
0	9.79769e-11	1.04974e-07	1.82065e-08	4.31558e-09	1.04364e-09
0	8.25563e-11	3.99734e-07	1.38333e-08	1.01475e-08	9.83524e-10
0	7.05828e-10	1.93453e-10	2.24985e-09	1.95077e-13	1.54216e-08
0	7.90801e-11	5.55821e-10	1.66325e-08	4.70986e-13	1.53524e-08
0	0.98737	0.0678401	0.9984	0.999995	0.000585666
0	6.52032e-11	1.12891e-08	5.58464e-08	4.9238e-11	1.487e-06
0	7.03321e-11	9.09764e-09	1.33144e-08	1.50896e-11	9.35865e-07
0	4.02099e-11	6.04534e-10	1.03445e-08	6.63597e-16	2.01076e-08
0	4.83452e-11	5.55087e-09	1.47472e-08	9.13133e-15	1.87415e-08
0	4.58904e-11	4.07557e-12	6.15287e-09	3.86369e-15	2.52738e-13
0	6.2402e-11	3.57769e-12	5.18193e-09	2.03312e-14	4.57869e-13
0	0.989308	1.71383e-07	1.72408e-05	1.3209e-09	8.82485e-08
0	0.313514	1.62794e-07	2.29506e-05	1.12419e-09	7.96719e-08
0	0.022696	1.13803e-07	1.29747e-05	8.72231e-10	3.51418e-08
0	3.5058e-08	0.00562201	0.00045132	8.87175e-09	0.000956838
0	1.04422e-07	0.0143238	0.0003699	4.14142e-09	3.45271e-05
0	3.32239e-11	5.20803e-10	0.0913605	3.22314e-13	1.4092e-08
0	5.87286e-08	5.79357e-06	0.758669	1.11326e-08	1.63463e-13
0	8.4475e-09	3.53763e-06	0.0487816	2.34094e-09	4.59039e-13
0	6.21559e-10	2.50332e-06	3.01148e-05	3.9908e-10	4.5597e-14
0	2.36221e-10	7.80665e-06	6.321e-08	9.93898e-12	1.76303e-18
0	7.65133e-11	1.44474e-09	3.48413e-08	1.0008e-09	2.65088e-13
0	3.40057e-10	2.40355e-09	4.63696e-08	6.66217e-10	4.89675e-14
0	3.82681e-10	0.000455231	0.000178917	6.54156e-08	0.00130858
0	9.8284e-12	1.14574e-08	8.97424e-08	1.44658e-07	1.49441e-06
0	2.80082e-09	4.76375e-05	2.6424e-08	1.79904e-07	1.03401e-05
0	4.91692e-10	5.41632e-07	1.62711e-08	2.25555e-08	1.51612e-05
0	4.90035e-10	0.000192846	7.82925e-08	1.43896e-07	1.1092e-05
0	5.10902e-11	1.91392e-09	7.06679e-10	1.60673e-13	2.71654e-07
0	5.57606e-11	1.34565e-09	1.55795e-09	3.36492e-13	3.2852e-07
0	4.60275e-09	9.15881e-10	7.75792e-05	5.583e-10	1.90539e-05
0	1.0084e-09	9.88138e-10	1.22347e-05	5.05609e-09	4.43326e-06
0	1.36756e-09	5.35465e-09	0.0146389	5.6861e-10	2.6571e-07
0	1.37377e-09	1.69408e-09	4.04383e-07	1.12753e-11	3.05222e-07
0	1.08066e-07	5.3491e-09	1.80103e-05	2.03258e-11	3.29332e-06
0	2.2117e-07	9.76049e-09	2.65342e-05	5.14662e-10	3.68201e-05
0	1.55154e-10	2.39346e-13	8.49977e-09	3.44991e-12	4.15363e-11
0	4.13823e-12	4.71572e-10	2.14387e-08	3.91291e-12	1.93413e-09
0	4.13823e-12	4.71572e-10	2.14387e-08	3.91291e-12	1.93413e-09
0	2.808e-11	8.39951e-11	6.35813e-09	4.03585e-12	2.57024e-10
0	2.808e-11	8.39951e-11	6.35813e-09	4.03585e-12	2.57024e-10
0	8.93668e-09	6.39142e-12	4.98166e-08	5.76578e-13	1.68197e-07
0	3.65499e-09	2.29847e-11	3.59985e-08	1.29229e-12	1.02633e-06
0	7.15107e-09	4.52765e-12	5.30705e-08	7.17113e-13	1.96593e-07
0	5.38429e-07	2.48142e-07	1.67574e-06	6.84262e-10	4.169e-06
0	4.69584e-11	5.64722e-11	1.29842e-08	1.14715e-10	4.17061e-06
0	2.16315e-07	8.1876e-08	8.15137e-07	2.03854e-08	0.000199747
0	2.86428e-10	3.71724e-08	1.90092e-08	7.96144e-14	3.81304e-07
0	6.72586e-15	4.58892e-12	3.06647e-09	3.14076e-13	2.98147e-09
0	7.08509e-15	1.62066e-14	5.4969e-09	9.15507e-14	5.89526e-08
0	3.16046e-12	1.12089e-10	5.61963e-09	1.38881e-13	0.00010848
0	1.89187e-12	2.61149e-10	1.24517e-08	1.1181e-14	1.39311e-06
0	1.28513e-12	5.69395e-11	8.65931e-09	2.45596e-13	3.2696e-05
0	7.76647e-12	4.6586e-10	1.67888e-08	1.7616e-13	0.00017981
0	6.68756e-11	1.24863e-07	9.99875e-07	2.84816e-07	2.74033e-13
0	1.03102e-10	6.03818e-08	6.94353e-05	1.59074e-07	1.59929e-11
0	2.15117e-11	7.86675e-10	6.74109e-09	5.27558e-09	1.40663e-06
0	1.64358e-11	3.14927e-07	4.37664e-09	6.46634e-09	1.48302e-07
0	6.76903e-11	1.39816e-07	6.77305e-09	5.60624e-08	5.47706e-09
0	7.07417e-11	1.47795e-08	6.86976e-09	1.13022e-08	5.47612e-07
0	3.93346e-11	8.16648e-09	5.02305e-09	2.68093e-07	2.37212e-08
0	2.32778e-11	3.41195e-09	6.28559e-09	3.40902e-09	3.30045e-07
0	2.61302e-11	5.86272e-07	3.31859e-09	2.35117e-07	2.79586e-08
0	1.11424e-10	2.05986e-08	4.65656e-09	7.38112e-09	4.05621e-07
0	1.9362e-11	1.25981e-08	3.78992e-09	1.81358e-08	1.81613e-07
0	5.74641e-08	9.26937e-15	2.06872e-08	4.96704e-10	1.67724e-12
0	7.64969e-08	4.05233e-15	1.93081e-08	8.63403e-12	8.42189e-12
0	1.41661e-06	1.26463e-08	0.00820243	9.35831e-09	0.949589
0	5.60846e-07	3.67983e-08	0.51091	6.58541e-09	0.961468
0	7.19019e-08	5.97619e-09	0.000644209	7.61622e-08	0.280215
0	8.46422e-11	5.18373e-10	4.20479e-09	2.84045e-12	7.2646e-12
0	4.07277e-11	4.70547e-12	1.94842e-08	1.73358e-12	3.53383e-15
0	1.75702e-10	1.65484e-12	3.80209e-08	3.05085e-11	9.50966e-14
0	5.6009e-10	1.53591e-06	4.24991e-07	1.14328e-07	6.05936e-07
0	1.5373e-10	1.48898e-06	9.21157e-07	1.47939e-08	8.6218e-07
0	8.10526e-10	3.71386e-06	1.34466e-08	6.38538e-07	1.26727e-05
0	5.36617e-11	1.48416e-12	4.54325e-09	5.55688e-18	3.466e-08
0	1.52064e-11	6.38552e-12	3.57099e-09	1.42868e-17	2.18383e-08
0	4.75341e-10	6.83201e-08	8.37096e-08	1.29502e-10	5.32923e-07
0	2.57777e-11	1.60388e-06	1.1512e-08	5.17842e-10	0.000461112
0	5.82855e-11	8.64342e-07	1.22708e-08	1.96356e-11	0.00228823
0	0.00114405	4.42406e-07	2.19805e-07	2.44997e-08	0.00142009
0	8.72186e-06	6.68827e-07	3.03121e-06	5.7441e-08	0.491866
0	0.800169	1.33773e-06	0.000183073	3.37138e-06	0.00260281
0	0.154209	7.67332e-06	2.5567e-07	4.0961e-08	0.101355
0	3.00125e-10	1.66058e-07	4.95181e-08	1.42624e-12	2.65192e-07
0	1.35831e-10	1.13951e-06	9.16604e-07	2.7813e-15	1.15539e-09
0	4.35628e-11	8.11663e-08	9.02703e-08	1.61723e-12	1.61548e-10
0	6.28025e-11	1.11786e-07	8.22414e-09	4.88249e-13	2.03285e-10
0	3.20815e-07	7.58569e-05	1.13166e-05	1.05229e-08	0.0326354
0	3.21287e-10	2.74873e-09	0.00163002	4.90253e-09	1.4025e-08
0	8.40766e-11	3.19781e-09	0.00375128	4.0829e-08	7.77539e-09
0	3.73653e-11	3.07361e-10	8.17761e-09	6.85151e-14	8.93226e-16
0	2.35892e-11	6.6632e-10	8.60991e-09	1.26569e-12	1.39811e-15
0	2.2699e-09	2.19762e-05	4.82768e-05	6.87376e-08	3.12192e-06
0	3.1555e-10	6.62739e-06	0.000354807	8.53722e-07	6.77107e-13
0	2.4375e-09	1.52052e-05	0.000546501	7.03776e-09	1.33511e-06
0	2.02105e-09	8.06791e-05	7.58147e-05	1.58742e-12	1.09834e-07
0	1.21218e-09	1.50033e-05	2.26776e-05	7.68626e-08	2.09543e-11
0	2.2466e-11	4.55725e-16	1.73494e-09	1.10162e-12	1.76512e-08
0	6.77735e-11	6.58245e-16	2.77411e-10	9.13755e-12	3.81518e-08
0	4.51834e-11	6.08156e-11	2.72027e-09	3.07028e-09	1.34956e-08
0	1.41698e-11	5.0809e-16	5.91908e-09	1.00556e-10	4.88075e-08
0	2.98149e-10	3.18638e-16	1.4325e-09	6.54258e-12	4.10099e-08
0	1.79216e-11	1.16733e-17	6.8865e-09	3.87355e-12	6.54448e-09
0	4.16224e-12	4.95192e-14	2.00697e-09	2.58423e-18	3.55893e-08
0	1.76301e-12	8.9923e-15	9.43715e-10	3.12903e-17	3.01773e-08
0	1.64311e-10	1.19272e-10	1.47848e-08	2.79523e-12	1.69705e-08
0	2.57029e-11	2.38063e-09	3.93086e-08	8.03735e-11	4.55637e-08
0	5.13869e-11	2.98557e-05	5.1514e-08	5.38486e-08	0.0206878
0	8.55571e-10	0.00160674	1.26931e-05	2.58104e-08	0.00158242
0	2.46905e-09	0.000647127	1.32395e-06	2.59645e-07	0.0011595
0	1.39267e-09	0.000406616	0.000112318	1.31495e-08	1.96973e-05
0	1.27052e-09	1.69284e-08	7.56907e-05	1.6764e-08	2.22067e-07
0	3.77385e-09	1.72058e-08	8.63872e-05	8.24664e-09	1.95382e-07
0	1.086e-10	1.13022e-06	1.05015e-08	2.44468e-13	6.72999e-08
0	1.52939e-10	7.99474e-07	1.17592e-08	1.1717e-12	8.48469e-08
0	5.73346e-12	9.10662e-11	1.2596e-08	8.20701e-13	1.34739e-17
0	1.58231e-11	5.38164e-13	6.60396e-09	4.11519e-13	1.11783e-19
0	1.21121e-10	5.55317e-08	2.3323e-08	4.8824e-10	3.78461e-09
0	2.1761e-11	4.08344e-11	1.19571e-09	5.6545e-14	2.73909e-06
0	2.53363e-11	2.45707e-11	6.93136e-10	2.98899e-15	2.60573e-06
0	5.51337e-09	6.78065e-07	4.46751e-08	5.87439e-08	0.927195
0	1.89928e-09	1.95172e-06	6.34641e-08	8.52466e-08	0.853236
0	1.13513e-10	2.60225e-12	6.60367e-10	1.05583e-13	3.65363e-09
0	1.63663e-10	1.92871e-11	6.52062e-10	6.39344e-14	6.57163e-09
0	4.75295e-05	7.23897e-05	2.52144e-06	0.00638647	1.54916e-07
0	1.19526e-09	4.25224e-09	8.90243e-07	2.49667e-09	4.45486e-10
0	1.83754e-10	4.38387e-11	7.72323e-08	2.15472e-12	2.57866e-09
0	4.17179e-11	3.42632e-11	3.44076e-08	4.85002e-11	1.45435e-08
0	1.40611e-11	1.51229e-13	1.05155e-08	1.6167e-12	0.000295982
0	2.50428e-11	4.05653e-13	9.9521e-09	3.04982e-12	0.000332513
0	4.45606e-12	1.01599e-11	2.89685e-09	1.45096e-11	9.18852e-05
0	1.17964e-12	7.80916e-15	1.33664e-09	2.02258e-12	1.20232e-07
0	3.316e-12	1.90219e-11	4.98501e-10	5.91013e-10	1.20035e-06
0	1.72928e-12	1.61704e-15	2.09758e-09	2.27639e-13	1.77373e-05
0	2.26578e-13	1.86858e-11	3.48419e-09	2.21658e-12	5.5137e-05
0	5.46761e-10	2.93318e-12	4.43584e-10	1.24601e-10	3.861e-07
0	5.53079e-12	2.01604e-09	1.80405e-10	1.00739e-12	3.15034e-06
0	4.99658e-12	2.09369e-12	1.60479e-10	1.74186e-13	4.49149e-06
0	3.01982e-11	3.97553e-11	8.40314e-11	6.8587e-12	1.6112e-07
0	8.20178e-12	1.32244e-13	2.82856e-09	5.37124e-12	4.68821e-08
0	1.41304e-09	6.58068e-07	4.56895e-05	3.6136e-06	9.94466e-06
0	1.35309e-09	4.73794e-05	0.000119131	5.63523e-05	1.32049e-05
0	1.09402e-09	2.76998e-07	2.61746e-05	8.46542e-06	1.33899e-05
0	1.61902e-10	0.467814	2.74133e-07	9.82317e-08	3.99657e-07
0	1.68298e-15	4.51714e-19	6.5579e-09	7.28181e-19	6.76004e-07
0	5.98644e-15	7.72465e-19	5.48535e-09	5.02857e-20	3.72673e-07
0	1.99707e-10	3.15001e-09	1.5366e-07	5.41876e-11	4.2709e-08
0	1.83303e-10	4.77931e-09	1.49736e-07	1.79098e-10	8.70242e-08
0	6.32771e-14	3.07098e-15	3.30623e-08	1.28609e-13	2.17848e-11
0	6.77713e-14	4.66259e-14	4.0397e-08	6.73089e-13	1.53715e-10
0	9.43981e-08	2.19503e-06	9.16258e-07	2.05938e-10	1.71216e-09
0	0.00519625	0.919838	0.00909013	3.32499e-05	0.991049
0	1.53642e-10	1.26692e-09	1.34817e-08	1.17681e-09	5.25166e-11
0	2.36956e-10	2.14412e-08	4.45309e-08	2.35998e-09	1.52985e-09
0	1.98642e-09	9.6965e-05	0.00297228	3.04702e-07	9.96528e-06
0	1.05764e-11	2.80526e-06	0.0182177	1.50993e-08	8.86935e-09
0	1.62212e-11	8.46192e-07	0.00102148	2.74505e-07	3.8132e-07
0	2.99211e-10	0.000110761	0.0914314	1.23739e-08	2.03104e-07
0	8.98039e-12	3.78418e-06	0.00549792	6.97108e-08	1.16307e-08
0	6.81881e-12	2.03259e-07	0.0093214	4.2664e-08	6.63136e-08
0	1.08526e-11	7.95723e-06	0.0361997	6.92412e-08	3.09941e-08
0	5.83614e-12	4.50734e-05	0.0235166	1.91612e-08	1.7321e-06
0	7.52124e-12	4.95159e-06	0.00556174	6.69348e-09	3.47125e-07
0	3.0764e-11	7.68259e-13	2.37623e-09	9.79317e-14	3.96794e-12
0	2.29271e-12	1.01779e-12	7.60229e-09	1.62274e-16	4.90964e-08
0	1.24927e-11	6.55403e-14	2.67246e-09	1.57157e-17	3.67627e-08
0	9.50188e-11	4.23187e-12	2.90146e-09	8.118e-14	1.02132e-10
0	7.31873e-11	1.36457e-12	1.02069e-09	2.59369e-17	4.30965e-11
0	5.65548e-10	8.86695e-07	4.40429e-08	2.65961e-08	1.30195e-05
0	2.12991e-10	4.49395e-07	4.71165e-08	1.34416e-08	1.05819e-05
0	3.02904e-11	2.88362e-11	3.13886e-07	6.18024e-12	0.000109326
0	3.05529e-09	6.36952e-08	0.000245015	8.40219e-14	6.18673e-07
0	5.44552e-13	6.48074e-18	6.69685e-09	3.31808e-17	1.82244e-13
0	1.33278e-12	3.3467e-18	4.33452e-09	1.06019e-18	8.39281e-14
0	1.05764e-09	1.72538e-08	0.000295902	2.12558e-13	4.50114e-07
0	8.64883e-08	1.3591e-07	0.000915329	3.49072e-12	5.22357e-08
0	4.26962e-10	4.55173e-12	5.93196e-06	7.80363e-13	4.93223e-06
0	9.89293e-11	5.77068e-14	0.000260198	1.05986e-10	0.120257
0	2.40223e-10	1.05326e-12	1.92652e-05	1.51766e-13	7.8541e-07
0	5.37837e-11	4.47932e-14	0.000201894	7.50002e-12	0.128503
0	1.38156e-10	6.42462e-08	7.06367e-09	9.43112e-15	2.02957e-10
0	1.65268e-10	5.41247e-07	5.2763e-09	5.84517e-14	8.36692e-09
0	2.76141e-07	2.13254e-07	7.87499e-08	3.4546e-08	2.31302e-05
0	1.70654e-07	1.29461e-07	3.46464e-08	2.40805e-09	4.07844e-08
0	8.17477e-08	1.25655e-07	1.41905e-07	2.3885e-08	1.4375e-05
0	0.571837	2.5502e-06	1.99824e-07	1.0017e-05	0.0107904
0	1.84914e-09	1.36184e-06	2.54671e-08	6.58084e-08	3.49582e-05
0	1.16295e-11	0.00154094	8.62504e-06	6.43368e-09	1.56282e-05
0	3.14364e-11	0.000736564	1.65734e-05	2.3837e-08	0.000233221
0	5.67356e-11	1.77819e-08	5.43849e-09	2.46949e-11	6.19662e-07
0	2.7422e-11	3.55962e-09	1.45402e-09	5.08348e-12	5.46934e-07
0	1.22094e-10	3.01265e-09	8.66575e-10	1.02709e-12	2.94747e-07
0	1.21519e-10	3.43099e-09	8.56702e-10	2.53986e-12	2.97868e-07
0	2.47195e-11	9.95637e-05	0.999588	0.00647877	5.56412e-08
0	6.27418e-11	3.41294e-09	6.93708e-09	1.1348e-09	3.34686e-07
0	2.77469e-11	9.23157e-09	1.45406e-08	3.32087e-09	1.37159e-07
0	6.22973e-10	4.35592e-11	1.47576e-08	4.48066e-08	1.02969e-05
0	2.28725e-11	7.0155e-10	1.49608e-09	3.91871e-13	2.41102e-07
0	5.44906e-12	5.27824e-10	3.81714e-09	2.24249e-12	5.86394e-07
0	6.15202e-11	8.45089e-10	6.80897e-09	1.36937e-14	0.0173034
0	3.05763e-11	6.92392e-09	7.49295e-09	9.1801e-13	0.00735827
0	2.73634e-11	1.6338e-08	2.766e-08	6.21951e-12	2.80723e-05
0	1.32509e-10	3.08171e-08	2.44605e-08	2.42716e-11	0.00111567
0	0.192371	3.85164e-05	5.48482e-05	2.90389e-09	0.936512
0	2.85441e-11	3.50203e-09	3.02634e-07	1.17289e-11	1.15737e-08
0	2.19581e-10	6.33088e-10	3.92465e-08	1.12053e-15	1.29542e-09
0	1.23619e-10	4.29337e-11	2.74486e-08	5.36355e-17	2.25576e-10
0	7.01076e-13	4.85308e-10	9.1798e-09	2.84747e-17	1.47803e-07
0	2.11094e-11	1.00078e-12	8.0629e-09	1.83911e-14	4.63854e-12
0	1.58361e-11	1.14819e-13	5.93631e-09	4.65416e-14	9.31305e-12
0	2.855e-11	1.64675e-15	4.59076e-09	5.29112e-15	8.64495e-14
0	3.56178e-11	8.2276e-16	4.78574e-09	2.64033e-15	4.62694e-13
0	2.18685e-11	1.68594e-06	2.18039e-08	1.50286e-09	0.000988798
0	0.00445583	0.00630429	0.248483	1.75433e-05	0.998882
0	0.000151776	0.000123226	0.96613	0.126303	0.955214
0	0.000443921	0.000335779	0.983278	0.895475	0.969615
0	3.1306e-10	3.89131e-11	4.80907e-10	4.85637e-09	2.14683e-11
0	3.1306e-10	3.89131e-11	4.80907e-10	4.85637e-09	2.14683e-11
0	7.23487e-11	4.79399e-07	2.66549e-09	2.4158e-09	1.88554e-07
0	3.48987e-10	1.69791e-08	6.47613e-09	1.74633e-06	4.064e-09
0	3.772e-11	6.03589e-11	7.45758e-09	6.27103e-18	6.34677e-14
0	4.89498e-11	2.02437e-09	3.51725e-09	2.19843e-17	2.26011e-13
0	2.31425e-13	5.52692e-14	2.35135e-11	1.34393e-14	3.08484e-11
0	4.26604e-13	1.59375e-13	9.49433e-11	1.97361e-14	8.56758e-11
0	4.06228e-11	9.48437e-08	1.33893e-07	1.06295e-10	0.000306463
0	7.14901e-11	2.46867e-08	1.12972e-07	1.85922e-12	0.000581777
0	1.56893e-09	0.000540747	8.08222e-05	1.47839e-07	8.90585e-06
0	1.12757e-09	7.13532e-05	1.33937e-07	8.50487e-06	0.000841905
0	1.57608e-09	5.40909e-05	9.87315e-08	0.000166082	0.00039692
0	3.4716e-10	4.89723e-06	2.28022e-07	5.98003e-07	7.01462e-07
0	2.57838e-10	3.89321e-06	1.51182e-07	1.41548e-07	8.31361e-07
0	4.03701e-10	4.55413e-08	3.45145e-07	3.22073e-08	3.67706e-12
0	8.48285e-10	6.53131e-08	1.81037e-07	3.95631e-08	1.85243e-12
0	1.78101e-09	3.92395e-11	2.35804e-08	7.89143e-13	9.87855e-06
0	1.65342e-10	4.32726e-11	7.06441e-08	5.65948e-11	1.24909e-07
0	2.08381e-10	1.38188e-10	2.65016e-08	7.96543e-11	1.25504e-07
0	1.08449e-09	2.04748e-10	3.6475e-08	5.6889e-13	4.46784e-06
0	2.48529e-10	1.4761e-08	9.28597e-10	8.26295e-15	1.0175e-08
0	9.16714e-12	3.98538e-08	1.30045e-08	3.49252e-13	3.01227e-08
0	2.66579e-11	9.96052e-09	5.27773e-09	7.40639e-13	1.41743e-08
0	8.22118e-09	4.38445e-08	1.18895e-09	1.03423e-14	6.94168e-05
0	9.45695e-12	2.91486e-09	4.75182e-09	1.48304e-12	5.00941e-09
0	1.22586e-09	2.31269e-06	1.59168e-08	1.17014e-11	4.82509e-08
0	3.80725e-11	3.38682e-08	5.59287e-09	6.40431e-15	9.0832e-08
0	3.51331e-11	6.60503e-09	4.52474e-09	1.10949e-10	0.000439943
0	3.20492e-11	5.57323e-08	9.34817e-09	2.5037e-09	0.000408512
0	7.45452e-12	1.65519e-11	1.34577e-08	1.17781e-12	4.17036e-11
0	1.2261e-15	7.2062e-13	1.68934e-08	1.62072e-16	8.00061e-11
0	4.36034e-15	2.45998e-14	2.08234e-08	4.5706e-18	2.54382e-10
0	1.03094e-05	0.0186914	0.00255891	9.69183e-07	0.554261
0	5.86511e-08	0.0225812	0.00118145	1.55878e-06	0.175169
0	1.28813e-06	0.016231	0.00075639	0.00889817	0.980119
0	1.14417e-10	2.51513e-15	5.55724e-09	2.09159e-12	5.38518e-14
0	1.12046e-10	1.43767e-15	4.9313e-09	2.38873e-12	5.44239e-14
0	1.80389e-11	1.34904e-16	1.912e-08	4.4993e-13	2.87543e-10
0	1.02579e-10	3.59665e-15	1.65398e-09	1.14432e-17	5.20124e-12
0	5.80683e-11	1.07572e-14	8.14115e-10	1.67842e-16	1.65021e-11
0	2.11123e-11	1.69015e-08	4.88558e-05	1.64758e-09	1.18342e-11
0	1.76266e-12	1.76861e-08	3.08336e-05	5.44525e-12	6.14702e-10
0	3.43654e-07	4.41459e-08	5.21855e-09	0.998156	3.49479e-14
0	1.60989e-10	1.88821e-07	2.35322e-08	1.05805e-05	1.69277e-13
1	1	0.999999	1	0.999998	1
1	1	0.999999	1	0.999998	1
1	0.999995	0.999994	0.999949	0.999994	0.999999
1	0.999995	0.999995	0.999958	0.999993	0.999999
1	0.999996	0.999996	0.999947	0.999994	0.999999
1	0.999996	0.999997	0.999962	0.999995	0.999999
1	1	1	1	1	0.999999
1	0.999991	0.999999	1	1	1
1	0.999998	1	1	1	1
1	0.999997	1	1	0.999999	1
1	1	1	1	0.999999	1
1	0.999999	0.999999	1	0.999997	0.999976
1	1	0.99927	1	0.999987	1
1	1	0.951176	1	0.999982	1
1	0.999999	0.999999	1	0.999997	0.999976
1	1	0.999912	1	1	1
1	1	0.999973	1	1	1
1	1	0.999912	1	1	1
1	1	0.999983	1	1	1
1	1	0.999905	1	1	1
1	1	0.999918	1	1	1
1	1	0.999922	1	1	1
1	1	0.999905	1	1	1
1	1	0.999999	1	0.999999	0.999987
1	1	0.999998	1	0.999999	0.999961
1	1	0.999999	1	0.999999	0.999955
1	1	0.999998	1	0.999998	0.999955
1	1	0.999999	1	0.999999	0.999999
1	0.999999	0.999999	1	0.999998	0.999958
1	1	1	1	0.999999	0.999952
1	1	0.999999	1	0.999999	0.999999
1	1	0.999999	1	0.999999	0.999957
1	1	0.999999	1	0.999999	0.999961
1	1	0.999999	1	0.999999	0.99997
1	1	0.999999	1	0.999999	0.999997
1	1	0.999997	1	0.999999	0.999958
1	1	0.999999	1	1	0.999967
1	1	0.999999	1	0.999999	0.999964
1	1	0.999997	1	0.999998	0.999985
1	1	0.999997	1	0.999996	0.99995
1	1	0.999997	1	0.999998	0.999916
1	1	0.999999	1	0.999999	0.999997
1	1	0.999997	1	0.999998	0.999962
1	1	0.999999	1	0.999998	0.999958
1	1	0.999997	1	0.999997	0.999961
1	1	0.999998	1	0.999996	0.999943
1	1	0.999999	1	0.999999	0.999963
1	1	0.999999	1	0.999999	0.999987
1	1	0.999999	1	0.999999	1
1	1	0.999994	1	0.999999	0.999971
1	1	0.999999	1	1	0.999992
1	1	0.999998	1	1	0.999977
1	1	0.999993	1	0.999998	0.99993
1	1	0.999999	1	0.999999	1
1	1	0.999999	1	0.999998	0.999919
1	1	1	1	1	0.999963
1	1	0.999998	1	0.999999	0.999953
1	1	0.999999	1	1	0.99981
1	1	0.999999	1	0.999996	0.999954
1	1	0.999999	1	0.999999	0.999952
1	1	0.999999	1	0.999999	0.999947
1	1	0.999997	1	0.999997	0.999961
1	0.000175465	0.00157114	0.00112871	0.990026	0.988254
1	0.000158534	0.000187234	0.000540737	0.778634	0.957528
1	1	0.999995	1	1	1
1	1	0.999995	1	1	1
1	1	4.43991e-06	1	0.999441	0.995903
1	1	0.999613	1	0.999979	0.998569
1	1	0.0055391	0.999998	0.969551	0.999598
1	1	2.18989e-06	0.999998	0.123171	0.992147
1	1	5.38852e-07	0.999446	0.0238745	0.996495
1	1	0.999965	4.64632e-05	0.999519	0.999602
1	1	0.00116042	0.999988	6.93946e-05	0.90142
1	1	1.67958e-06	0.999995	0.662804	0.978796
1	1	1.11414e-05	0.999999	0.0643452	0.996858
1	1	0.00263305	0.999998	0.00439952	0.997174
1	1	1.88431e-06	0.99995	0.00312785	0.989735
1	1	4.54172e-07	0.996394	2.85003e-06	0.97371
1	1	0.99979	1	0.999964	0.999396
1	1	0.0190622	0.946373	0.999895	0.995007
1	1	0.973555	1	0.999981	0.998318
1	1	5.61791e-08	0.999149	6.7848e-05	0.981575
1	1	8.78879e-07	0.999999	0.702253	0.993197
1	1	4.99132e-06	0.999843	0.000820574	0.97502
1	1	8.78879e-07	0.999999	0.702253	0.993197
1	1	8.43088e-05	1.84189e-07	0.00138448	0.980675
1	1	2.92884e-07	0.999954	0.00160777	0.999443
1	1	9.93363e-05	0.999998	0.864806	0.965655
1	1	0.987062	1	0.0196258	0.999448
1	1	0.000155516	0.999998	0.60153	0.996211
1	1	2.23485e-06	0.999995	0.000181396	0.994482
1	0.999997	0.999925	1	0.999996	0.999986
1	0.999999	0.999944	1	0.999994	0.999985
1	1	0.999933	1	0.999993	0.999979
1	1	0.999925	1	0.999996	0.999997
1	1	0.999933	1	0.999993	0.999979
1	0.999999	0.999941	1	0.999994	0.999986
1	1	0.999956	1	0.999997	0.99999
1	0.999999	0.999944	1	0.999994	0.999985
1	1	0.999999	1	0.999998	1
1	0.999999	0.999999	1	0.999999	0.999997
1	0.99999	1	1	0.999998	0.999997
1	1	1	1	0.999999	1
1	1	0.999998	1	1	0.999888
1	1	1	1	1	0.999996
1	1	1	1	0.999999	0.999853
1	0.999953	0.999983	1	0.999999	0.999767
1	0.999962	0.999973	0.999972	0.999996	0.998553
1	0.999996	0.999969	1	0.999999	0.99943
1	0.999999	0.999975	0.999995	0.999997	0.997497
1	0.999959	0.999971	0.999974	0.999997	0.998681
1	0.999953	0.999983	1	0.999999	0.999767
1	0.999999	0.999975	0.999995	0.999997	0.997497
1	0.999998	0.999987	0.999986	0.999997	0.997409
1	0.999998	0.999988	0.999995	0.999996	0.996902
1	0.99998	0.999969	0.999921	0.999997	0.998951
1	1	0.999994	1	0.999999	0.999659
1	0.999962	0.999973	0.999972	0.999996	0.998553
1	0.999998	0.999975	0.999985	0.999997	0.996387
1	0.999998	0.999975	0.999985	0.999997	0.996387
1	0.999974	0.99994	0.999773	0.999997	0.998536
1	1	0.999998	0.999998	0.999999	0.999844
1	1	0.999998	0.999998	0.999999	0.999806
1	0.999991	0.999998	1	0.999999	0.999976
1	1	0.999998	0.999977	0.999998	0.999956
1	1	0.999998	0.999982	0.999997	0.999974
1	1	0.999999	0.999991	0.999999	0.99996
1	0.999997	0.999993	0.999776	0.999999	0.999881
1	1	0.999998	0.999983	0.999998	0.999968
1	0.999998	0.999994	0.999652	0.999997	0.99915
1	1	0.999998	0.999976	0.999998	0.99996
1	1	0.999999	0.999991	0.999999	0.999939
1	0.999987	0.999995	0.999928	0.999999	0.999902
1	1	0.999993	1	0.99999	0.999998
1	1	0.999992	1	0.999992	0.999998
1	1	0.999999	1	0.999998	0.999982
1	0.994957	0.831364	0.999999	1	0.997246
1	1	1	1	0.999988	0.999987
1	1	0.999999	1	0.999997	1
1	1	1	1	0.999989	0.999987
1	1	1	1	0.999998	1
1	1	1	1	0.999995	0.999985
1	1	1	1	0.999992	0.999988
1	1	0.999982	1	0.99999	0.999995
1	1	0.999999	0.999998	0.999999	1
1	1	0.999999	0.999998	0.999999	1
1	1	0.999999	0.999999	0.999999	0.999999
1	1	0.999999	0.999998	0.999999	1
1	1	0.999999	0.999998	0.999999	1
1	0.0859204	0.923295	0.999997	0.998358	0.159618
1	1	1	0.999999	0.999999	1
1	1	1	0.999999	0.999999	1
1	1	1	0.999998	0.999999	1
1	1	0.999999	1	0.999984	1
1	1	0.999999	1	0.999984	1
1	1	0.999999	1	0.999976	0.999999
1	1	0.999999	1	0.999984	1
1	1	0.999996	1	0.999992	0.999998
1	1	0.999996	1	0.999992	0.999998
1	1	0.999999	1	0.999976	0.999999
1	1	0.999979	1	1	1
1	1	0.999979	1	1	1
1	1	0.999999	1	0.999963	1
1	1	0.999997	0.999999	0.999999	0.999992
1	1	0.999998	0.999992	0.999999	0.999994
1	1	0.999988	0.999949	0.999999	0.999982
1	0.0925882	0.00470482	0.999776	0.802752	0.996206
1	1	0.999978	0.999893	0.999999	0.999887
1	1	0.999979	0.999988	0.999999	0.999263
1	1	0.999967	0.983319	0.999997	0.946856
1	1	0.999974	0.999995	0.999999	0.999929
1	1	0.999989	0.999862	0.999999	0.999816
1	1	0.99998	0.999989	0.999999	0.999381
1	1	0.999903	0.999736	0.999996	0.999868
1	0.999999	0.999998	1	0.999999	0.999912
1	0.999998	0.999999	1	0.999999	0.999935
1	0.999999	0.999998	1	1	0.999921
1	0.999998	0.999961	1	1	0.999965
1	0.999999	0.999974	1	0.999999	0.999983
1	0.999999	0.999987	1	0.999998	0.999993
1	0.999999	0.99999	1	0.999999	0.999986
1	1	0.999992	1	0.999998	0.999989
1	0.999997	0.999968	1	0.999996	0.995896
1	0.999999	0.999997	1	0.999999	0.999946
1	1	0.999999	1	0.999999	0.999978
1	1	0.999987	1	0.999999	0.999997
1	0.999993	0.999375	0.999997	0.999983	0.999609
1	1	0.999983	1	1	0.999986
1	0.999998	0.999961	1	1	0.999965
1	0.999999	0.999974	1	0.999999	0.999983
1	0.999999	0.99999	1	0.999999	0.999982
1	1	0.99999	1	1	0.999997
1	1	0.999988	1	0.999999	0.999995
1	0.999999	0.999997	1	0.999999	0.999946
1	0.999998	0.999975	1	0.999999	0.999977
1	0.999999	0.999987	1	0.999998	0.999993
1	0.999996	0.988973	0.999999	0.999726	0.993855
1	1	0.999998	1	0.999998	0.999988
1	1	0.999989	1	0.999999	0.999997
1	0.999993	0.999878	1	0.999998	0.98773
1	0.999703	0.999999	0.999993	0.999994	0.987476
1	0.999979	0.999999	0.999991	0.999989	0.985543
1	0.999979	0.999999	0.999991	0.999989	0.985543
1	0.999999	0.999986	0.999998	0.999999	1
1	0.999998	0.999987	0.999998	0.999999	1
1	1	0.999999	1	0.999999	0.999978
1	1	1	1	0.999999	0.999999
1	1	0.999999	1	0.999999	0.999993
1	1	0.999999	0.999999	0.999999	0.999975
1	1	0.999999	1	0.999999	0.999995
1	1	1	0.999999	0.999999	0.999992
1	1	1	1	1	1
1	1	0.999999	1	0.999999	0.999997
1	1	0.999999	1	0.999999	0.99999
1	1	1	1	1	0.999982
1	1	0.999999	0.999998	0.999999	0.999956
1	1	0.999999	1	0.999999	0.999982
1	1	0.999999	1	0.999999	0.999944
1	1	1	1	0.999999	0.999991
1	1	0.999995	0.999998	0.999998	0.999987
1	1	0.999999	1	0.999999	0.999978
1	1	1	1	0.999999	0.999995
1	1	1	1	1	1
1	1	1	0.999999	0.999999	0.999992
1	1	0.999999	1	0.999999	0.999944
1	1	0.999999	0.999999	0.999999	0.999884
1	1	1	1	0.999999	0.999998
1	0.999999	0.999999	1	1	0.999991
1	1	0.999988	0.999999	0.999997	0.999936
1	1	0.999939	0.999925	0.999992	0.995427
1	1	0.999936	0.999941	0.999995	0.997151
1	0.999998	0.999962	0.999998	0.999992	0.999913
1	1	0.999945	0.999951	0.999995	0.998051
1	1	0.999945	0.999951	0.999995	0.998051
1	1	0.999829	0.999905	0.999994	0.992456
1	1	0.999936	0.999999	0.999999	0.998583
1	1	0.999988	1	1	0.999999
1	1	0.999919	0.999965	0.999999	0.968711
1	0.0583188	0.999941	1	1	0.999996
1	1	0.999932	0.999985	0.999999	0.992126
1	1	0.999933	1	0.999999	0.999722

## Sheet: anomaly_detection_test_external
label	model_0	model_1	model_2	model_3	model_4
0	6.0758e-10	6.06208e-11	1.22355e-10	9.70686e-12	5.31974e-14
0	1.25174e-11	1.45681e-09	8.30141e-09	4.53667e-13	0.866711
0	1.24964e-11	5.47504e-21	5.77376e-09	4.0703e-10	5.06592e-13
0	1.81605e-10	1.90121e-14	3.76865e-06	4.23218e-12	5.38952e-05
0	4.59288e-10	2.19365e-11	1.99909e-07	7.99884e-14	2.1452e-08
0	2.21629e-11	9.73635e-09	8.42579e-09	1.28303e-09	4.53633e-07
0	1.95475e-10	8.76327e-09	5.55569e-08	1.61786e-08	7.16634e-07
0	1.55889e-11	8.83617e-12	5.07762e-09	1.33837e-16	1.83124e-07
0	2.52512e-10	2.61972e-07	0.00151828	0.00679204	0.00118471
0	5.9442e-11	5.35339e-14	8.99454e-09	4.12199e-14	4.72233e-14
0	1.82077e-10	1.58294e-08	3.08268e-08	1.29123e-07	1.32686e-12
0	1.13374e-11	1.1516e-08	3.5459e-05	1.00668e-07	2.37317e-05
0	9.75446e-12	1.94043e-11	3.00884e-11	1.36456e-16	1.83636e-08
0	1.97135e-10	1.16608e-11	3.30468e-08	2.76034e-12	1.355e-07
0	9.86693e-11	7.96071e-10	3.21853e-09	1.50879e-11	1.6721e-12
0	7.92553e-11	1.33991e-09	2.1501e-10	2.32713e-05	1.51743e-06
0	2.3087e-11	1.79242e-08	8.37829e-09	1.52353e-08	3.253e-07
0	3.95416e-11	5.00174e-11	1.68768e-07	1.43884e-11	1.02108e-07
0	3.26648e-10	2.5653e-08	1.91281e-07	1.81691e-05	1.6489e-07
0	4.03621e-11	3.51652e-11	1.55701e-08	3.07187e-09	1.88825e-05
0	3.83369e-10	3.1662e-08	2.07361e-08	5.10069e-08	0.0311864
0	1.71925e-09	8.03979e-07	2.72502e-07	9.07247e-09	2.15626e-08
0	2.25535e-10	3.04788e-11	6.62116e-08	1.26009e-09	1.94536e-12
0	9.02771e-14	4.00995e-15	1.67756e-08	3.92477e-11	1.14464e-07
0	0.790367	0.00240606	0.0486046	4.54773e-06	0.996523
0	2.66938e-10	6.34612e-08	1.05249e-08	7.12606e-12	8.05982e-08
0	2.54835e-11	3.21267e-09	4.54418e-08	6.68858e-13	4.49179e-07
0	3.1168e-11	1.33108e-14	5.07026e-10	6.92852e-14	1.15191e-12
0	1.78684e-10	2.83999e-13	1.75146e-08	8.37705e-08	9.61096e-09
0	3.20052e-11	6.49749e-08	1.09052e-08	1.10052e-11	1.24157e-06
0	2.08029e-10	6.82029e-08	5.40072e-08	1.11066e-12	2.36778e-14
0	2.70205e-12	6.94513e-14	2.20777e-11	4.87858e-15	1.10521e-13
0	5.22321e-10	1.09465e-17	1.84602e-08	7.06755e-12	4.38492e-15
0	8.31372e-11	8.08184e-07	1.06515e-09	1.43293e-12	1.48012e-07
0	8.63033e-11	1.64792e-06	0.198759	3.15322e-08	0.000340763
0	2.75913e-14	9.26447e-19	1.53301e-09	7.68375e-15	5.33679e-11
0	4.88383e-11	2.86333e-10	2.48349e-09	1.35732e-12	2.07107e-08
0	5.36167e-10	4.65154e-11	2.88204e-07	3.92168e-09	1.48692e-05
0	1.92866e-12	4.81804e-13	6.59123e-09	8.92516e-13	9.39453e-15
0	7.8233e-11	2.47025e-14	3.4017e-08	9.42759e-11	1.16152e-11
0	1.78675e-10	8.69888e-12	4.87483e-08	1.06779e-08	1.23087e-07
0	6.65098e-12	4.58137e-14	1.83167e-09	3.47167e-12	6.72955e-16
0	1.92932e-13	3.13052e-14	9.84919e-09	2.39983e-14	2.12754e-11
0	1.71774e-10	3.5214e-11	4.06314e-09	2.31874e-11	0.254761
0	6.16079e-18	6.33152e-12	6.08211e-09	1.9372e-14	1.02411e-07
0	3.77499e-10	1.84305e-07	0.473627	4.34794e-08	1.71965e-08
0	4.12736e-07	6.014e-07	1.11661e-05	1.81807e-06	0.993691
0	1.90097e-11	9.82149e-14	1.3113e-08	3.00898e-11	2.73738e-08
0	1.27931e-11	1.43645e-09	6.13276e-10	9.05983e-14	1.14039e-12
0	2.33161e-11	2.44023e-13	1.72068e-10	2.93038e-17	6.58973e-09
0	7.36118e-11	6.06455e-15	4.52141e-10	2.52803e-12	1.8839e-09
0	1.69636e-11	9.63751e-15	8.38289e-10	1.00398e-12	2.79035e-10
0	7.42465e-10	2.81575e-07	1.30406e-06	8.83174e-12	8.87954e-07
0	1.03957e-06	7.50141e-06	0.00250262	1.1417e-05	9.77266e-06
0	3.91434e-11	3.52397e-09	1.99273e-09	2.15975e-07	1.65617e-08
0	1.36268e-11	7.90815e-10	2.68327e-09	2.54431e-12	1.17135e-06
0	5.05977e-11	4.30068e-12	9.23015e-11	5.59622e-16	7.35023e-17
0	2.57138e-09	4.05879e-09	2.51971e-09	2.20467e-14	9.6623e-09
0	9.51685e-13	5.24188e-11	2.33868e-11	1.56472e-16	7.51179e-08
0	8.54185e-11	1.12163e-13	2.64134e-09	1.99206e-20	1.41227e-07
0	4.72538e-12	1.97685e-11	1.17272e-09	7.92566e-17	3.95305e-07
0	6.84008e-10	2.10283e-06	7.65555e-07	1.15343e-11	7.05351e-07
0	1.14518e-09	4.35537e-07	3.54513e-06	1.18529e-13	8.55443e-07
0	1.0367e-11	3.8433e-10	2.22453e-08	2.97409e-14	1.68085e-10
0	5.26175e-11	2.90044e-11	8.67871e-09	2.41212e-09	8.1772e-13
0	4.33697e-12	6.20159e-15	1.09043e-08	2.71773e-14	3.07401e-12
0	9.70655e-11	7.71088e-08	1.1379e-08	7.13951e-09	1.44223e-06
0	5.08093e-10	5.1871e-05	8.45005e-06	7.88251e-11	0.000570748
0	5.85687e-13	2.89537e-10	1.43926e-09	2.34421e-12	8.11283e-07
0	1.42661e-09	3.88704e-10	4.23573e-07	8.43209e-10	0.0499325
0	6.39709e-10	1.72577e-07	2.16469e-08	2.60735e-06	3.80319e-07
0	5.08227e-10	8.05498e-11	1.60233e-08	9.69513e-08	0.000110614
0	1.99403e-11	1.75468e-13	1.07909e-09	3.87131e-19	1.46213e-07
0	7.73144e-11	3.66977e-10	9.78335e-10	1.21082e-09	8.73199e-08
0	6.86877e-14	3.68978e-11	1.70695e-09	1.21359e-11	7.42033e-09
0	2.53148e-08	2.09028e-07	2.85597e-05	2.04885e-08	1.30158e-07
0	1.62663e-11	6.33858e-12	1.08947e-06	1.34766e-08	1.57884e-05
0	1.42535e-10	1.18539e-12	1.94642e-08	1.53609e-12	1.48473e-06
0	2.7586e-08	1.20495e-07	7.6657e-08	5.05843e-05	2.56512e-07
0	2.48849e-11	5.48654e-13	2.61811e-08	5.32744e-09	0.0010341
0	4.49523e-12	2.64221e-13	5.99694e-10	1.33744e-15	9.13728e-11
0	5.45885e-10	6.85242e-10	1.63566e-08	2.11459e-10	3.67703e-07
0	2.07655e-10	2.21705e-13	4.06957e-09	6.3936e-13	4.85201e-11
0	4.136e-09	7.52541e-11	4.43979e-10	1.62123e-14	5.70986e-17
0	2.64424e-11	3.85737e-10	2.41323e-09	2.43332e-10	2.32015e-08
0	2.39857e-12	1.12208e-16	7.35185e-09	5.7467e-17	2.47313e-10
0	1.05817e-10	1.61251e-09	3.1639e-06	2.77896e-08	3.84469e-08
0	2.2671e-10	3.03909e-10	1.69731e-08	8.58688e-13	1.86544e-06
0	1.56906e-11	2.8479e-13	2.29453e-09	1.60534e-09	8.22423e-11
0	4.92029e-10	4.64375e-17	1.85758e-09	3.70753e-16	2.16206e-10
0	4.1035e-05	3.61482e-06	2.7795e-08	2.87778e-06	1.6275e-07
0	1.67248e-10	8.31416e-08	2.42354e-08	4.77253e-09	1.11971e-13
0	9.46713e-11	1.2501e-08	8.1721e-07	8.06419e-14	3.24919e-09
0	7.24419e-11	2.00903e-10	1.5186e-07	9.23895e-13	4.58913e-12
0	3.90422e-11	3.38072e-11	1.62571e-10	1.82027e-12	3.95961e-08
0	3.69175e-10	9.62435e-14	2.8781e-09	1.52273e-11	8.35618e-15
0	5.39882e-11	3.29401e-18	2.04664e-08	2.29287e-12	8.7175e-16
0	3.47255e-11	6.38145e-11	1.52034e-07	3.02262e-11	3.86001e-13
0	1.26644e-10	1.71305e-09	9.37083e-09	8.40511e-11	4.00866e-10
0	1.24923e-10	1.26683e-11	5.06552e-08	5.91121e-18	2.20575e-08
0	2.53479e-09	3.85793e-10	6.46921e-07	1.78605e-07	7.72783e-08
0	6.86035e-12	1.24785e-15	3.24e-10	1.72788e-13	1.39312e-11
0	1.15911e-08	9.03755e-09	5.72008e-06	9.06406e-19	2.332e-10
0	5.97572e-11	6.02327e-17	9.24618e-09	7.09485e-12	2.33113e-08
0	1.14507e-10	2.92126e-11	1.0367e-09	1.55027e-15	2.35114e-08
0	7.31535e-11	5.52772e-11	3.08216e-07	4.83108e-13	1.09547e-09
0	2.45038e-09	2.89415e-06	6.91583e-08	9.67748e-08	0.000682669
0	1.67269e-12	8.66428e-17	4.06096e-08	1.49777e-11	3.48125e-10
0	2.66231e-11	3.76103e-11	1.75677e-08	1.89162e-11	1.54148e-06
0	5.41999e-11	6.31688e-11	9.61843e-09	2.17683e-12	2.62123e-13
0	4.87654e-12	1.13741e-11	7.56118e-09	3.32802e-09	3.96962e-07
0	5.60805e-11	1.38365e-12	1.84021e-07	1.01916e-09	0.000226865
0	2.36678e-12	2.79365e-17	1.91282e-09	1.93484e-12	2.54118e-14
0	1.90387e-11	7.72664e-08	3.52776e-08	7.00368e-11	1.93878e-07
0	8.89168e-15	2.11767e-14	1.26042e-09	2.89159e-12	9.89769e-15
0	3.92249e-12	2.98575e-10	3.20733e-08	9.25963e-12	7.27346e-07
0	1.29283e-10	1.11127e-10	2.16693e-09	1.61891e-13	7.65756e-10
0	6.38186e-13	1.70185e-14	1.22548e-08	9.46456e-15	8.91887e-11
0	4.87033e-11	1.17454e-07	1.00663e-06	1.74856e-09	2.88736e-16
0	2.45548e-10	1.07165e-10	2.84444e-09	1.28913e-09	2.95541e-14
0	3.93865e-12	6.98173e-11	2.21318e-10	1.6684e-12	7.26802e-12
0	1.10406e-12	1.49863e-13	2.6539e-08	1.05843e-11	3.802e-07
0	1.16267e-11	4.30381e-10	2.14028e-08	2.62032e-08	2.60449e-05
0	1.98505e-11	3.53356e-14	5.98328e-09	2.31543e-08	3.4699e-13
0	1.04491e-10	1.20586e-08	0.000559468	2.50968e-10	1.69933e-06
0	1.96546e-08	1.92659e-10	8.30718e-09	6.63726e-08	2.96191e-10
0	2.19794e-10	7.01982e-11	6.19628e-08	9.57354e-15	3.64299e-10
0	3.11353e-11	1.86339e-13	3.55661e-10	4.81444e-12	1.52953e-09
0	4.00699e-10	9.04578e-08	1.13412e-07	1.62421e-07	0.0258466
0	0.000184588	3.12486e-06	3.2299e-08	2.33355e-07	0.00188914
0	1.46065e-08	7.11774e-09	1.30284e-07	1.17355e-10	0.00102561
0	3.72843e-10	4.55987e-10	7.48002e-07	6.71814e-12	2.28269e-10
0	6.31805e-11	1.11012e-08	1.29511e-08	2.37782e-14	5.43143e-08
0	5.40752e-10	1.89757e-06	2.02266e-08	1.14426e-14	6.42693e-05
0	1.9947e-10	4.91116e-11	1.03007e-08	5.34096e-09	4.90098e-09
0	1.58372e-09	1.1471e-07	0.00619534	5.15154e-05	0.0127637
0	7.50351e-11	9.48187e-09	9.79456e-09	6.64527e-08	8.38609e-06
0	2.94756e-11	9.45294e-09	2.93877e-05	3.67803e-12	1.20036e-07
0	9.99701e-11	2.9544e-11	8.94242e-09	3.32929e-14	7.50579e-08
0	6.89967e-11	8.06522e-11	5.80008e-08	1.94287e-09	2.82411e-06
0	1.23696e-10	7.38213e-10	1.65726e-09	3.89804e-13	1.81929e-07
0	1.63941e-10	4.36647e-10	0.000124462	0.000196093	9.00277e-09
0	1.54236e-09	5.94941e-12	2.67111e-08	9.27577e-08	0.000104299
0	8.92536e-10	9.71658e-15	2.91761e-08	1.8712e-12	1.24296e-15
0	9.72163e-11	9.6265e-13	6.61266e-09	3.77969e-13	3.93436e-14
0	1.59643e-09	2.47884e-11	2.36817e-10	9.36247e-09	2.06161e-06
0	1.87591e-10	1.94714e-13	1.54642e-09	1.06916e-09	7.00469e-09
0	1.41765e-10	2.18282e-10	2.63253e-09	1.17593e-11	1.59802e-08
0	1.23629e-10	2.53579e-08	9.09024e-10	5.20244e-10	1.94703e-07
0	1.7532e-10	3.35871e-12	6.69664e-08	6.30248e-10	1.01683e-07
0	0.999826	0.985826	0.0633287	0.385582	0.00320827
0	5.07065e-11	9.3296e-16	1.96588e-08	8.21765e-14	6.05771e-10
0	6.26e-10	3.4274e-09	1.34946e-07	9.56711e-11	0.000405431
0	9.57606e-11	3.60071e-17	1.5578e-07	3.18816e-09	4.32596e-15
0	2.03085e-11	1.96126e-08	3.43228e-10	2.78884e-13	9.78995e-08
0	3.88102e-13	2.58012e-13	8.8999e-08	1.13656e-12	9.79293e-09
0	3.68527e-11	3.52585e-14	9.0124e-10	2.75909e-12	1.28721e-08
0	3.71262e-10	3.43783e-07	6.97053e-09	2.82137e-08	1.29486e-07
0	1.07434e-14	8.90667e-11	8.58622e-09	1.40614e-13	5.30643e-14
0	6.38735e-11	1.78868e-11	7.47038e-08	1.71268e-11	1.03935e-06
0	3.6192e-09	2.44738e-06	0.000937542	7.84898e-10	0.0341627
0	7.85506e-10	7.82637e-08	1.66387e-08	5.78365e-10	2.1455e-06
0	5.36414e-12	4.0288e-17	1.01504e-08	4.46367e-10	2.61e-12
0	4.80692e-15	4.6473e-13	7.44595e-10	4.88276e-17	1.77496e-09
0	3.76758e-11	1.53045e-13	1.76302e-10	1.19359e-12	8.64356e-12
0	3.88725e-10	6.03322e-11	2.24293e-09	6.38836e-12	3.19402e-08
0	1.57498e-05	1.37882e-06	1.99874e-06	0.000100914	6.91936e-06
0	1.0325e-12	9.00174e-15	5.18705e-11	9.2616e-14	2.75017e-11
0	7.90155e-11	4.66357e-08	4.63031e-10	1.67525e-08	5.50821e-08
0	2.57397e-11	4.23001e-08	1.90332e-07	1.0948e-08	0.113343
0	2.24785e-13	8.42852e-16	4.53547e-09	2.40628e-15	2.50517e-16
0	3.17591e-11	6.16645e-08	9.17389e-09	2.1347e-13	3.31012e-08
0	1.70168e-10	6.69481e-17	1.99325e-09	5.10806e-10	1.10323e-14
0	6.45446e-10	8.74421e-15	2.7231e-08	2.37378e-11	2.03248e-08
0	3.34297e-10	2.03073e-14	7.50811e-10	3.4938e-10	1.61436e-10
0	9.60855e-11	5.40624e-07	4.13698e-11	1.00924e-08	6.62565e-09
0	2.69579e-12	7.74012e-16	1.10032e-08	4.75126e-16	2.68054e-11
0	1.60422e-11	1.01122e-05	1.35496e-08	1.62943e-06	4.3624e-08
0	1.48044e-10	7.52613e-09	8.27357e-07	7.23804e-09	0.000465888
0	7.21543e-10	3.5145e-09	1.4172e-08	1.77533e-13	0.000693341
0	5.55032e-12	2.01484e-16	3.00847e-09	1.2551e-13	9.06034e-11
0	1.53334e-09	1.02143e-15	2.12944e-08	1.49465e-12	6.70742e-14
0	0.000232636	0.0102512	0.836524	3.74252e-05	0.985877
0	1.30685e-11	1.35613e-09	1.91785e-08	4.03625e-09	9.14678e-07
0	4.89871e-10	1.0405e-18	1.41673e-09	9.30416e-13	1.59681e-13
0	7.87949e-10	3.25944e-07	1.67452e-07	4.77763e-12	4.04456e-06
0	1.40579e-10	4.95004e-15	4.54941e-08	3.63545e-15	1.10985e-08
0	1.74528e-10	7.03053e-14	6.84768e-09	1.94185e-10	4.77377e-08
0	1.16225e-10	2.56899e-09	8.57356e-09	2.41647e-09	3.35954e-07
0	1.41738e-10	1.64012e-15	1.68491e-09	2.42401e-09	4.26605e-11
0	9.48043e-10	2.8053e-11	1.00464e-09	1.65221e-10	9.49276e-08
0	3.22024e-11	2.29253e-07	4.23468e-06	3.67723e-13	7.25244e-09
0	1.07112e-10	1.21376e-09	4.44858e-08	7.47521e-10	2.71623e-10
0	1.05774e-11	3.00684e-12	1.19048e-08	5.47923e-09	2.68552e-08
0	3.20556e-10	9.25518e-12	1.07727e-08	4.87972e-07	9.27844e-08
0	9.2033e-11	2.39923e-13	2.20485e-06	1.06847e-08	6.09606e-06
0	1.79691e-10	1.77351e-10	5.91843e-09	1.26917e-18	4.70009e-08
0	3.91248e-12	9.06603e-11	2.47509e-09	5.8979e-13	1.64082e-15
0	3.36428e-11	6.18319e-09	3.34014e-09	1.31964e-11	4.5208e-07
0	1.22142e-12	1.42508e-13	6.61327e-11	6.39916e-16	5.14555e-12
0	6.09543e-10	1.16391e-08	2.38674e-06	5.46615e-08	0.320537
0	2.80349e-13	6.39984e-09	2.11643e-10	1.02378e-12	1.6286e-09
0	5.26523e-12	7.78307e-13	1.37111e-08	4.33856e-17	1.65657e-08
0	2.19638e-10	3.28651e-13	2.00036e-07	6.14202e-13	2.15632e-08
0	6.21721e-10	4.70291e-12	8.50975e-08	1.50029e-13	1.00481e-10
0	2.25007e-10	8.2524e-11	1.91109e-08	4.87369e-13	5.14884e-13
0	2.10777e-11	3.77943e-08	4.65414e-09	1.20829e-08	9.73758e-07
0	6.87596e-11	1.70254e-09	6.07457e-08	1.13023e-13	1.81386e-09
0	4.027e-11	3.01566e-12	1.8388e-10	2.69006e-12	5.10744e-12
0	3.70341e-09	5.18908e-10	1.53327e-09	2.90833e-13	5.01516e-08
0	3.76345e-10	5.04521e-08	0.575503	4.4596e-10	0.00269159
0	8.9163e-12	9.96695e-14	5.25956e-09	1.24657e-15	1.23426e-13
0	8.51775e-12	2.53698e-13	1.47886e-09	1.45694e-12	2.77787e-16
0	0.000165044	3.5302e-05	0.000897912	0.626164	0.900771
0	2.25748e-11	1.63761e-16	3.0605e-09	1.48336e-17	5.63129e-13
0	2.00652e-11	2.20647e-09	7.45301e-09	7.71786e-15	8.55765e-08
0	2.39768e-10	1.03219e-13	5.6639e-09	4.22078e-16	3.07304e-12
0	2.66247e-10	3.7343e-08	1.45209e-07	4.40885e-08	1.44934e-08
0	1.99403e-10	1.04188e-07	6.43263e-07	4.02609e-08	1.2458e-05
0	4.92202e-14	1.65643e-14	5.87249e-10	4.13028e-14	2.96393e-10
0	9.00099e-11	2.2473e-09	1.33547e-08	8.82363e-11	2.59299e-07
1	1	0.999638	0.00552366	0.999999	0.999955
1	1	0.999982	1	0.999997	0.999998
1	1	0.999999	1	0.999997	0.999995
1	0.99999	0.999988	0.999991	0.999993	0.999982
1	1	0.999995	0.999999	0.999998	1
1	1	1	1	0.999999	0.999999
1	1	0.999999	1	0.999999	0.999912
1	1	0.999992	1	1	1
1	1	0.983741	0.999675	1	0.999411
1	0.999964	0.999648	1	0.999993	0.999959
1	1	1	1	0.999998	1
1	0.999998	1	1	0.999999	1
1	1.71214e-06	0.489475	0.177209	0.999682	0.999891
1	0.999999	1	1	0.999999	0.999999
1	1	0.999959	1	1	1
1	1	0.999979	1	0.999999	1
1	0.999994	0.999993	1	0.999999	0.999995
1	1	0.999998	1	0.999999	0.999868
1	0.0204737	0.994918	0.978159	0.998949	0.984726
1	1	0.999996	0.999999	1	1
1	0.992943	0.00225818	0.408464	2.13306e-07	0.999851
1	1	0.99985	1	1	0.999997
1	0.999999	0.999997	0.999998	0.999997	0.999952
1	1	0.999992	1	1	1
1	9.11377e-08	1.7665e-08	0.995241	0.00400209	0.0621962
1	1	0.999999	1	1	0.999996
1	0.999997	0.999991	1	0.999995	0.999747
1	1	0.99997	1	1	1
1	1	0.999984	1	1	1
1	0.999964	0.999648	1	0.999993	0.999959
1	0.999934	0.99965	1	0.999991	0.999905
1	1	0.999999	1	0.999992	0.999997
1	0.993588	0.999685	0.975912	0.999998	1
1	1	0.999999	1	0.999997	1
1	0.999996	0.999904	0.999999	0.999999	0.999997
1	1	0.999992	1	1	1
1	0.999999	0.999995	0.999998	0.999996	0.999985
1	0.999999	0.999988	0.999999	1	1
1	0.999875	0.999989	1	0.999993	0.999994
1	1	0.999999	1	0.999993	1
1	0.999999	0.999997	1	0.999999	0.999965
1	0.999999	0.999974	0.999987	0.999999	0.999984
1	1	0.999999	1	0.999999	0.999998
1	1	1	1	1	1
1	0.999999	0.999999	1	0.999999	0.999999
1	1	1	1	0.999999	1
1	0.999999	0.999998	0.999995	0.999997	1
1	1	0.99997	1	1	1
1	1	0.999998	1	0.999999	0.999866
1	0.999994	0.999993	1	0.999999	0.999995
1	0.999691	0.999995	1	1	0.999998
1	0.033628	0.0579056	0.993755	8.16924e-07	0.999925
1	0.981468	0.999983	0.999442	0.999995	0.998571
1	1	0.999999	0.999998	1	0.999999
1	0.999985	0.999994	0.999998	0.999998	0.999993
1	1	0.999999	1	0.999992	0.999999
1	0.999999	0.999995	1	0.999999	0.950781
1	1	0.999993	0.999991	1	1
1	1	0.999993	1	1	1
1	1.94349e-06	0.0155981	0.956918	1	0.999093
1	1	0.9999	0.999999	1	0.999876
1	1	0.999974	1	1	1
1	0.999999	0.999998	1	0.999992	1
1	1	0.990915	0.999968	0.999988	0.999977
1	0.999967	0.999998	1	0.999996	0.999986
1	1	0.999961	1	1	0.999935
1	1	0.999996	1	0.999997	0.99999
1	1	0.999988	1	1	1
1	0.999999	0.999997	1	1	0.999949
1	0.999996	0.999951	1	0.999999	1
1	1	0.999997	1	0.999999	1
1	0.382984	0.697215	0.00507557	0.999994	0.941914
1	1	0.999999	1	1	1
1	0.999577	0.86985	0.999853	0.999997	0.672788
1	0.999992	0.999992	0.99962	0.999988	0.9897
1	1	0.999947	1	0.999999	0.999995
1	0.999999	0.999773	0.99907	0.999997	0.996583
1	0.999894	0.999823	1	0.999997	0.99992
1	0.999876	0.997923	0.999888	0.999985	0.99994
1	1	0.999998	1	0.999998	0.999999
1	1	1	1	0.999999	0.999999
1	1	1	1	0.999998	1
1	0.999999	0.999997	1	1	0.999949
1	6.53896e-09	5.46324e-05	0.966166	9.46934e-06	0.999945
1	0.99958	0.999988	1	1	0.999962
1	1	0.999918	1	0.999979	0.999996
1	1	0.999991	1	0.999999	1
1	1	0.999986	1	1	0.999999
1	1	0.999996	1	1	1
1	1	0.999953	1	1	1
1	0.999998	1	1	1	0.999918
1	1	0.999967	1	1	1
1	1	0.999999	1	0.999999	1
1	0.999997	0.999815	1	1	0.999998
1	0.99993	0.981072	0.999971	0.999997	0.999886
1	0.999518	0.981471	0.999847	0.999997	0.598538
1	3.55448e-11	9.41415e-08	9.77398e-05	4.87201e-05	0.0123521
1	0.999981	0.999997	0.999984	0.999992	0.9998
1	1	1	1	0.999999	1
1	1	1	1	0.999999	1
1	0.999999	1	1	0.999999	0.999987
1	0.999999	0.999998	1	1	0.999998
1	1	0.999958	1	1	1
1	0.999557	0.999994	0.999999	0.999998	0.99978

## Sheet: origin_classification_test_internal
label	model_0	model_1	model_2	model_3	model_4
0	2.72302e-09	0.000249437	6.7314e-09	7.89588e-07	7.39141e-07
0	1.57309e-08	1.13046e-06	3.84195e-08	2.85774e-12	1.49907e-08
0	1.82578e-05	0.000829771	8.25413e-09	1.5164e-11	7.86413e-05
0	3.08701e-09	1.04854e-07	1.62306e-08	1.3557e-07	3.44314e-06
0	1.32447e-11	5.79164e-05	4.3238e-08	1.80689e-09	6.50946e-08
0	8.63961e-09	6.69394e-06	1.49877e-08	3.33428e-07	1.18888e-05
0	1.63866e-05	8.23335e-05	4.93961e-09	2.72801e-06	8.49839e-06
0	1.63939e-05	8.24775e-05	4.93805e-09	2.73082e-06	8.50808e-06
0	3.25603e-09	4.30549e-08	9.10379e-10	1.21847e-07	6.84952e-05
0	3.98682e-05	0.00216161	2.91938e-08	4.96414e-07	0.000226952
0	2.8119e-09	3.97806e-06	8.04226e-09	3.28798e-07	3.2371e-06
0	5.11488e-09	2.81182e-08	4.56605e-09	2.46486e-08	0.000151636
0	5.38162e-09	4.93958e-06	1.05481e-08	6.15012e-08	3.58002e-05
0	2.32561e-08	1.42784e-08	8.03715e-09	3.31224e-09	0.000136907
0	2.3343e-08	1.44027e-08	8.0368e-09	3.32596e-09	0.000137081
0	1.58624e-08	1.13933e-06	3.84902e-08	2.88068e-12	1.51676e-08
0	6.02853e-07	2.98351e-05	2.39532e-08	1.2861e-07	2.31503e-06
0	1.50024e-09	0.000117876	4.96458e-09	9.83946e-07	3.96139e-08
0	2.85589e-08	8.7091e-10	5.74736e-09	1.77807e-07	9.47265e-05
0	6.01629e-07	2.96648e-05	2.39701e-08	1.28387e-07	2.30858e-06
0	4.70057e-10	5.22479e-05	6.72577e-09	4.52393e-08	3.22553e-05
0	0.000155336	4.33507e-05	8.46205e-07	4.61981e-13	0.00101908
0	2.71902e-07	0.00322366	6.50912e-09	5.02046e-07	4.66696e-06
0	1.44416e-05	0.000214963	5.01242e-09	5.78367e-07	9.33331e-06
0	1.35571e-06	0.00138041	6.98468e-09	1.46597e-08	3.53005e-06
0	5.27151e-08	0.00020687	3.94132e-09	3.10002e-07	6.83513e-07
0	2.71789e-07	0.00323532	6.50711e-09	5.02877e-07	4.66625e-06
0	1.69956e-07	0.00129465	3.78139e-09	1.80612e-10	1.93544e-05
0	6.59615e-08	8.91038e-05	3.48068e-09	2.00717e-06	1.89895e-06
0	4.34731e-08	0.000734259	1.95848e-09	9.68963e-08	1.60776e-06
0	5.29498e-08	0.000507828	3.64336e-09	1.11475e-07	1.3806e-06
0	5.912e-08	0.00208676	2.25787e-09	2.55509e-09	1.39845e-06
0	2.26312e-07	0.000847448	3.97074e-09	1.24296e-06	4.23101e-06
0	5.41582e-08	0.00423512	1.10456e-08	4.31329e-07	2.27813e-05
0	4.70765e-07	0.000232909	9.41501e-09	2.44498e-08	3.54074e-06
0	7.83764e-07	0.000139965	2.50186e-09	4.3533e-09	3.20067e-06
0	2.55947e-07	0.000960888	2.24864e-09	4.38229e-09	3.09745e-06
0	2.24489e-07	0.000538545	2.00979e-09	1.05357e-06	7.07893e-06
0	1.64176e-07	0.000678129	2.01137e-09	7.44828e-10	7.29197e-06
0	3.8267e-09	0.0110735	1.8159e-08	2.93589e-06	2.52768e-07
0	4.15014e-08	0.000320777	1.76493e-09	2.20155e-07	3.07341e-06
0	1.11525e-06	0.00163721	1.06754e-08	2.38872e-06	5.07349e-06
0	5.38807e-08	0.00423932	1.10776e-08	4.29923e-07	2.28864e-05
0	2.26375e-07	0.00084608	3.97005e-09	1.24333e-06	4.23013e-06
0	1.11368e-06	0.00163421	1.06754e-08	2.38038e-06	5.063e-06
0	3.8493e-06	1.09466e-09	9.7637e-10	4.9194e-07	4.23404e-06
0	3.76346e-08	1.83531e-12	2.28715e-08	1.43228e-14	1.94673e-09
0	4.17605e-07	8.6572e-09	3.02535e-08	4.72252e-12	1.07968e-05
0	4.74338e-07	3.30923e-08	1.00162e-08	2.97152e-14	5.85524e-05
0	2.49921e-06	1.35987e-11	1.05165e-08	3.55145e-07	4.31322e-07
0	1.52698e-06	2.85058e-13	5.07746e-09	1.05112e-08	5.03702e-05
0	3.74026e-06	1.49383e-06	1.17773e-08	4.13347e-08	5.14354e-05
0	1.1591e-06	2.93006e-07	6.61965e-09	2.26229e-09	2.77061e-05
0	3.74026e-06	1.49383e-06	1.17773e-08	4.13347e-08	5.14354e-05
0	9.92723e-07	2.03043e-06	1.70091e-09	2.4195e-12	2.91356e-05
0	3.65904e-06	7.91207e-08	1.2902e-08	7.12754e-11	6.01971e-09
0	3.27137e-07	2.19805e-13	1.56362e-09	1.10501e-15	1.02449e-09
0	7.58835e-07	4.45902e-08	8.52324e-09	4.07111e-13	3.99693e-05
0	1.96856e-06	1.14758e-13	9.60237e-09	2.25233e-13	1.77067e-09
0	7.91962e-07	1.28944e-08	1.22387e-08	2.30838e-10	8.20989e-06
0	3.07368e-07	2.10397e-11	3.44977e-09	1.69334e-10	8.00469e-08
0	5.77694e-06	5.01039e-07	1.83434e-08	1.85529e-10	1.04061e-05
0	6.31417e-07	7.10391e-08	1.49339e-08	7.21e-08	8.00171e-06
0	5.51653e-07	1.30137e-10	1.33428e-08	7.1942e-14	1.45459e-06
0	2.14095e-06	1.656e-08	1.24483e-08	3.43582e-12	7.77484e-07
0	1.24931e-06	5.96247e-15	1.23573e-09	1.12647e-19	5.37415e-05
0	1.41656e-06	3.52996e-07	1.04104e-08	6.89709e-11	6.41572e-06
0	3.1788e-06	8.7679e-07	7.14636e-09	3.66698e-08	2.84816e-05
0	1.76218e-06	1.84678e-10	3.22456e-10	2.22502e-14	3.79134e-05
0	7.22342e-07	1.76661e-07	1.49491e-08	2.7171e-12	3.11179e-07
0	1.85687e-05	1.0007e-12	2.82997e-08	4.26649e-11	6.19669e-06
0	1.67771e-06	6.76077e-12	3.34105e-10	1.39971e-15	2.68177e-08
0	5.15075e-07	2.07533e-07	2.0155e-08	8.28581e-10	8.3667e-06
0	4.02003e-06	3.42963e-06	1.13562e-08	1.12343e-08	1.24159e-05
0	9.32121e-06	1.37778e-08	3.19328e-08	5.49767e-13	3.92095e-07
0	3.88995e-06	1.05366e-08	7.25707e-09	2.21518e-08	1.26471e-05
0	1.87741e-06	2.9463e-17	4.02283e-09	2.72918e-12	2.96319e-07
0	3.8628e-07	3.5533e-15	1.83668e-08	2.52685e-12	4.38899e-07
0	4.02003e-06	3.42963e-06	1.13562e-08	1.12343e-08	1.24159e-05
0	8.29615e-06	1.96375e-14	2.06479e-08	1.52373e-06	1.71063e-06
0	1.14512e-07	8.52596e-15	3.49021e-09	1.13975e-18	4.96977e-09
0	4.13658e-07	2.79086e-16	9.35404e-09	7.61291e-16	3.62721e-09
0	3.44532e-07	2.56432e-08	1.38824e-08	8.47895e-11	1.29318e-05
0	1.98378e-06	7.02431e-08	8.07368e-09	5.41432e-10	1.37684e-05
0	2.67958e-06	1.36387e-05	1.14812e-08	9.28283e-07	5.0759e-05
0	7.03382e-06	4.77806e-05	5.68737e-08	2.3808e-06	5.84937e-05
0	2.67958e-06	1.36387e-05	1.14812e-08	9.28283e-07	5.0759e-05
0	3.34123e-06	1.12183e-05	1.45723e-08	4.13708e-07	2.66009e-05
0	2.40516e-05	2.13559e-05	3.11025e-08	2.90368e-06	3.758e-05
0	3.15926e-05	1.40671e-05	6.08056e-08	8.50472e-07	3.02033e-05
0	2.05048e-05	6.64189e-06	4.96841e-08	1.761e-06	3.89383e-05
0	3.60544e-06	1.21496e-05	1.09182e-07	7.86993e-07	8.95957e-05
0	0.00225428	2.94251e-05	4.10894e-08	3.36847e-06	0.00339842
0	0.000136535	6.80575e-06	1.79625e-08	3.49104e-06	0.000386713
0	8.98038e-05	6.07011e-06	6.00496e-08	4.39063e-06	0.0003584
0	1.45672e-06	1.12698e-05	1.29813e-08	7.4405e-07	1.2524e-05
0	3.81154e-06	1.34659e-05	1.35858e-08	1.33235e-06	0.000107053
0	2.66316e-06	2.57558e-05	1.09981e-07	5.56472e-06	7.35079e-05
0	8.89034e-05	0.000432314	2.6093e-08	4.1827e-06	0.000196568
0	1.86297e-05	8.0398e-06	4.32992e-07	7.60181e-06	0.000223871
0	0.000189632	6.89591e-06	2.72191e-08	7.66276e-06	0.000274409
0	4.0253e-05	6.55223e-06	2.91542e-08	2.76488e-06	8.28742e-05
0	1.91661e-05	3.30446e-05	5.82733e-08	9.06564e-07	6.72075e-05
0	7.08434e-05	0.000149737	1.55329e-08	2.69091e-06	0.000197148
0	4.15848e-05	5.80555e-06	4.76871e-08	3.68665e-06	0.000301775
0	1.80123e-05	5.36578e-05	5.34156e-08	1.52203e-06	4.63203e-05
0	0.000688103	0.00015286	5.55668e-09	2.58625e-06	0.000361133
0	0.000140727	7.53397e-06	1.98014e-06	2.96504e-06	0.000111128
0	2.27789e-05	5.88651e-05	2.87754e-08	3.20192e-06	4.45397e-05
0	5.05302e-06	6.37073e-05	2.43726e-08	5.10249e-05	4.53896e-08
0	9.72313e-06	0.000519669	2.74422e-08	0.000111828	1.03591e-07
0	2.26602e-05	0.00014715	2.33315e-08	6.63556e-07	0.000823525
0	7.44362e-06	0.00106029	5.02814e-07	3.81992e-06	0.000136521
0	4.29315e-05	0.000422479	6.58693e-08	5.80172e-07	0.00128806
0	1.40559e-05	0.0145873	9.6677e-08	1.3933e-06	8.02787e-05
0	4.51273e-09	1.44696e-09	1.15585e-08	3.72145e-07	8.78905e-09
0	2.71603e-09	2.20454e-09	1.05345e-08	3.38634e-07	1.04416e-08
0	0.000107318	1.87115e-05	0.000104381	0.00401508	0.000501349
0	0.000312035	0.000232236	0.0217982	0.0135685	0.00311265
0	0.00280202	0.000463996	0.0287977	0.315629	0.00205877
0	0.000710113	2.63458e-05	1.42077e-05	0.00333898	0.0168482
0	7.97238e-05	2.30064e-05	3.96019e-05	0.00149979	0.000526108
0	9.5555e-05	3.88093e-05	6.42715e-05	0.00804057	0.000588319
0	6.44141e-06	9.42e-05	5.98103e-08	1.32932e-06	6.60619e-06
0	3.09895e-05	8.79752e-05	4.2854e-08	9.42896e-07	4.30594e-05
0	5.41986e-05	5.15298e-05	9.77954e-08	4.18697e-07	1.2621e-05
0	0.000700995	0.0249974	0.180399	0.0033363	0.000388918
0	0.000566686	0.0568584	0.962997	0.00230262	0.000582482
0	8.84197e-07	9.61167e-07	9.74334e-08	2.50832e-07	4.3233e-06
0	8.50556e-07	3.01379e-06	6.5253e-08	2.28678e-07	4.13892e-06
0	7.45407e-07	4.07806e-07	6.79691e-08	1.01845e-07	4.45416e-06
0	7.45407e-07	4.07806e-07	6.79691e-08	1.01845e-07	4.45416e-06
0	1.62714e-07	4.2671e-06	2.16519e-08	1.96889e-07	6.29221e-05
0	3.13735e-07	8.99253e-06	3.91488e-08	4.29397e-07	6.24516e-06
0	3.75001e-09	8.82264e-06	1.00841e-07	3.04801e-07	1.58286e-05
0	1.12751e-06	9.38984e-06	6.9916e-08	2.99967e-07	5.43099e-06
0	4.53601e-08	9.23799e-07	4.11816e-08	9.94784e-08	4.54532e-05
0	5.96037e-08	4.00626e-06	4.39796e-08	1.22988e-07	2.70066e-05
0	1.36724e-07	4.86432e-06	4.24882e-08	1.60186e-07	4.88498e-05
0	3.75001e-09	8.82264e-06	1.00841e-07	3.04801e-07	1.58286e-05
0	5.64152e-07	1.23072e-05	1.04382e-07	1.23883e-06	7.65572e-06
0	1.12751e-06	9.38984e-06	6.9916e-08	2.99967e-07	5.43099e-06
0	5.96037e-08	4.00626e-06	4.39796e-08	1.22988e-07	2.70066e-05
0	1.81855e-06	3.18732e-08	9.0502e-12	2.43244e-10	9.2801e-05
0	5.64916e-05	2.72001e-07	2.73695e-10	5.41465e-12	6.84738e-05
0	3.67199e-06	3.29143e-09	1.93341e-10	7.1476e-07	2.20255e-05
0	8.74111e-06	1.3245e-09	4.80588e-10	4.89447e-07	5.74805e-06
0	3.67199e-06	3.29143e-09	1.93341e-10	7.1476e-07	2.20255e-05
0	8.18923e-06	5.26656e-09	2.9102e-10	5.88604e-07	1.10411e-05
0	6.32537e-06	8.76715e-09	9.85048e-10	7.81285e-07	8.55129e-06
0	8.50759e-08	3.5613e-05	1.05932e-08	4.89548e-07	5.55996e-07
0	8.50759e-08	3.5613e-05	1.05932e-08	4.89548e-07	5.55996e-07
0	2.65964e-09	2.12379e-05	8.75888e-09	3.88384e-10	2.25587e-05
0	1.10447e-09	5.88239e-06	3.13315e-09	3.21786e-08	9.25842e-06
0	1.04816e-05	2.91952e-06	1.39318e-08	7.5711e-07	1.187e-07
0	1.04816e-05	2.91952e-06	1.39318e-08	7.5711e-07	1.187e-07
0	1.68109e-06	1.23025e-05	1.23699e-08	3.39904e-07	1.17902e-08
0	4.60529e-07	1.13161e-05	2.2428e-09	2.95305e-07	2.38279e-05
0	9.76867e-08	6.9484e-11	2.25096e-09	2.49562e-07	2.24927e-07
0	1.33993e-07	1.88411e-10	1.82033e-09	2.69321e-07	1.16335e-06
0	8.43523e-07	8.32457e-12	3.80372e-09	3.60796e-07	6.03491e-07
0	1.93391e-06	2.32035e-12	1.96089e-09	1.37335e-07	1.80814e-08
0	6.2521e-05	1.07136e-07	5.23321e-07	3.59544e-08	2.28263e-05
0	6.46979e-05	1.06456e-06	8.80019e-07	2.24901e-07	0.000277477
0	1.93209e-05	1.35532e-10	3.06734e-07	1.87056e-06	0.000426027
0	1.93209e-05	1.35532e-10	3.06734e-07	1.87056e-06	0.000426027
0	6.02386e-05	7.62251e-06	1.93767e-06	1.47788e-06	0.000184838
0	6.46979e-05	1.06456e-06	8.80019e-07	2.24901e-07	0.000277477
0	6.02386e-05	7.62251e-06	1.93767e-06	1.47788e-06	0.000184838
0	1.05002e-05	3.63592e-05	3.84439e-08	4.96691e-07	6.94049e-05
0	3.763e-06	2.75833e-05	3.50877e-08	3.42568e-07	6.86361e-06
0	3.88516e-07	1.39301e-05	2.66663e-08	7.28072e-11	7.18655e-07
0	2.45052e-07	1.96543e-07	3.9132e-08	5.73915e-11	1.81811e-06
0	3.50347e-07	7.98069e-07	2.8616e-08	1.70071e-13	3.08143e-06
0	1.0413e-05	2.88757e-07	1.90682e-08	3.94848e-09	2.15011e-06
0	2.94041e-07	5.75437e-08	4.48613e-08	1.46224e-13	1.0455e-06
0	8.09226e-06	6.48391e-07	7.51663e-09	8.2087e-11	6.61213e-06
0	3.73105e-07	1.33283e-06	2.75505e-08	1.98882e-13	2.11892e-06
0	4.96198e-07	1.301e-05	3.4164e-08	1.96705e-11	1.05713e-06
0	4.793e-07	3.50799e-05	4.43032e-08	8.06555e-10	1.28576e-06
0	1.51106e-05	4.93369e-05	0.000557161	0.000255112	7.69773e-08
0	1.88209e-05	4.90043e-05	4.32311e-05	0.000109272	4.91964e-08
0	1.2618e-05	2.09963e-05	0.0016341	0.00019893	1.2672e-09
0	3.91797e-06	8.99575e-06	4.68982e-06	4.75579e-07	8.80261e-06
0	1.05032e-05	3.43269e-05	8.11153e-06	2.7268e-08	8.53055e-06
0	3.91797e-06	8.99575e-06	4.68982e-06	4.75579e-07	8.80261e-06
0	2.34135e-08	2.36216e-06	4.26643e-09	4.15727e-09	1.99923e-08
0	1.0373e-10	1.98732e-12	5.08872e-09	2.98893e-08	3.75427e-09
0	1.23173e-09	7.80713e-13	2.18178e-09	2.66224e-10	2.64581e-10
0	1.87957e-10	6.81954e-16	4.95066e-09	5.88187e-09	1.36771e-09
0	4.80898e-09	2.58831e-16	5.26992e-09	1.52337e-13	6.69628e-09
0	1.63224e-07	8.07657e-14	4.3221e-09	1.16256e-10	2.70807e-06
0	1.6595e-10	9.8727e-13	2.99538e-09	1.927e-08	7.00222e-10
0	8.25814e-09	9.62757e-09	7.79575e-09	2.51823e-07	1.15554e-07
0	1.16954e-08	1.00389e-06	5.22865e-09	1.29717e-09	2.65405e-08
0	9.59544e-10	3.76722e-11	5.39788e-09	1.09746e-08	4.04793e-07
0	3.44462e-06	2.97341e-05	4.602e-08	1.21714e-06	6.13839e-06
0	2.45742e-05	2.25404e-05	4.3132e-08	2.06331e-06	9.99966e-06
0	2.35595e-08	0.0116903	8.52649e-10	1.8511e-06	3.43499e-06
0	2.35595e-08	0.0116903	8.52649e-10	1.8511e-06	3.43499e-06
0	2.35595e-08	0.0116903	8.52649e-10	1.8511e-06	3.43499e-06
0	1.4288e-07	0.0974782	7.93241e-09	3.03441e-05	5.21385e-06
0	2.35595e-08	0.0116903	8.52649e-10	1.8511e-06	3.43499e-06
0	1.08386e-07	4.73848e-06	4.02614e-06	1.55175e-08	5.17586e-05
0	0.0172877	0.000141735	8.5079e-06	1.5663e-06	0.00457015
1	0.999918	0.999992	1	0.999775	0.999993
1	0.999918	0.999992	1	0.999775	0.999993
1	0.999856	0.999988	1	0.999873	0.999993
1	0.999931	0.999991	1	0.999661	0.999992
1	0.999924	0.99999	1	0.99935	0.999993
1	0.999926	0.999993	1	0.999938	0.999992
1	0.999912	0.999984	1	0.999983	0.999991
1	0.999856	0.999988	1	0.999873	0.999993
1	0.999996	0.999999	1	0.999999	1
1	0.999996	0.999999	1	1	1
1	0.999586	0.150675	1.73976e-06	0.961453	0.999991
1	0.0371819	0.00103171	2.26402e-05	0.00130503	0.00124424
1	0.999996	0.999998	1	0.999999	1
1	0.999996	0.999998	1	0.999999	1
1	0.00235313	0.00114572	0.950607	0.409745	0.0109047
1	0.0105927	0.039611	0.999763	0.476798	0.00969097
1	0.999642	0.00756517	0.939271	0.565291	0.9999
1	0.999965	0.999992	0.999999	0.999991	0.999965
1	0.999986	0.999998	1	0.999999	0.999992
1	0.999972	0.999989	0.999945	0.999997	0.999951
1	0.999983	0.999994	0.999506	0.999997	0.999985
1	0.999933	0.999982	0.99998	0.999999	0.99994
1	0.99997	0.999996	0.999948	0.999999	0.999971
1	0.999972	0.999989	0.999945	0.999997	0.999951
1	0.999965	0.999992	0.999999	0.999991	0.999965
1	0.99987	0.999954	0.999962	0.987024	0.999989
1	0.999849	0.999948	0.999976	0.99283	0.999989

## Sheet: origin_classification_test_external
label	model_0	model_1	model_2	model_3	model_4
0	4.66078e-05	1.94666e-05	2.221e-07	1.55058e-05	7.93058e-05
0	1.89192e-07	1.89777e-05	3.12065e-08	4.94014e-07	3.33354e-05
0	0.000248897	0.00104814	0.000343785	5.30282e-05	0.0374607
0	3.80095e-06	5.02649e-06	6.8882e-08	4.60972e-05	1.32017e-07
0	0.000276185	0.492282	0.0490929	0.997361	0.0184224
0	0.000633328	1.15383e-05	9.15533e-07	1.08367e-05	0.00069943
0	7.29772e-07	1.08623e-05	1.45427e-07	4.43051e-07	0.000257422
0	0.000539522	0.000337128	3.68786e-08	0.000899107	9.14414e-07
0	6.53464e-05	3.46782e-05	5.2165e-06	6.81189e-05	0.000249994
0	8.45287e-06	8.45573e-07	3.5067e-09	9.76675e-09	6.03015e-07
0	2.19803e-05	0.000261993	0.0143087	0.832822	0.000246289
0	9.87631e-07	1.67834e-05	8.14368e-09	3.41927e-07	3.04319e-05
0	0.000126572	2.7384e-05	1.10978e-08	0.000807382	1.09096e-06
0	3.13716e-06	1.27902e-08	2.08588e-08	3.66719e-09	1.27667e-06
0	3.11002e-07	1.02483e-05	6.45859e-08	1.16008e-08	3.13686e-05
0	0.000125728	0.909687	5.77262e-06	0.355156	0.00413014
0	5.78174e-09	3.4132e-05	2.03549e-08	1.72003e-06	4.17525e-07
0	1.04924e-05	1.85243e-05	1.04365e-06	0.00410024	0.000198101
0	1.59252e-06	1.0868e-08	3.86685e-09	9.14532e-10	3.68967e-06
0	2.45938e-05	9.19579e-05	5.19127e-07	0.00577481	9.14794e-07
0	0.0158751	5.39807e-05	8.77118e-07	2.51769e-06	0.00375499
0	2.89715e-06	4.80756e-06	5.04882e-06	6.46175e-07	2.1663e-05
0	0.0156264	4.80168e-05	6.62284e-08	1.74578e-06	0.000776607
0	3.49097e-07	1.12897e-05	9.10623e-09	2.33701e-06	2.94966e-07
0	2.26148e-06	2.08569e-06	3.03078e-08	2.43401e-15	2.00418e-05
0	1.15717e-07	3.9192e-05	7.07392e-09	7.26521e-07	2.14221e-05
0	1.93914e-06	2.8431e-05	6.52479e-09	7.6285e-07	7.01315e-05
0	0.000661821	1.17531e-05	8.91071e-07	1.09794e-05	0.000601955
0	7.29772e-07	1.08623e-05	1.45427e-07	4.43051e-07	0.000257422
0	1.48544e-05	7.16678e-05	2.18254e-07	0.0113929	7.04568e-09
0	3.71156e-05	2.7896e-06	1.10614e-08	2.3683e-06	2.16271e-05
0	9.84401e-08	3.39134e-05	3.042e-08	1.59206e-07	5.32851e-06
0	5.02345e-07	1.52714e-05	8.10254e-09	3.39689e-07	2.51427e-05
0	1.63862e-06	1.20521e-05	3.26854e-09	2.16882e-07	2.85192e-09
0	2.25224e-06	1.10887e-05	1.57269e-08	1.82888e-06	6.75422e-05
0	1.61122e-05	4.71279e-08	8.64747e-08	2.77076e-14	2.31026e-05
0	0.000125005	0.000101602	1.749e-07	4.43109e-07	3.87259e-05
0	5.08767e-05	1.43631e-05	9.97447e-09	2.01928e-14	4.88834e-06
0	8.57354e-06	9.58358e-06	1.74447e-07	8.17801e-07	4.73126e-05
0	1.61122e-05	4.71279e-08	8.64747e-08	2.77076e-14	2.31026e-05
0	1.10006e-05	6.61904e-05	1.4958e-07	0.000508593	3.58673e-05
0	5.80302e-07	6.55732e-05	9.90869e-09	6.13612e-14	1.25157e-05
0	2.75582e-07	0.000106315	2.2772e-05	6.70696e-05	9.10018e-06
0	8.38245e-07	1.79073e-05	2.37565e-08	3.85411e-11	1.31253e-05
0	0.0747142	0.00291537	0.000160044	1.79134e-07	0.992912
0	1.7604e-08	4.37308e-05	9.6285e-09	3.85272e-10	3.57468e-06
0	9.31353e-08	2.77024e-08	2.89236e-07	6.10493e-08	2.47215e-09
0	1.20008e-06	1.21345e-05	1.77061e-07	2.87245e-08	2.30502e-05
0	0.000663574	0.000295343	6.3757e-05	2.44003e-05	6.95283e-06
0	9.40776e-06	6.70689e-05	6.23457e-07	3.94825e-06	2.10178e-06
0	1.17326e-05	3.73768e-06	1.33521e-08	4.44408e-07	0.000146133
0	1.79432e-05	0.000367425	4.71419e-08	2.33319e-07	4.2785e-05
0	5.48582e-07	2.74601e-07	4.16707e-09	1.58877e-08	0.000270309
1	0.999998	0.999998	1	0.999999	0.999999
1	0.994295	0.999691	0.999957	0.84961	0.999989
1	0.999788	0.999326	0.999931	0.999385	0.999993
1	0.999959	0.999996	0.999993	0.999791	0.999999
1	0.999604	0.999951	1	0.999975	0.999999
1	0.992996	0.998603	0.999457	0.00017035	0.986964
1	0.999887	0.999997	1	0.999975	0.99999
1	0.999749	0.999976	0.999998	0.91648	0.999935
1	0.999663	0.678491	0.839109	0.936932	0.999985
1	0.995223	0.999907	1	0.999944	0.983066
1	0.995999	0.999998	1	0.980367	0.999223
1	1.36712e-06	0.0179823	4.39377e-06	0.00313366	0.00357689
1	0.999966	0.999997	1	0.999995	1
1	0.999685	0.99949	0.628376	0.999726	0.999956
1	0.999997	1	1	1	1
1	0.992069	0.999878	0.999972	0.999635	0.999987
1	0.944924	0.999374	0.999958	0.996848	0.999955
1	0.999389	0.999897	0.992876	0.982471	0.999649
1	1	1	1	0.999999	1
1	0.999997	0.999998	1	0.999945	1
1	0.999984	0.999999	0.999997	0.999244	0.999999
1	0.998417	0.999863	1	0.999986	0.999987
1	0.999997	0.999995	1	1	1
1	0.999993	0.999998	1	1	1
1	0.999996	0.568856	0.999973	0.999957	1
1	0.999877	0.999991	0.999981	0.998387	0.999995
1	0.998698	0.991413	1	0.997972	0.998461
1	0.999584	0.999847	0.999958	0.999486	0.999992
1	0.460024	0.999971	0.0641998	0.999992	0.905016
1	0.999998	0.999997	1	1	1
1	1	0.999999	1	0.999987	1
1	0.97724	0.999927	0.956818	0.998548	0.992339
1	0.999997	0.999995	1	0.999997	0.999988
1	0.992453	0.999996	0.999999	0.999815	0.999977
1	1	0.999996	1	0.999983	0.999997
1	0.999991	0.999996	1	0.999995	1
1	0.99804	0.999923	0.999539	0.997188	0.999863
1	0.996619	0.999792	0.995671	0.999675	0.999445
1	0.99973	0.999991	0.999882	0.998706	0.999968
1	0.999998	0.999998	1	1	1
1	0.999999	1	1	1	1
1	0.997188	0.999978	1	0.999893	0.999756
1	0.999521	0.999997	1	0.999961	0.999588
1	0.999983	0.999999	1	0.999998	0.999998
1	0.999521	0.999997	1	0.999961	0.999588
1	0.999775	0.999995	1	0.999903	0.99995
1	0.999997	0.999998	1	1	0.999998

## Sheet: risk_classification_test_internal
label	model_0	model_1	model_2	model_3	model_4
0	1.78008e-05	0.134103	4.48219e-08	9.50251e-08	3.73666e-08
0	1.78008e-05	0.134103	4.48219e-08	9.50251e-08	3.73666e-08
0	3.15908e-05	0.168029	1.83371e-07	7.96912e-07	1.19182e-07
0	8.55153e-06	0.0819915	1.49398e-08	2.43152e-08	4.94551e-10
0	9.40134e-06	0.0659234	2.14493e-08	6.32272e-08	7.54623e-10
0	8.74435e-06	0.00859043	1.73769e-08	1.24598e-06	3.20133e-09
0	2.4773e-06	0.0033811	1.23032e-09	3.78199e-09	2.16148e-10
0	3.15908e-05	0.168029	1.83371e-07	7.96912e-07	1.19182e-07
0	1.20176e-09	2.15999e-05	1.37059e-07	3.00422e-09	1.66819e-14
0	9.67841e-10	6.07042e-05	5.62956e-08	9.14226e-09	8.93458e-14
0	9.01611e-10	0.00282983	2.35153e-06	3.72102e-08	1.04342e-08
0	0.016821	0.000749935	1.69406e-06	2.26814e-06	2.38424e-09
0	0.00559137	0.000386137	6.39261e-07	1.20654e-06	2.28725e-10
0	4.5505e-09	0.000460321	8.17503e-09	1.70213e-05	6.66841e-11
0	2.20861e-08	0.00196473	6.03056e-08	0.000135101	2.84656e-10
0	1.69861e-14	1.20805e-09	1.6887e-11	6.90928e-15	6.31612e-23
0	3.85272e-07	0.000380446	9.49722e-06	4.58251e-06	5.95643e-09
0	8.19057e-07	0.000693351	1.41442e-05	3.03523e-06	7.91983e-09
1	1	0.999478	1	0.999999	0.999998
1	1	0.999882	1	1	0.999999
1	1	0.999844	1	1	1
1	1	0.999889	1	1	0.99999
1	1	0.999897	1	1	0.999997
1	1	0.999889	1	1	0.999986
1	1	0.999918	1	1	1
1	1	0.999918	1	1	1
1	1	0.998759	1	1	0.999984
1	1	0.999758	1	1	1
1	1	0.999808	1	1	0.999979
1	1	0.998579	1	1	0.999996
1	0.999998	0.999687	1	1	0.999978
1	1	0.998942	1	0.999999	0.999986
1	1	0.998942	1	0.999999	0.999986
1	1	0.999882	1	1	0.999999
1	1	0.999773	1	1	0.999999
1	1	0.999817	1	1	0.999997
1	0.999998	0.994616	1	0.999999	0.999991
1	1	0.999773	1	1	0.999999
1	1	0.999762	1	1	0.999976
1	1	0.999997	1	1	1
1	1	0.99978	1	0.999996	0.999991
1	0.999998	0.0196276	1	0.999935	0.999989
1	0.999989	0.993315	1	0.999928	0.999884
1	1	0.999907	1	0.999989	0.999983
1	1	0.99978	1	0.999996	0.999991
1	1	0.999943	1	0.999996	0.999991
1	0.999997	0.999657	1	0.999994	0.999987
1	1	0.999888	1	0.999908	0.999949
1	1	0.999839	1	0.999853	0.99999
1	1	0.999898	1	0.999941	0.999993
1	1	0.999918	1	0.999995	0.999971
1	1	0.999985	1	1	0.999999
1	1	0.999884	1	0.999999	0.999996
1	0.999913	0.617366	1	0.999542	0.999881
1	1	0.999878	1	0.999949	0.999993
1	1	0.999967	1	0.999995	0.999997
1	0.999998	0.998618	1	0.999932	0.99999
1	1	0.999978	1	0.999999	0.999999
1	1	0.999901	1	0.99995	0.999982
1	1	0.999903	1	0.999991	0.999995
1	1	0.999985	1	1	0.999999
1	1	0.999918	1	0.999995	0.999971
1	1	0.999903	1	0.999991	0.999995
1	1	0.999893	1	1	1
1	1	0.999875	1	1	1
1	1	0.999949	1	1	1
1	1	0.999904	0.999997	1	1
1	1	0.999614	1	1	1
1	1	0.999845	0.999999	0.999979	1
1	1	0.999973	1	1	1
1	1	0.999946	1	0.999998	1
1	1	0.999973	1	1	1
1	1	0.999968	1	0.999998	1
1	0.999999	0.999507	0.999999	1	0.999999
1	1	0.999882	1	0.999999	1
1	1	0.999948	1	1	1
1	1	0.999889	1	1	1
1	1	0.999883	0.999998	0.999999	1
1	1	0.999955	0.999988	0.999999	1
1	1	0.999976	1	1	1
1	1	0.999971	1	0.999999	1
1	1	0.999903	0.999999	0.999999	1
1	1	0.999972	1	1	1
1	1	0.999857	1	0.999973	1
1	0.999999	0.999966	1	1	1
1	1	0.999742	0.999998	1	1
1	0.999999	0.999901	0.999998	0.99997	1
1	1	0.999934	0.999999	1	1
1	1	0.999644	1	1	1
1	1	0.999922	1	1	1
1	1	0.999994	1	1	1
1	1	0.999956	1	1	1
1	0.999999	0.999892	0.999997	1	0.999999
1	1	0.999781	1	0.999999	1
1	1	0.99993	1	0.999998	1
1	1	0.99991	1	0.999998	1
1	1	0.999956	1	1	1
1	1	0.999708	1	0.999999	1
1	1	0.999892	1	0.999991	1
1	1	0.999949	1	1	1
1	1	0.999951	1	1	1
1	1	0.999976	1	1	1
1	1	0.224676	1	0.999999	0.258768
1	1	0.341704	1	0.000138806	0.999999
1	1	0.224676	1	0.999999	0.258768
1	1	0.0368997	1	0.999968	0.0336665
1	1	0.994565	1	1	1
1	1	0.127389	0.999999	0.999986	1
1	1	0.183679	0.999999	0.000241452	1
1	1	0.554703	1	0.999999	0.999999
1	1	0.00443635	1	4.20082e-05	0.0564604
1	1	0.00873249	1	0.000826793	0.999995
1	1	0.131589	1	0.94842	1
1	1	0.203723	0.999999	1	0.992566
1	1	0.105755	1	0.999997	0.557273
1	1	0.620548	1	1	1
1	1	0.268267	1	0.999998	1
1	1	0.00668558	1	0.00036203	1
1	1	0.379862	1	0.99747	1
1	1	0.00321259	1	0.00182265	0.989155
1	1	0.97269	1	0.999999	1
1	1	0.00915099	1	0.980603	0.999986
1	1	0.00424853	1	0.901978	0.999998
1	1	0.995843	1	0.999999	1
1	1	0.130587	1	0.999742	1
1	1	0.00275475	1	8.41915e-05	0.999999
1	1	0.68479	1	0.999999	1
1	1	0.999997	1	0.999999	1
1	1	0.999995	1	0.999997	1
1	1	0.999948	1	1	1
1	1	0.999847	1	1	1
1	1	0.999962	1	1	1
1	1	0.999934	1	1	1
1	1	0.999979	1	0.999998	1
1	1	0.999978	1	0.999998	1
1	1	0.999945	1	1	1
1	1	0.999888	1	1	1
1	1	0.999909	1	1	1
1	1	0.999943	1	1	1
1	1	0.999953	1	1	1
1	1	0.999914	1	1	1
1	0.999999	0.987237	0.999998	0.999998	0.999956
1	0.999998	0.97239	0.999997	0.999996	0.999968
1	1	0.993932	1	1	0.999987
1	0.999999	0.999977	1	1	1
1	0.999999	0.999984	1	1	1
1	0.999985	0.993861	0.999996	0.999965	1
1	0.999985	0.999361	0.999999	0.999999	0.999994
1	0.999982	0.9973	1	0.999784	1
1	0.999982	0.9973	1	0.999784	1
1	0.999936	0.999559	1	0.99888	0.999997
1	0.999969	0.999853	1	0.999977	1
1	0.999946	0.993586	0.999998	0.999986	0.999997
1	0.999993	0.997639	0.999998	0.999896	1
1	0.999932	0.999479	1	0.999947	0.999998
1	0.999963	0.999183	0.999995	0.99991	0.999997
1	0.999947	0.998154	0.999998	0.999892	0.999996
1	0.999946	0.993586	0.999998	0.999986	0.999997
1	0.999996	0.997226	0.999999	0.999996	1
1	0.999993	0.997639	0.999998	0.999896	1
1	0.999963	0.999183	0.999995	0.99991	0.999997
1	0.861458	0.907961	0.999998	1	0.999999
1	0.999993	0.978507	1	0.999998	0.999996
1	0.999963	0.908397	0.999998	0.999941	0.997803
1	0.999971	0.995768	1	0.999916	0.999969
1	0.999979	0.995833	1	0.999295	0.999925
1	0.999971	0.995768	1	0.999916	0.999969
1	0.99995	0.998365	1	0.999812	0.99997
1	0.999976	0.996546	1	0.9999	0.999977
1	1	0.999864	1	1	1
1	1	0.999864	1	1	1
1	0.999997	0.9996	1	0.999999	0.999997
1	0.999986	0.984158	1	0.999999	0.999973
1	0.999999	0.999964	1	1	1
1	0.999999	0.999964	1	1	1
1	0.999999	0.999973	1	1	1
1	0.999989	0.991144	0.999999	0.999998	0.999994
1	0.999614	0.998625	0.999999	0.999942	0.999886
1	0.99958	0.998776	0.999999	0.999948	0.999901
1	0.999687	0.998579	0.999999	0.999944	0.999687
1	0.999695	0.998697	1	0.999962	0.999731
1	0.999999	0.999614	1	0.999982	0.999984
1	0.999999	0.999355	1	0.999998	0.999979
1	1	0.999744	1	1	0.999999
1	1	0.999744	1	1	0.999999
1	0.999998	0.995812	1	0.999977	0.999963
1	0.999999	0.999355	1	0.999998	0.999979
1	0.999998	0.995812	1	0.999977	0.999963
1	1	0.999984	1	1	1
1	1	0.99995	1	1	1
1	0.0398788	0.0456535	0.999996	0.990986	0.999997
1	7.19317e-05	0.821729	1	0.999965	1
1	0.983379	0.904018	0.999999	0.999289	1
1	3.19509e-09	0.000187913	0.00687622	0.000132643	0.0520221
1	0.410456	0.0952453	0.999999	0.990958	0.999993
1	9.24835e-08	7.90613e-05	0.999999	0.493846	0.0181781
1	0.984342	0.903108	0.999999	0.999337	1
1	0.999008	0.366648	1	0.983604	0.999995
1	0.992518	0.840078	1	0.976551	0.999997
1	0.999998	0.99951	1	0.999999	1
1	0.999999	0.999573	1	0.999999	1
1	0.999998	0.999439	1	0.999999	0.999999
1	0.999999	0.999991	1	1	1
1	0.999998	0.999952	1	1	1
1	0.999999	0.999993	1	1	1
1	0.999998	0.999987	1	1	1
1	1	0.999984	1	1	1
1	0.999999	0.999964	1	1	1
1	0.999999	0.999993	1	1	1
1	0.999999	0.999991	1	1	1
1	0.999999	0.999639	0.999998	0.999597	0.999999
1	0.999998	0.999788	0.999997	0.999604	1
1	0.999999	0.999639	0.999998	0.999597	0.999999
1	0.999999	0.999299	0.999999	0.999999	0.999838
1	0.999995	0.999631	0.999997	0.999999	0.999926
1	0.999999	0.999832	1	0.999998	0.999965
1	0.999999	0.999774	0.999998	0.999999	0.999967
1	0.999929	0.99946	1	0.999986	0.999887
1	0.999994	0.999655	0.999999	0.999996	0.999915
1	0.999999	0.999722	0.999997	0.999999	0.999952
1	0.999999	0.999371	0.999998	0.999996	0.999995
1	1	0.999479	1	0.999999	0.999988
1	0.999994	0.999642	0.999999	0.999998	0.999842
1	1	0.999998	1	1	1
1	1	0.999995	1	1	1
1	1	0.999942	1	1	1
1	1	0.999942	1	1	1
1	1	0.999942	1	1	1
1	1	0.99993	1	1	1
1	1	0.999942	1	1	1
1	0.999998	0.999773	1	1	1
1	1	0.999549	1	0.999996	1

## Sheet: risk_classification_test_external
label	model_0	model_1	model_2	model_3	model_4
0	1.0157e-08	0.000184221	1.05342e-08	1.16935e-05	2.40056e-08
0	7.6185e-09	0.000650443	1.44493e-08	6.33118e-06	8.35857e-11
0	2.51064e-05	0.000390608	6.37478e-06	5.143e-06	6.00239e-07
0	5.13735e-09	0.000169383	2.90525e-12	5.23648e-11	1.53962e-14
0	3.11991e-09	4.13899e-06	1.52138e-09	1.45557e-06	6.35996e-11
0	1.08265e-06	0.000626003	9.23234e-09	1.78367e-07	6.0753e-11
0	7.59195e-10	0.000455518	4.00292e-08	3.3099e-06	4.5531e-09
0	1.01725e-13	1.37494e-06	5.23324e-09	4.27645e-09	7.67264e-14
0	3.29774e-10	0.000202757	6.95144e-10	1.0845e-09	6.66475e-09
0	5.31269e-12	4.96456e-07	9.83901e-10	5.6868e-09	1.70211e-18
0	0.000201396	0.529489	2.24966e-07	7.41744e-06	0.000453059
0	1.03866e-15	2.6222e-10	1.55136e-10	7.96103e-16	9.64238e-20
0	1.44888e-16	1.25048e-05	8.05835e-14	6.47512e-08	7.5202e-16
0	0.00318129	3.30277e-05	1.30241e-05	8.08176e-05	2.60465e-12
0	0.999928	0.999598	0.999667	0.949279	0.999979
0	4.53291e-07	0.000395101	1.95766e-08	5.45404e-06	1.38249e-08
0	3.61756e-07	0.000100917	2.22936e-08	3.71268e-05	4.12039e-07
0	2.59128e-08	7.40037e-05	3.50839e-09	4.45155e-05	6.69231e-11
0	8.04143e-10	0.000283216	7.61217e-06	5.96271e-12	2.52622e-12
0	3.96905e-09	3.81577e-05	5.94947e-11	5.45714e-12	8.21777e-14
0	4.05112e-07	0.000751616	6.66531e-06	5.16569e-07	1.81663e-11
0	1.51535e-11	8.08337e-06	9.86386e-11	5.25785e-10	5.29264e-16
0	1.41038e-11	9.90467e-06	1.49786e-10	1.07185e-14	2.10768e-15
0	5.12425e-11	2.13512e-05	3.69675e-09	5.30618e-09	9.07214e-14
0	1.21513e-11	7.12793e-07	6.21591e-10	4.63962e-14	5.90611e-18
0	8.00225e-07	0.000377862	3.64897e-06	5.0895e-06	3.7979e-07
0	4.94923e-10	3.94477e-07	3.23725e-10	1.2417e-09	4.80075e-15
0	1.05038e-09	4.48813e-06	2.38803e-09	6.37009e-09	9.17079e-14
0	1.50438e-15	6.09968e-07	3.91789e-14	7.1823e-09	1.95473e-13
0	8.29986e-09	0.000154418	1.30976e-08	3.85899e-05	1.02828e-13
0	5.83082e-07	6.56397e-05	4.02715e-07	7.91017e-09	2.80733e-13
0	5.65707e-07	2.22402e-05	5.87543e-08	2.4107e-10	4.58679e-16
0	7.51656e-09	0.000230998	9.89347e-10	9.59866e-08	9.77925e-13
0	5.03962e-11	6.01616e-06	4.80311e-09	2.62477e-06	7.87423e-13
0	1.24909e-07	0.00345555	3.0745e-08	4.96251e-06	8.52334e-09
0	1.31524e-11	2.40707e-05	3.22363e-11	2.30935e-11	3.20694e-13
0	7.99314e-10	3.23647e-06	7.63317e-07	4.73624e-09	1.64587e-13
0	8.50161e-11	1.66666e-05	3.13578e-08	2.84796e-12	3.76789e-16
0	0.000181942	0.384586	0.000139855	2.43103e-06	0.0161353
0	1.01572e-10	5.20454e-07	7.97013e-11	1.09372e-12	9.87298e-17
0	1.35113e-09	0.00421508	2.02951e-07	0.00052468	1.77648e-08
1	1	0.999859	1	1	1
1	0.999956	0.999877	1	1	0.999999
1	0.999999	0.999959	1	0.999999	1
1	1	0.999881	1	1	1
1	0.998054	0.0965935	1	0.999997	0.999966
1	0.999999	0.00277569	0.999998	0.999999	0.994415
1	1	0.0097089	1	1	1
1	1	0.999096	1	1	0.999999
1	1	0.999948	1	1	1
1	0.999999	0.999885	1	0.999998	0.999997
1	0.999999	0.999707	0.999995	1	1
1	1	0.999995	1	1	1
1	1	0.0103497	1	0.00254771	0.999999
1	1	0.999915	1	1	1
1	0.999977	0.995227	1	0.999992	0.999999
1	0.999998	0.999934	1	1	1
1	0.999998	0.996609	1	0.999991	0.999928
1	1	0.999998	1	1	1
1	1	0.999996	1	1	1
1	0.999986	0.996801	0.999989	0.999971	1
1	0.999999	0.996795	0.99999	0.999998	0.999992
1	1	0.999766	1	1	1
1	1	0.99962	0.999997	1	1
1	1	0.999732	0.999999	1	1
1	1	0.999605	1	1	1
1	0.999999	0.998041	1	1	0.999998
1	1	0.999926	0.999999	0.999998	1
1	1	0.999894	0.999999	0.999999	1
1	1	0.0546263	1	1	1
1	1	0.999096	1	1	0.999999
1	0.999908	0.988164	0.999993	0.999994	0.997228
1	1	0.999817	1	0.999999	1
1	0.999998	0.999753	1	0.999999	0.999998
1	1	0.0123645	1	0.00181702	1
1	0.999999	0.999894	1	1	1
1	1	0.999608	0.999996	1	1
1	0.999963	0.999974	1	0.999998	0.999996
1	1	0.999968	1	1	1
1	1	0.999957	1	1	1
1	0.000230935	0.000818456	0.053138	0.00746516	0.000524353
1	0.999997	0.996689	0.999909	0.999977	0.999998
1	0.999963	0.999974	1	0.999998	0.999996
1	0.999999	0.999987	1	1	1
1	1	0.999964	1	1	1
1	0.999767	0.98925	0.99996	0.999999	1
1	0.999941	0.989627	0.998962	1	0.999997
1	1	0.999616	1	1	0.999997
1	1	0.999979	1	1	1
1	1	0.999952	1	0.999997	1
1	0.999913	0.976279	0.998001	0.999999	0.999985
1	0.999586	0.998859	0.999999	0.999991	0.999969
1	0.999999	0.999865	0.999998	1	1
1	1	0.999629	1	1	1
1	1	0.999879	1	1	1
1	0.999998	0.000549151	0.999997	0.999999	1
1	0.999998	0.999393	1	1	1
1	0.999998	0.999393	1	1	1
1	0.999997	0.999828	1	1	1
1	1	0.999937	1	0.999998	0.999994
1	1	0.999847	1	1	1
