# Supplementary material for: AI-based detection and classification of anomalous aortic origin of coronary arteries using coronary CT angiography images
Source: Nat Commun. 2025 Apr 1;16:3095. doi: 10.1038/s41467-025-58362-9 (PMC11961624; doi:10.1038/s41467-025-58362-9)
Supplement: Supplementary file 4 — Source Data [file 41467_2025_58362_MOESM4_ESM.zip › SourceData/supplementary/SupplementaryFigure8.xlsx]

## Sheet: anomaly_detection_test_internal
label	ensemble
0	4.58782e-06
0	6.16025e-06
0	3.12073e-10
0	5.49805e-10
0	1.83381e-05
0	2.12093e-05
0	2.12093e-05
0	1.83381e-05
0	7.93282e-09
0	2.50425e-08
0	3.48763e-08
0	4.83882e-07
0	6.06221e-07
0	3.03442e-09
0	1.25703e-09
0	1.32086e-09
0	8.89688e-10
0	5.15753e-08
0	5.71334e-08
0	5.8716e-08
0	2.71112e-08
0	4.56499e-08
0	2.72785e-07
0	6.10002e-07
0	5.18679e-08
0	4.31446e-08
0	8.58002e-09
0	0.00123154
0	1.02365e-08
0	1.44273e-08
0	2.0456e-10
0	1.66593e-10
0	0.000112737
0	0.00137018
0	9.85711e-07
0	2.314e-06
0	5.37416e-07
0	4.62339e-07
0	0.00485606
0	3.98228e-09
0	5.50506e-09
0	1.36488e-10
0	9.67932e-11
0	6.80187e-11
0	1.33372e-08
0	2.93764e-08
0	2.34444e-08
0	7.65579e-11
0	6.96946e-11
0	2.55149e-11
0	3.01097e-10
0	2.88904e-07
0	1.11281e-08
0	6.12323e-08
0	1.57607e-08
0	1.47315e-09
0	5.1739e-10
0	4.04495e-08
0	8.0584e-08
0	6.33735e-10
0	7.45173e-08
0	1.3635e-08
0	1.62641e-07
0	1.43276e-09
0	8.28871e-08
0	9.38049e-09
0	1.67155e-06
0	1.06397e-08
0	6.83793e-08
0	2.66359e-08
0	2.17435e-08
0	6.97019e-10
0	3.09647e-09
0	3.48584e-09
0	2.46772e-07
0	7.59445e-08
0	8.39086e-05
0	2.53119e-06
0	1.25266e-07
0	7.03729e-07
0	5.75829e-07
0	0.0776499
0	7.94736e-09
0	9.03389e-09
0	7.80375e-06
0	2.39822e-05
0	1.71677e-08
0	0.000445277
0	0.000877223
0	9.92504e-10
0	8.85631e-10
0	5.36973e-05
0	5.57407e-07
0	5.37789e-07
0	4.99912e-07
0	5.54751e-07
0	8.48008e-06
0	8.48008e-06
0	5.3239e-10
0	5.11245e-10
0	5.3239e-10
0	2.31295e-09
0	5.11245e-10
0	2.07658e-10
0	2.24951e-10
0	4.18577e-08
0	3.02648e-08
0	8.196e-08
0	1.29134e-08
0	3.03861e-07
0	3.80275e-09
0	3.80275e-09
0	1.42897e-08
0	9.54928e-09
0	1.29695e-07
0	4.59124e-08
0	3.91414e-07
0	0.00929242
0	1.04525e-07
0	2.67087e-08
0	1.99304e-08
0	7.19706e-08
0	6.215e-10
0	1.97777e-09
0	2.51258e-09
0	8.00142e-12
0	4.85754e-08
0	2.34222e-09
0	6.58631e-05
0	0.0019717
0	0.191637
0	6.64133e-09
0	6.72316e-09
0	1.96686e-06
0	4.39335e-06
0	3.35535e-07
0	7.25427e-09
0	5.55897e-09
0	3.56543e-08
0	4.9536e-09
0	4.57149e-09
0	0.044561
0	0.146026
0	3.63562e-10
0	2.48558e-11
0	1.84854e-10
0	0.000391919
0	5.67087e-08
0	1.34422e-08
0	4.23378e-09
0	2.05038e-05
0	0.00033292
0	4.13541e-07
0	1.12948e-06
0	8.48135e-07
0	3.83661e-07
0	0.194876
0	0.193409
0	3.65806e-08
0	1.5181e-05
0	2.88025e-05
0	1.68377e-07
0	4.4445e-08
0	1.05675e-06
0	9.07463e-07
0	2.96479e-09
0	7.73352e-09
0	1.58947e-08
0	9.99363e-07
0	1.41625e-06
0	3.29289e-06
0	1.94294e-07
0	3.53747e-06
0	2.37587e-08
0	6.03199e-08
0	5.54809e-06
0	5.95839e-08
0	3.34512e-06
0	0.000219227
0	1.64575e-07
0	3.48785e-07
0	0.201227
0	0.233195
0	1.58268e-07
0	1.03575e-10
0	2.1701e-09
0	2.54291e-09
0	2.40782e-09
0	7.5325e-09
0	1.04211e-09
0	2.45164e-09
0	3.55272e-09
0	2.53787e-09
0	8.03011e-09
0	2.45164e-09
0	3.55272e-09
0	3.37643e-10
0	6.58212e-09
0	1.04211e-09
0	7.93366e-09
0	5.15023e-09
0	7.51691e-08
0	4.6931e-08
0	1.47926e-08
0	6.17971e-08
0	2.10978e-08
0	9.97314e-08
0	1.27932e-08
0	1.93546e-08
0	0.000485013
0	0.00721871
0	6.12168e-09
0	2.39351e-09
0	9.78442e-10
0	1.87359e-09
0	1.54021e-09
0	2.17614e-09
0	3.98628e-09
0	1.85548e-08
0	1.35321e-08
0	1.3895e-08
0	8.66063e-08
0	9.09369e-08
0	1.13771e-07
0	4.2597e-07
0	8.98696e-08
0	1.25064e-09
0	9.94772e-08
0	5.77461e-08
0	0.999862
0	0.999862
0	1.90128e-09
0	1.20625e-09
0	7.71207e-09
0	1.86574e-09
0	0.00643619
0	1.48179e-07
0	4.40487e-08
0	2.80929e-09
0	0.00370404
0	9.22613e-10
0	1.39903e-09
0	6.82008e-10
0	7.8621e-10
0	8.2558e-08
0	8.3933e-08
0	0.0209026
0	1.57041e-07
0	3.00512e-08
0	1.26512e-08
0	1.82689e-08
0	1.62858e-08
0	3.29755e-09
0	2.97955e-09
0	1.70146e-09
0	1.11808e-09
0	2.15543e-09
0	7.84241e-09
0	1.55622e-08
0	3.70441e-09
0	2.03946e-09
0	9.87325e-09
0	1.8188e-08
0	2.62933e-07
0	2.62933e-07
0	9.87325e-09
0	1.8188e-08
0	2.42342e-10
0	9.48104e-11
0	4.57466e-10
0	4.50277e-10
1	0.999836
1	0.999836
1	0.999999
1	0.999999
1	0.999998
1	0.999997
1	0.999998
1	0.999998
1	0.999998
1	0.999997
1	4.06745e-05
1	0.999997
1	0.999995
1	0.999995
1	0.999995
1	0.999995
1	0.999997
1	0.999991
1	0.999953
1	0.997358
1	0.999953
1	0.797881
1	0.999993
1	0.99999
1	0.999987
1	0.999988
1	0.999988
1	0.999997
1	0.999996
1	0.999993
1	0.99997
1	0.999735
1	0.999997
1	0.999989
1	0.999989
1	0.999989
1	0.999975
1	0.999981
1	0.999997
1	0.999984
1	0.999744
1	0.999762
1	0.99954
1	0.999983
1	0.99999
1	0.999993
1	0.999998
1	0.999648
1	0.999993
1	0.999983
1	0.999858
1	0.999999
1	0.999997
1	0.999822
1	0.999993
1	0.999993
1	0.9998
1	0.999648
1	0.9998
1	0.999993
1	0.999999
1	0.999998
1	0.999981
1	0.999984
1	1
1	1
1	0.999997
1	0.903122
1	0.99992
1	0.99992
1	0.999996
1	0.99998
1	0.999982
1	0.99999
1	0.999998
1	0.999998
1	0.999995
1	0.999995

## Sheet: anomaly_detection_test_external
label	ensemble
0	2.55924e-07
0	2.56452e-09
0	5.64422e-10
0	4.60539e-09
0	3.343e-09
0	0.000707975
0	1.97385e-08
0	5.11949e-09
0	1.79762e-09
0	4.91529e-09
0	2.7507e-09
0	1.29334e-10
0	3.07754e-09
0	7.0014e-09
0	5.20404e-11
0	1.3358e-07
0	2.44834e-09
0	8.10986e-08
0	8.10986e-08
0	1.57526e-09
0	3.08544e-07
0	3.59592e-10
0	1.7329e-08
0	5.86084e-08
0	5.44099e-09
0	1.34065e-09
0	2.23775e-09
0	6.05153e-09
0	1.2952e-08
0	4.85235e-08
0	2.72578e-09
0	7.1079e-08
0	3.83318e-09
0	7.19786e-10
0	3.85072e-08
0	3.56203e-08
0	1.42652e-09
0	1.42652e-09
0	5.65233e-10
0	8.57564e-10
0	2.33523e-09
0	1.14137e-07
0	1.49743e-10
0	2.00957e-10
0	8.54534e-09
0	1.52723e-08
0	1.46554e-08
0	4.79829e-08
0	5.98575e-09
0	2.04412e-06
0	1.53284e-08
0	2.16034e-06
0	1.61699e-10
0	1.48545e-09
0	5.7796e-06
0	1.53022e-07
0	5.97252e-06
0	1.32415e-09
0	8.05015e-11
0	1.52936e-07
0	6.76395e-07
0	1.032e-07
0	1.56347e-08
0	6.9131e-08
0	1.3064e-07
0	2.02604e-10
0	7.36578e-09
0	2.96111e-09
0	6.5383e-09
0	5.79696e-09
0	6.88053e-10
0	3.42251e-08
0	4.55995e-07
0	0.302711
0	3.19102e-08
0	1.82696e-08
0	1.03658e-07
0	1.10987e-09
0	2.25344e-09
0	0.0327332
0	3.96675e-10
0	9.94316e-12
0	1.08757e-07
0	7.46449e-11
0	2.64551e-09
0	2.21164e-05
0	2.86469e-06
0	1.17486e-10
0	1.06942e-08
0	5.18661e-11
0	0.000104932
0	2.9389e-09
0	7.26833e-10
0	9.10979e-09
0	3.39021e-07
0	3.90538e-10
0	3.35955e-07
0	2.02007e-08
0	1.74883e-08
0	1.30577e-09
0	1.48457e-08
0	1.06068e-08
0	3.31892e-09
0	2.63466e-10
0	2.75791e-10
0	8.61002e-05
0	1.74149e-09
0	4.91044e-07
0	3.32151e-09
0	0.000553166
0	1.28126e-08
0	5.80658e-08
0	4.0847e-09
0	3.29764e-08
0	2.72622e-05
0	4.36687e-11
0	0.000231664
0	0.195061
0	1.21004e-09
0	4.36965e-08
0	3.21978e-08
0	2.43179e-09
0	5.03687e-10
0	1.04137e-08
0	3.90372e-09
0	4.39084e-09
0	4.23251e-11
0	7.20012e-08
0	9.81582e-09
0	2.43302e-09
0	2.84642e-09
0	2.48942e-08
0	1.44535e-07
0	4.90673e-07
0	2.38025e-08
0	7.2357e-09
0	9.89357e-08
1	0.999864
1	0.999999
1	1
1	0.926548
1	0.784151
1	0.999993
1	0.602491
1	0.936262
1	0.999995
1	0.999959
1	0.999746
1	0.836949
1	0.999999
1	0.999999
1	0.999983
1	0.999948
1	0.999983
1	0.999955
1	0.999994
1	0.383397
1	0.999999
1	0.999962
1	0.999995
1	0.999986
1	0.999962
1	0.999996
1	0.99997
1	0.999338
1	0.999999
1	0.98221
1	0.999999
1	0.98221
1	0.999995
1	0.999988
1	0.999998

## Sheet: origin_classification_test_internal
label	ensemble
0	5.01053e-06
0	5.01053e-06
0	1.03969e-05
0	2.78057e-06
0	1.14796e-05
0	4.53099e-06
0	5.77234e-06
0	5.05872e-06
0	7.33664e-06
0	6.20682e-06
0	8.56681e-06
0	1.91902e-05
0	1.09876e-05
0	1.35124e-05
0	1.09876e-05
0	1.91902e-05
0	1.35124e-05
0	0.000147461
0	2.59129e-05
0	1.69882e-05
0	1.44035e-05
0	1.50411e-05
0	2.7865e-05
0	1.80728e-05
0	2.0845e-05
0	1.9672e-06
0	1.70915e-05
0	8.06083e-06
0	1.04028e-05
0	1.16797e-05
0	5.54552e-06
0	0.000851544
0	0.000851544
0	4.2767e-05
0	0.255733
0	0.19473
0	0.19473
0	3.83399e-06
0	3.90513e-06
0	1.77633e-06
0	1.63412e-06
0	9.81135e-06
0	3.45906e-06
0	3.18397e-06
0	3.45906e-06
0	1.63412e-06
0	4.08696e-06
0	3.18397e-06
0	1.19642e-06
0	1.62204e-06
0	3.38389e-06
0	1.77633e-06
0	2.22491e-06
0	3.09699e-06
0	4.08696e-06
0	1.34662e-06
1	0.999845
1	0.999993
1	0.947746
1	0.947746
1	0.972806
1	0.982382
1	0.998594
1	0.947746
1	0.999999
1	1
1	0.999999
1	0.999999
1	0.782444
1	0.999278
1	0.999925
1	0.999942
1	0.999937
1	0.999998
1	0.999998
1	1
1	0.999999

## Sheet: origin_classification_test_external
label	ensemble
0	1.58926e-05
0	0.00229565
0	0.000158699
0	2.08877e-05
0	1.43155e-05
0	2.92601e-05
0	9.09098e-05
0	3.09656e-05
0	2.35048e-05
0	2.35048e-05
0	1.27391e-05
0	3.3982e-05
0	0.000651754
0	3.01856e-06
1	0.399986
1	0.999963
1	0.999997
1	0.999987
1	0.999998
1	0.999822
1	0.448691
1	0.999999
1	0.999999
1	0.999817
1	0.961279
1	0.994118
1	0.999998
1	0.999963
1	0.999996
1	0.961279
1	0.999926
1	0.999997
1	0.999907
1	0.999372

## Sheet: risk_classification_test_internal
label	ensemble
0	0.000874555
0	0.000104531
0	0.00111678
0	0.00111678
0	0.000500768
0	0.030355
0	0.000856775
0	0.00111678
0	1.2432e-05
0	6.51382e-06
0	2.66443e-05
0	3.04122e-05
0	8.81164e-08
0	1.01479e-09
0	2.03541e-05
0	0.000347204
1	0.999907
1	0.999907
1	0.999954
1	0.999943
1	0.999951
1	0.999967
1	0.999983
1	0.999958
1	0.999952
1	0.999993
1	0.999981
1	0.999992
1	0.999993
1	0.999998
1	0.999993
1	0.999992
1	0.999998
1	0.999993
1	0.999999
1	0.999974
1	0.999969
1	0.999967
1	0.999981
1	0.999921
1	0.999929
1	0.999974
1	0.99996
1	0.801012
1	0.999843
1	0.994588
1	0.830737
1	0.99969
1	0.99969
1	0.999963
1	0.999926
1	0.999921
1	0.999928
1	0.999325
1	0.999325
1	0.999994
1	0.999994
1	0.999994
1	0.99974
1	0.999713
1	0.999991
1	0.999993
1	0.997745
1	0.99757
1	0.999996
1	0.99757
1	0.999993
1	0.995544
1	0.999996
1	0.999991
1	0.999885
1	0.997836
1	0.999991
1	0.999981
1	0.999975
1	0.995544
1	0.999985

## Sheet: risk_classification_test_external
label	ensemble
0	6.59138e-09
0	3.879e-07
0	9.41192e-06
0	1.06756e-06
0	6.27254e-09
0	2.14211e-09
0	9.17527e-07
0	0.000234733
0	2.84991e-06
0	0.779523
0	3.879e-07
0	0.000278918
0	2.42724e-07
1	0.999653
1	0.998881
1	0.99991
1	0.999438
1	0.992643
1	0.99999
1	0.999841
1	0.999641
1	0.975971
1	0.999653
1	0.989116
1	0.999967
1	0.999982
1	0.995991
1	0.995991
1	0.999641
1	0.400523
1	0.999537
1	0.999986
1	0.401664
