# Supplementary material for: AI-based detection and classification of anomalous aortic origin of coronary arteries using coronary CT angiography images
Source: Nat Commun. 2025 Apr 1;16:3095. doi: 10.1038/s41467-025-58362-9 (PMC11961624; doi:10.1038/s41467-025-58362-9)
Supplement: Supplementary file 4 — Source Data [file 41467_2025_58362_MOESM4_ESM.zip › SourceData/supplementary/SupplementaryFigure9.xlsx]

## Sheet: test_internal
label	ensemble
0	4.58782e-06
0	6.16025e-06
0	1.64867e-07
0	7.38885e-09
0	2.00263e-09
0	3.12073e-10
0	5.49805e-10
0	0.000335498
0	0.0721674
0	2.99176e-07
0	4.07031e-07
0	1.83381e-05
0	2.12093e-05
0	2.12093e-05
0	1.83381e-05
0	0.000102223
0	7.93282e-09
0	2.50425e-08
0	3.48763e-08
0	4.83882e-07
0	6.06221e-07
0	3.03442e-09
0	1.25703e-09
0	1.32086e-09
0	8.89688e-10
0	5.15753e-08
0	5.71334e-08
0	5.8716e-08
0	2.71112e-08
0	4.56499e-08
0	2.72785e-07
0	6.10002e-07
0	5.18679e-08
0	4.31446e-08
0	8.58002e-09
0	2.1158e-07
0	5.43904e-07
0	0.000172559
0	1.24789e-06
0	1.29359e-05
0	3.79451e-07
0	1.24718e-06
0	9.06293e-12
0	8.42692e-12
0	1.21313e-09
0	3.14594e-09
0	0.00123154
0	1.29687e-05
0	9.62768e-06
0	2.43267e-08
0	5.70811e-09
0	1.30766e-08
0	8.40678e-08
0	1.02365e-08
0	1.44273e-08
0	2.0456e-10
0	1.66593e-10
0	0.000112737
0	0.00137018
0	0.000112336
0	0.000238627
0	8.05612e-08
0	1.6019e-07
0	2.23706e-07
0	9.85711e-07
0	3.82235e-08
0	2.1699e-07
0	2.89035e-09
0	0.0089207
0	0.208299
0	0.207425
0	0.146977
0	2.314e-06
0	6.51605e-10
0	1.42498e-08
0	5.37416e-07
0	4.62339e-07
0	0.00485606
0	6.01561e-09
0	5.2146e-09
0	4.30118e-09
0	3.47414e-09
0	2.58959e-09
0	0.00226441
0	0.00235401
0	1.12408e-06
0	1.69409e-06
0	6.11649e-10
0	1.01289e-09
0	4.57381e-09
0	3.73942e-08
0	7.46265e-08
0	3.72266e-08
0	0.000114018
0	4.98148e-07
0	5.59229e-09
0	5.13349e-08
0	4.51435e-07
0	8.40738e-09
0	7.6408e-09
0	3.98228e-09
0	5.50506e-09
0	2.12076e-08
0	1.09749e-09
0	4.57414e-09
0	1.76684e-07
0	1.89274e-07
0	1.36488e-10
0	9.67932e-11
0	6.80187e-11
0	1.08387e-08
0	6.74328e-09
0	4.55611e-08
0	5.25e-08
0	5.37535e-09
0	6.37118e-09
0	2.15103e-09
0	1.67677e-09
0	5.9799e-08
0	3.29581e-08
0	1.33372e-08
0	2.93764e-08
0	2.34444e-08
0	8.8684e-09
0	7.17853e-09
0	0.201052
0	7.65579e-11
0	6.96946e-11
0	2.55149e-11
0	1.13953e-09
0	1.02754e-09
0	2.57914e-06
0	5.97358e-06
0	1.92892e-08
0	1.89854e-08
0	3.01097e-10
0	0.752038
0	0.677371
0	0.95516
0	0.746033
0	2.88904e-07
0	1.11281e-08
0	2.86523e-10
0	4.90865e-10
0	3.0959e-10
0	1.00371e-09
0	1.30784e-10
0	5.52322e-10
0	1.84827e-10
0	1.99354e-10
0	1.90128e-10
0	3.01333e-10
0	2.81252e-09
0	8.07794e-08
0	8.07794e-08
0	6.54764e-09
0	6.64318e-09
0	3.40549e-08
0	3.05321e-08
0	3.40549e-08
0	6.1777e-10
0	1.52437e-09
0	4.59831e-09
0	6.81578e-08
0	3.33773e-07
0	3.89834e-07
0	6.12323e-08
0	9.24143e-05
0	0.000164441
0	1.57607e-08
0	8.74775e-08
0	1.01635e-07
0	3.13839e-08
0	1.11863e-09
0	4.70774e-08
0	6.10513e-08
0	4.35553e-08
0	1.90333e-08
0	1.31643e-09
0	1.57935e-09
0	2.7191e-05
0	0.185892
0	2.10285e-09
0	1.15564e-08
0	3.31796e-06
0	1.47315e-09
0	5.1739e-10
0	4.04495e-08
0	8.0584e-08
0	1.31349e-06
0	3.71805e-07
0	3.20272e-06
0	0.0138706
0	8.7404e-06
0	1.73885e-06
0	6.33735e-10
0	7.45173e-08
0	1.3635e-08
0	1.62641e-07
0	1.43276e-09
0	8.28871e-08
0	9.38049e-09
0	4.59826e-06
0	3.42159e-07
0	0.0126702
0	1.67155e-06
0	1.06397e-08
0	6.83793e-08
0	1.14232e-07
0	1.48977e-08
0	4.63114e-08
0	1.24527e-10
0	3.4002e-09
0	2.04085e-09
0	2.27147e-09
0	2.66359e-08
0	2.17435e-08
0	1.30686e-07
0	0.000110121
0	0.000213211
0	2.2807e-05
0	1.46656e-05
0	3.48619e-08
0	3.43565e-08
0	1.18883e-08
0	6.97019e-10
0	3.09647e-09
0	3.48584e-09
0	7.43677e-08
0	1.59525e-06
0	0.000215514
0	0.000890553
0	5.30765e-09
0	4.06589e-09
0	5.30765e-09
0	4.06589e-09
0	0.00132195
0	1.68198e-09
0	2.51374e-09
0	2.46772e-07
0	7.59445e-08
0	8.39086e-05
0	2.53119e-06
0	1.25266e-07
0	3.56728e-07
0	4.30304e-07
0	0.000215704
0	5.99461e-05
0	7.03729e-07
0	5.75829e-07
0	9.37839e-09
0	7.32944e-09
0	2.24292e-08
0	2.50628e-08
0	2.07519e-07
0	2.36631e-07
0	1.16516e-08
0	2.17541e-08
0	0.0776499
0	7.94736e-09
0	9.03389e-09
0	7.80375e-06
0	2.39822e-05
0	1.71677e-08
0	3.90017e-07
0	1.63104e-07
0	5.45459e-05
0	3.3241e-05
0	0.000445277
0	0.000877223
0	4.6585e-10
0	7.82996e-10
0	1.53911e-09
0	1.24039e-08
0	6.69122e-09
0	1.79976e-09
0	9.92504e-10
0	8.85631e-10
0	4.41233e-07
0	5.36973e-05
0	6.59955e-08
0	8.92435e-07
0	8.07597e-08
0	2.21282e-07
0	3.03774e-06
0	2.92281e-06
0	1.39067e-06
0	5.04394e-07
0	5.57407e-07
0	5.37789e-07
0	4.99912e-07
0	5.54751e-07
0	4.81867e-09
0	1.11783e-08
0	1.02876e-08
0	3.96269e-08
0	8.95781e-08
0	1.65639e-08
0	4.14827e-06
0	0.000471869
0	1.17074e-08
0	1.5239e-08
0	3.17312e-08
0	1.26453e-07
0	8.00473e-07
0	5.10319e-09
0	3.40696e-09
0	8.48008e-06
0	8.48008e-06
0	5.3239e-10
0	5.11245e-10
0	5.3239e-10
0	2.31295e-09
0	5.11245e-10
0	8.78725e-10
0	1.09482e-09
0	2.57275e-08
0	8.49561e-08
0	3.71418e-09
0	6.52405e-09
0	2.07658e-10
0	2.24951e-10
0	0.610838
0	3.1085e-07
0	1.91672e-07
0	4.18577e-08
0	3.02648e-08
0	6.21935e-09
0	7.81759e-09
0	1.24062e-09
0	1.04968e-09
0	0.197865
0	0.0627073
0	0.00454183
0	8.196e-08
0	0.00140604
0	0.00294567
0	1.29134e-08
0	3.03861e-07
0	0.0182721
0	3.80275e-09
0	3.80275e-09
0	1.42897e-08
0	9.54928e-09
0	1.29695e-07
0	4.59124e-08
0	0.151735
0	0.00975703
0	6.52383e-06
0	1.57402e-06
0	7.47272e-09
0	9.9559e-09
0	0.000388559
0	3.48056e-07
0	1.16373e-05
0	3.14844e-06
0	4.08321e-05
0	5.48651e-08
0	6.62959e-08
0	1.93278e-05
0	3.33501e-06
0	0.00292783
0	1.42537e-07
0	4.28342e-06
0	1.27171e-05
0	1.74003e-09
0	4.77049e-09
0	4.77049e-09
0	1.34625e-09
0	1.34625e-09
0	4.53914e-08
0	2.13202e-07
0	5.1364e-08
0	1.3264e-06
0	8.36763e-07
0	4.01761e-05
0	8.75544e-08
0	1.21057e-09
0	1.28899e-08
0	2.16972e-05
0	2.81166e-07
0	6.54094e-06
0	3.59655e-05
0	2.81924e-07
0	1.3931e-05
0	3.91414e-07
0	0.00929242
0	1.04525e-07
0	2.83892e-07
0	9.48176e-08
0	4.16393e-08
0	1.16127e-07
0	6.10086e-08
0	6.8635e-08
0	1.70538e-07
0	8.76737e-08
0	4.32313e-08
0	1.57299e-08
0	1.91644e-08
0	0.191559
0	0.294476
0	0.0561718
0	9.63581e-10
0	3.90627e-09
0	7.64577e-09
0	5.36346e-07
0	6.57453e-07
0	3.40786e-06
0	7.85168e-09
0	5.08618e-09
0	2.67087e-08
0	1.99304e-08
0	7.19706e-08
0	1.37112e-07
0	9.25456e-05
0	0.000457822
0	0.000512966
0	0.0983757
0	0.160592
0	0.0511145
0	9.62139e-08
0	4.1148e-07
0	6.215e-10
0	1.97777e-09
0	2.51258e-09
0	8.00142e-12
0	4.85754e-08
0	2.34222e-09
0	3.43287e-08
0	2.40554e-08
0	6.58631e-05
0	0.0019717
0	0.191637
0	0.00654458
0	0.000326009
0	0.000750265
0	1.70448e-09
0	1.86022e-09
0	1.46892e-05
0	7.24577e-05
0	0.00011261
0	3.13211e-05
0	7.55179e-06
0	3.88195e-09
0	7.70122e-09
0	3.87843e-09
0	1.09683e-08
0	8.54941e-09
0	2.69055e-09
0	6.64133e-09
0	6.72316e-09
0	7.5201e-09
0	6.22455e-09
0	6.40834e-09
0	1.74718e-08
0	0.00414355
0	0.000640376
0	0.000361642
0	0.000107729
0	1.51896e-05
0	1.73224e-05
0	1.96686e-06
0	4.39335e-06
0	3.35535e-07
0	7.25427e-09
0	5.55897e-09
0	3.56543e-08
0	2.41626e-07
0	1.79247e-07
0	4.9536e-09
0	4.57149e-09
0	2.53872e-09
0	1.32415e-09
0	0.044561
0	0.146026
0	1.66497e-08
0	5.4807e-07
0	5.21295e-07
0	0.185439
0	0.170648
0	3.63562e-10
0	2.48558e-11
0	1.84854e-10
0	0.000391919
0	5.67087e-08
0	1.34422e-08
0	4.23378e-09
0	8.86043e-10
0	1.48134e-09
0	0.00130181
0	1.79727e-07
0	1.60081e-08
0	9.81511e-09
0	5.91984e-05
0	6.65046e-05
0	2.05038e-05
0	0.00033292
0	1.83776e-05
0	2.43144e-08
0	2.40292e-07
0	3.54789e-06
0	1.10281e-05
0	7.74436e-08
0	6.3051e-07
0	8.98332e-07
0	3.22561e-08
0	4.13541e-07
0	1.12948e-06
0	8.48135e-07
0	3.83661e-07
0	0.194876
0	0.193409
0	3.65806e-08
0	9.94488e-09
0	1.19814e-05
0	4.72138e-05
0	9.6616e-06
0	0.093563
0	1.36512e-07
0	7.56316e-08
0	3.99546e-08
0	4.83804e-08
0	6.61685e-09
0	8.11031e-09
0	6.41521e-07
0	0.385041
0	1.5181e-05
0	2.88025e-05
0	1.68377e-07
0	4.4445e-08
0	1.05675e-06
0	9.07463e-07
0	2.96479e-09
0	7.73352e-09
0	1.58947e-08
0	3.22631e-09
0	1.40198e-08
0	9.99363e-07
0	1.41625e-06
0	3.29289e-06
0	1.94294e-07
0	3.53747e-06
0	2.37587e-08
0	6.03199e-08
0	5.54809e-06
0	5.95839e-08
0	3.34512e-06
0	0.000219227
0	1.64575e-07
0	3.48785e-07
0	0.000615903
0	0.201227
0	0.233195
0	0.0036441
0	0.000204596
0	0.0183085
0	0.00110036
0	0.00186434
0	0.00724155
0	0.00471269
0	0.00111341
0	4.82365e-10
0	1.13404e-08
0	7.88954e-09
0	6.20586e-10
0	2.27668e-10
0	1.58268e-07
0	1.03575e-10
0	2.1701e-09
0	2.79548e-06
0	2.21842e-06
0	2.1928e-05
0	4.91401e-05
0	1.33952e-09
0	8.67187e-10
0	5.92741e-05
0	0.000183121
0	2.17292e-06
0	0.0241034
0	4.01017e-06
0	0.0257409
0	1.43302e-08
0	1.11011e-07
0	4.74658e-06
0	7.55908e-08
0	2.94964e-06
0	0.116528
0	7.28263e-06
0	0.00031304
0	0.000197276
0	1.28593e-07
0	1.10396e-07
0	2.54291e-09
0	2.40782e-09
0	7.5325e-09
0	1.04211e-09
0	2.45164e-09
0	3.55272e-09
0	2.53787e-09
0	8.03011e-09
0	2.45164e-09
0	3.55272e-09
0	3.37643e-10
0	6.58212e-09
0	1.04211e-09
0	7.93366e-09
0	5.15023e-09
0	5.97498e-08
0	6.04559e-08
0	7.51691e-08
0	4.6931e-08
0	1.47926e-08
0	6.17971e-08
0	2.10978e-08
0	9.97314e-08
0	1.27932e-08
0	1.93546e-08
0	0.000485013
0	0.00721871
0	0.201233
0	6.12168e-09
0	2.39351e-09
0	9.78442e-10
0	1.87359e-09
0	1.54021e-09
0	2.17614e-09
0	3.98628e-09
0	1.85548e-08
0	6.92467e-08
0	3.2856e-08
0	2.07143e-06
0	1.35321e-08
0	1.3895e-08
0	8.66063e-08
0	9.09369e-08
0	1.13771e-07
0	4.2597e-07
0	8.98696e-08
0	1.25064e-09
0	4.86646e-08
0	1.18149e-07
0	0.00346068
0	0.00147166
0	9.94772e-08
0	5.77461e-08
0	0.999862
0	0.999862
0	5.62327e-06
0	0.000223144
0	1.90128e-09
0	1.20625e-09
0	0.225795
0	7.71207e-09
0	1.86574e-09
0	6.35501e-08
0	0.00643619
0	1.48179e-07
0	4.40487e-08
0	2.80929e-09
0	0.00370404
0	8.27892e-09
0	5.56815e-09
0	9.22613e-10
0	1.39903e-09
0	3.14938e-08
0	1.61793e-09
0	1.19232e-09
0	9.2388e-10
0	9.64365e-10
0	0.000198101
0	0.251628
0	0.409584
0	0.56983
0	1.14214e-09
0	1.14214e-09
0	6.82008e-10
0	7.8621e-10
0	1.34621e-07
0	8.2558e-08
0	8.3933e-08
0	3.54839e-07
0	1.51114e-09
0	1.11816e-09
0	1.09324e-11
0	3.6245e-11
0	6.13384e-05
0	0.000116383
0	0.000126125
0	0.00018438
0	0.000123439
0	0.0209026
0	1.57041e-07
0	1.28501e-06
0	1.00351e-06
0	3.00512e-08
0	1.26512e-08
0	1.82689e-08
0	8.46603e-08
0	5.73527e-08
0	1.62858e-08
0	3.29755e-09
0	2.97955e-09
0	1.70146e-09
0	1.11808e-09
0	2.15543e-09
0	7.84241e-09
0	1.55622e-08
0	1.98079e-06
0	3.91636e-08
0	3.04865e-08
0	9.0112e-07
0	3.70441e-09
0	2.03946e-09
0	5.22262e-09
0	1.65981e-08
0	5.88799e-09
0	1.3894e-05
0	2.53741e-09
0	4.75619e-07
0	2.60662e-08
0	8.79909e-05
0	8.17159e-05
0	2.70491e-09
0	3.39482e-09
0	4.21557e-09
0	9.87325e-09
0	1.8188e-08
0	2.62933e-07
0	2.62933e-07
0	9.87325e-09
0	1.8188e-08
0	0.115104
0	0.0397867
0	0.201201
0	1.13476e-09
0	1.00916e-09
0	3.88521e-09
0	2.42342e-10
0	9.48104e-11
0	4.57466e-10
0	4.50277e-10
0	3.52354e-10
0	1.77739e-10
0	9.77487e-06
0	6.17039e-06
0	0.199631
0	2.1586e-06
1	0.999836
1	0.999836
1	0.999999
1	1
1	0.999986
1	0.999988
1	0.999986
1	0.99999
1	0.999999
1	0.999999
1	1
1	0.999998
1	0.999997
1	0.999998
1	0.999998
1	0.999998
1	0.999997
1	0.999998
1	1
1	0.999999
1	1
1	0.999994
1	0.999851
1	0.990231
1	0.999994
1	0.999982
1	0.999995
1	0.999982
1	0.999997
1	0.999981
1	0.999984
1	0.999984
1	0.999981
1	0.999997
1	0.999992
1	0.999991
1	0.99999
1	0.999999
1	0.999991
1	0.99999
1	0.999999
1	0.999991
1	0.999992
1	0.999994
1	0.999999
1	0.999991
1	0.999993
1	0.999993
1	0.999996
1	0.999989
1	0.999982
1	0.999999
1	0.999992
1	0.999991
1	0.999991
1	0.999988
1	0.999992
1	0.999997
1	1
1	0.999993
1	0.999998
1	0.999995
1	0.999984
1	1
1	0.999983
1	0.999992
1	0.99999
1	0.999962
1	0.99999
1	0.99999
1	0.999989
1	0.999991
1	0.396231
1	0.34741
1	4.06745e-05
1	0.999997
1	0.999995
1	0.999995
1	0.999995
1	0.999995
1	0.999997
1	0.999999
1	0.999999
1	0.79907
1	0.999632
1	0.794937
1	0.623064
1	0.603963
1	0.799826
1	0.580528
1	0.728319
1	0.612243
1	0.600841
1	0.598563
1	0.594021
1	0.99983
1	0.792067
1	0.994371
1	0.596158
1	0.73909
1	0.595138
1	0.73909
1	0.396429
1	0.600201
1	0.766112
1	0.801227
1	0.719579
1	0.598932
1	0.999991
1	0.999981
1	0.999985
1	0.999981
1	0.999983
1	0.999981
1	0.999984
1	0.999989
1	0.999985
1	0.999999
1	0.999999
1	0.999997
1	1
1	0.999977
1	0.999999
1	0.99997
1	0.99994
1	0.999691
1	0.999879
1	0.999493
1	0.999716
1	0.99994
1	0.999493
1	0.999476
1	0.999376
1	0.999764
1	0.99993
1	0.999691
1	0.999268
1	0.999268
1	0.999644
1	0.999968
1	0.99996
1	0.999993
1	0.999986
1	0.99999
1	0.99999
1	0.999929
1	0.99999
1	0.999758
1	0.999987
1	0.999986
1	0.999962
1	0.999953
1	0.997358
1	0.999953
1	0.999996
1	0.999997
1	0.999996
1	0.964713
1	0.999995
1	0.999999
1	0.999995
1	0.999999
1	0.999996
1	0.999996
1	0.999993
1	0.797881
1	0.999999
1	0.999999
1	0.999999
1	0.999999
1	0.999999
1	0.999993
1	0.99999
1	0.633438
1	1
1	1
1	0.999999
1	0.999997
1	0.999997
1	0.999995
1	0.999997
1	0.999997
1	0.999997
1	0.999995
1	0.999996
1	0.999996
1	0.999992
1	0.999997
1	0.999996
1	0.999987
1	0.999988
1	0.999988
1	0.999984
1	0.579206
1	0.999951
1	0.999846
1	0.986028
1	0.999979
1	0.999933
1	0.99987
1	0.9999
1	0.999997
1	0.999996
1	0.999993
1	0.99997
1	0.999735
1	0.999997
1	0.999989
1	0.999989
1	0.999989
1	0.999975
1	0.999981
1	0.999997
1	0.999984
1	0.999744
1	0.999762
1	0.99954
1	0.999982
1	0.999986
1	0.999984
1	0.999984
1	0.999991
1	0.999995
1	0.999995
1	0.999996
1	0.999171
1	0.999988
1	0.999995
1	0.999997
1	0.999792
1	0.999994
1	0.999984
1	0.999991
1	0.999994
1	0.999998
1	0.999997
1	0.999988
1	0.99999
1	0.999995
1	0.99651
1	0.999997
1	0.999997
1	0.99752
1	0.997433
1	0.9971
1	0.9971
1	0.999996
1	0.999996
1	0.999983
1	0.99999
1	0.999993
1	0.999998
1	0.999648
1	0.999993
1	0.999983
1	0.999858
1	0.999999
1	0.999997
1	0.999822
1	0.999993
1	0.999993
1	0.9998
1	0.999648
1	0.9998
1	0.999993
1	0.999999
1	0.999998
1	0.999981
1	0.999984
1	1
1	1
1	0.999995
1	1
1	0.999998
1	0.999994
1	0.999999
1	0.999998
1	1
1	0.999999
1	0.999998
1	0.999996
1	0.99999
1	0.999996
1	0.999988
1	0.999998
1	0.999996
1	0.999995
1	0.999999
1	1
1	0.999998
1	0.999988
1	0.999976
1	0.999997
1	0.903122
1	0.99992
1	0.99992
1	0.999996
1	0.99998
1	0.999999
1	0.999998
1	0.999984
1	0.999057
1	0.999405
1	0.999973
1	0.999589
1	0.999589
1	0.998437
1	0.999982
1	0.99999
1	0.999998
1	0.999998
1	0.999995
1	0.999995
1	0.999703
1	0.999997
1	0.993719
1	0.811651
1	0.998408
1	0.999931

## Sheet: test_external
label	ensemble
0	1.60063e-10
0	0.173342
0	1.23876e-09
0	1.15328e-05
0	2.55924e-07
0	2.56452e-09
0	4.43684e-08
0	5.64422e-10
0	4.60539e-09
0	3.343e-09
0	9.46201e-08
0	0.000707975
0	1.59466e-07
0	3.76453e-08
0	1.97385e-08
0	0.00189906
0	5.11949e-09
0	1.79762e-09
0	4.91529e-09
0	2.7507e-09
0	1.81083e-09
0	3.51925e-08
0	1.29334e-10
0	3.07754e-09
0	1.18606e-05
0	3.68458e-09
0	7.0014e-09
0	3.37516e-08
0	8.26005e-10
0	4.95807e-06
0	5.20404e-11
0	7.33722e-08
0	5.41959e-08
0	1.3358e-07
0	2.44834e-09
0	3.71026e-06
0	3.78024e-06
0	8.10986e-08
0	8.10986e-08
0	0.00623731
0	1.57526e-09
0	2.21767e-07
0	1.35459e-08
0	2.62557e-08
0	0.367581
0	3.08544e-07
0	3.09717e-08
0	3.59592e-10
0	9.9572e-08
0	1.07886e-10
0	2.2215e-08
0	1.7329e-08
0	5.86084e-08
0	2.63499e-07
0	5.44099e-09
0	1.34065e-09
0	2.44839e-08
0	2.23775e-09
0	6.05153e-09
0	4.99293e-12
0	3.79792e-09
0	1.91469e-07
0	1.2952e-08
0	4.85235e-08
0	0.0398202
0	3.17283e-10
0	2.72578e-09
0	4.70614e-09
0	7.1079e-08
0	3.03239e-06
0	1.31891e-09
0	3.83318e-09
0	7.19786e-10
0	6.84023e-09
0	3.65402e-08
0	3.85072e-08
0	3.68367e-10
0	1.97414e-09
0	0.0509522
0	3.56203e-08
0	2.16999e-08
0	1.42652e-09
0	1.42652e-09
0	0.0947254
0	0.198741
0	8.1072e-09
0	4.12751e-10
0	5.65233e-10
0	8.57564e-10
0	1.35707e-09
0	4.82437e-10
0	2.2706e-10
0	2.33523e-09
0	4.94867e-07
0	1.14137e-07
0	0.00050647
0	4.76186e-08
0	2.34968e-07
0	2.94401e-11
0	3.76244e-09
0	1.49743e-10
0	1.50389e-08
0	2.87908e-08
0	7.93005e-08
0	7.14886e-07
0	2.00957e-10
0	9.67451e-07
0	4.56163e-09
0	2.23465e-09
0	8.54534e-09
0	2.18234e-09
0	1.52723e-08
0	3.0759e-07
0	0.000126214
0	1.46554e-08
0	4.79829e-08
0	1.62603e-07
0	0.00998659
0	6.36507e-07
0	5.98575e-09
0	2.21455e-05
0	2.94624e-08
0	2.04412e-06
0	1.79907e-08
0	1.53284e-08
0	2.16034e-06
0	1.83528e-09
0	1.61699e-10
0	1.48545e-09
0	5.78894e-06
0	5.7796e-06
0	1.53022e-07
0	3.37827e-06
0	3.00867e-07
0	1.02131e-05
0	0.000206826
0	1.39165e-10
0	7.71005e-08
0	8.65321e-10
0	9.31051e-10
0	5.25405e-09
0	1.52031e-09
0	6.46371e-07
0	3.76589e-07
0	7.99618e-10
0	5.13163e-10
0	9.54363e-06
0	2.24634e-08
0	5.97252e-06
0	1.66611e-07
0	3.04277e-08
0	7.96667e-09
0	1.32415e-09
0	8.05015e-11
0	6.52522e-10
0	1.52936e-07
0	4.10454e-09
0	6.76395e-07
0	1.032e-07
0	3.04325e-08
0	2.33909e-09
0	1.45701e-08
0	1.56347e-08
0	1.81145e-07
0	6.9131e-08
0	6.8993e-11
0	1.14819e-06
0	6.52486e-09
0	1.3064e-07
0	4.93836e-09
0	6.18882e-08
0	2.02604e-10
0	7.36578e-09
0	0.000137146
0	2.96111e-09
0	6.5383e-09
0	8.19487e-09
0	3.11826e-07
0	5.79696e-09
0	1.94765e-09
0	8.15735e-08
0	4.54101e-05
0	6.88053e-10
0	3.8343e-10
0	3.42251e-08
0	6.13023e-08
0	2.52671e-10
0	4.55995e-07
0	1.51946e-07
0	6.34652e-10
0	2.46893e-09
0	2.25176e-07
0	8.97262e-10
0	0.302711
0	6.08021e-11
0	8.13502e-08
0	5.21858e-06
0	5.83156e-09
0	0.000112236
0	3.19102e-08
0	1.82696e-08
0	1.89647e-08
0	1.25234e-08
0	3.84265e-10
0	0.0051694
0	0.000415423
0	0.000205153
0	1.49813e-07
0	1.03658e-07
0	1.10987e-09
0	1.5686e-08
0	1.32375e-05
0	4.15823e-09
0	0.00380213
0	1.69438e-06
0	5.90345e-06
0	2.25344e-09
0	0.0327332
0	1.6826e-08
0	5.76841e-07
0	3.96675e-10
0	9.94316e-12
0	1.08757e-07
0	7.46449e-11
0	2.64551e-09
0	3.68898e-08
0	6.41129e-05
0	2.21164e-05
0	2.0884e-05
0	6.01411e-09
0	2.86469e-06
0	1.17486e-10
0	1.34225e-09
0	4.14567e-07
0	1.96161e-09
0	1.06942e-08
0	3.7969e-09
0	5.18661e-11
0	4.43228e-08
0	3.38917e-08
0	0.000104932
0	2.9389e-09
0	0.487554
0	7.26833e-10
0	4.06308e-09
0	9.10979e-09
0	3.39021e-07
0	3.90538e-10
0	8.1114e-05
0	3.18128e-08
0	2.35752e-08
0	3.35955e-07
0	1.97588e-08
0	2.7626e-09
0	1.01765e-07
0	1.7351e-09
0	2.22831e-07
0	0.00702054
0	2.02007e-08
0	4.48353e-07
0	2.12095e-09
0	5.04005e-10
0	4.47936e-11
0	1.74883e-08
0	6.92772e-09
0	2.53922e-05
0	1.61013e-11
0	2.38025e-08
0	1.30577e-09
0	0.0226687
0	9.0714e-10
0	2.07943e-08
0	5.34847e-10
0	9.645e-09
0	1.48457e-08
0	3.19189e-10
0	1.06068e-08
0	1.11496e-07
0	2.20655e-09
0	3.31892e-09
0	2.63466e-10
0	2.35976e-06
0	2.75791e-10
0	8.61002e-05
0	9.33461e-05
0	1.74149e-09
0	0.000138672
0	4.91044e-07
0	6.2095e-10
0	3.32151e-09
0	0.000553166
0	4.56585e-09
0	1.28126e-08
0	0.366584
0	1.87852e-07
0	3.81537e-10
0	9.07749e-07
0	5.80658e-08
0	1.13466e-08
0	1.09908e-08
0	4.0847e-09
0	6.99258e-08
0	8.58663e-10
0	3.29764e-08
0	1.94147e-08
0	8.94244e-07
0	9.36517e-09
0	2.72622e-05
0	8.85057e-09
0	4.36687e-11
0	0.000231664
0	1.18372e-07
0	1.66234e-06
0	1.06553e-08
0	5.14051e-10
0	9.23301e-08
0	1.45286e-11
0	0.0641079
0	0.195061
0	1.21004e-09
0	4.36965e-08
0	3.21978e-08
0	1.64828e-09
0	6.05657e-09
0	4.43639e-08
0	1.71649e-08
0	3.88388e-09
0	2.43179e-09
0	2.05662e-07
0	1.28662e-08
0	4.69926e-11
0	1.11815e-08
0	0.115639
0	1.05374e-09
0	5.03687e-10
0	1.04137e-08
0	2.97818e-10
0	3.90372e-09
0	0.305607
0	4.39084e-09
0	4.23251e-11
0	6.16727e-10
0	1.90512e-08
0	1.18137e-09
0	7.20012e-08
0	4.828e-08
0	9.81582e-09
0	2.43302e-09
0	2.84642e-09
0	2.48942e-08
0	1.44535e-07
0	4.90673e-07
0	2.64918e-06
0	1.7675e-10
0	2.38025e-08
0	7.2357e-09
0	5.50158e-08
0	9.89357e-08
1	0.801023
1	0.999864
1	0.999995
1	0.999999
1	0.999998
1	0.999989
1	0.999998
1	1
1	0.999982
1	0.999998
1	0.996565
1	0.999913
1	1
1	0.999999
1	0.533252
1	0.999999
1	0.999992
1	1
1	0.999996
1	0.999996
1	0.999973
1	0.795445
1	0.999999
1	0.926548
1	0.480703
1	0.999969
1	0.999989
1	0.999998
1	0.784151
1	0.999993
1	0.212288
1	0.999999
1	0.602491
1	0.999946
1	0.999994
1	0.999997
1	0.999913
1	0.999896
1	0.936262
1	0.999995
1	0.999998
1	0.999959
1	0.993837
1	0.999746
1	0.836949
1	0.999999
1	0.999979
1	0.999999
1	0.999999
1	0.999998
1	0.999995
1	0.999983
1	0.999948
1	0.999997
1	0.99997
1	0.999998
1	0.999992
1	0.999989
1	0.999999
1	1
1	0.999999
1	1
1	0.999998
1	0.999994
1	0.999973
1	0.999996
1	0.999937
1	0.417043
1	0.999983
1	0.999955
1	0.995892
1	0.999999
1	0.999994
1	0.999994
1	0.999998
1	0.990155
1	0.999997
1	0.999999
1	0.594322
1	0.383397
1	0.999955
1	0.999995
1	0.999998
1	0.999999
1	0.999962
1	0.99817
1	0.999989
1	0.999979
1	0.999997
1	0.999998
1	0.999989
1	0.999989
1	0.999999
1	0.605437
1	0.999995
1	0.999986
1	0.999962
1	1
1	0.999996
1	0.908413
1	0.99997
1	0.997859
1	0.999988
1	0.999085
1	0.999927
1	0.999522
1	0.999999
1	1
1	0.999999
1	0.999989
1	0.999338
1	0.393235
1	0.999999
1	0.98221
1	0.999906
1	0.999979
1	0.999999
1	0.999998
1	0.999997
1	0.999999
1	0.999991
1	0.999983
1	0.98221
1	0.999993
1	0.999995
1	1
1	0.999962
1	0.999988
1	0.999998
1	0.996171
1	0.915874
1	0.00249973
1	0.999951
1	1
1	1
1	0.999997
1	0.999999
1	0.999991
1	0.999866
