# Supplementary material for: AI-based detection and classification of anomalous aortic origin of coronary arteries using coronary CT angiography images
Source: Nat Commun. 2025 Apr 1;16:3095. doi: 10.1038/s41467-025-58362-9 (PMC11961624; doi:10.1038/s41467-025-58362-9)
Supplement: Supplementary file 4 — Source Data [file 41467_2025_58362_MOESM4_ESM.zip › SourceData/supplementary/SupplementaryTable11.xlsx]

## Sheet: test_internal
label	ensemble	model_0	model_1	model_2	model_3	model_4
0	5.01053e-06	4.95819e-07	1.67255e-05	3.85997e-12	4.74012e-07	7.35734e-06
0	5.01053e-06	4.95819e-07	1.67255e-05	3.85997e-12	4.74012e-07	7.35734e-06
0	1.03969e-05	1.49072e-05	1.07023e-05	1.84484e-10	1.87177e-06	2.45031e-05
0	2.78057e-06	2.64637e-07	3.48605e-07	7.03049e-10	1.63607e-07	1.31253e-05
0	1.14796e-05	2.34579e-07	6.18759e-06	5.78814e-09	2.04711e-07	5.07651e-05
0	4.53099e-06	4.70418e-07	6.92305e-06	1.55938e-08	1.76507e-07	1.50694e-05
0	5.77234e-06	1.47139e-06	8.32997e-06	1.08949e-08	3.14273e-07	1.87352e-05
0	5.05872e-06	1.36816e-06	7.52455e-06	1.60727e-08	3.5296e-07	1.60319e-05
0	7.33664e-06	4.98476e-07	2.45425e-06	8.9772e-10	2.38692e-11	3.37295e-05
0	6.20682e-06	2.63464e-07	2.72334e-05	3.91973e-08	1.21157e-06	2.28651e-06
0	8.56681e-06	1.85838e-07	3.92107e-05	6.41561e-08	1.40852e-06	1.96484e-06
0	1.91902e-05	4.88989e-05	1.10097e-05	1.21631e-08	2.44326e-10	3.60298e-05
0	1.09876e-05	2.58422e-05	9.51147e-06	1.6122e-08	2.83019e-10	1.95678e-05
0	1.35124e-05	2.80198e-06	2.79775e-05	1.23216e-08	2.1256e-07	3.65578e-05
0	1.09876e-05	2.58422e-05	9.51147e-06	1.6122e-08	2.83019e-10	1.95678e-05
0	1.91902e-05	4.88989e-05	1.10097e-05	1.21631e-08	2.44326e-10	3.60298e-05
0	1.35124e-05	2.80198e-06	2.79775e-05	1.23216e-08	2.1256e-07	3.65578e-05
0	0.000147461	1.09658e-05	1.94236e-05	3.25477e-08	2.7359e-09	0.00070688
0	2.59129e-05	3.85017e-05	2.52494e-05	5.92052e-09	7.05789e-14	6.58075e-05
0	1.69882e-05	5.59323e-05	9.10231e-08	1.49679e-07	2.07538e-06	2.66924e-05
0	1.44035e-05	3.86142e-05	3.3678e-08	1.10241e-07	1.18436e-06	3.20752e-05
0	1.50411e-05	1.35077e-06	2.64653e-07	1.78742e-08	2.53828e-09	7.35697e-05
0	2.7865e-05	3.66121e-05	1.59938e-07	4.29036e-09	2.30227e-09	0.000102546
0	1.80728e-05	5.16924e-05	3.92337e-07	9.49595e-09	3.2017e-10	3.82693e-05
0	2.0845e-05	6.13836e-05	1.38402e-06	1.01544e-08	7.33709e-08	4.13738e-05
0	1.9672e-06	2.76343e-06	2.58597e-08	1.79317e-09	3.25667e-07	6.71923e-06
0	1.70915e-05	4.87434e-05	9.01558e-07	1.18084e-08	1.9122e-09	3.57987e-05
0	8.06083e-06	5.03678e-08	3.52841e-05	2.00161e-08	9.76286e-07	3.97342e-06
0	1.04028e-05	1.42159e-07	3.2754e-05	1.74982e-08	7.3891e-06	1.17112e-05
0	1.16797e-05	9.25624e-07	1.30712e-09	2.00917e-08	2.98911e-10	5.74509e-05
0	5.54552e-06	4.66844e-07	2.89711e-11	1.05532e-08	8.22874e-12	2.72502e-05
0	0.000851544	0.0014728	2.05768e-05	2.67396e-06	0.000492906	0.00226876
0	0.000851544	0.0014728	2.05768e-05	2.67396e-06	0.000492906	0.00226876
0	4.2767e-05	5.13359e-05	1.90511e-07	2.42113e-08	1.73502e-08	0.000162267
0	0.255733	0.000153552	0.904974	2.73361e-05	0.370241	0.00326679
0	0.19473	0.000229591	0.937156	4.00703e-06	0.0349232	0.00133604
0	0.19473	0.000229591	0.937156	4.00703e-06	0.0349232	0.00133604
0	3.83399e-06	1.25122e-07	5.87802e-06	7.05824e-10	1.51081e-08	1.3151e-05
0	3.90513e-06	5.15558e-08	6.1788e-06	8.40573e-11	2.20979e-09	1.3293e-05
0	1.77633e-06	3.28829e-07	4.67076e-09	2.24951e-09	9.02699e-07	7.64319e-06
0	1.63412e-06	2.29371e-07	2.30991e-09	2.17055e-09	7.09298e-07	7.22747e-06
0	9.81135e-06	2.58366e-06	4.91041e-15	1.36092e-09	2.52622e-05	2.12095e-05
0	3.45906e-06	1.14988e-06	1.29241e-15	1.59121e-09	2.25613e-06	1.38877e-05
0	3.18397e-06	1.89805e-07	2.53894e-09	1.38749e-09	3.23776e-06	1.24884e-05
0	3.45906e-06	1.14988e-06	1.29241e-15	1.59121e-09	2.25613e-06	1.38877e-05
0	1.63412e-06	2.29371e-07	2.30991e-09	2.17055e-09	7.09298e-07	7.22747e-06
0	4.08696e-06	2.27931e-06	2.31791e-16	9.93236e-10	2.19431e-06	1.59602e-05
0	3.18397e-06	1.89805e-07	2.53894e-09	1.38749e-09	3.23776e-06	1.24884e-05
0	1.19642e-06	7.34517e-08	5.13923e-07	2.40472e-09	8.75189e-07	4.51715e-06
0	1.62204e-06	2.92362e-08	4.12453e-10	3.95634e-09	1.30251e-06	6.77406e-06
0	3.38389e-06	2.4492e-06	8.14537e-15	1.19828e-09	1.45122e-06	1.30178e-05
0	1.77633e-06	3.28829e-07	4.67076e-09	2.24951e-09	9.02699e-07	7.64319e-06
0	2.22491e-06	2.22442e-08	4.74758e-07	6.755e-09	4.67972e-06	5.94108e-06
0	3.09699e-06	2.65882e-07	6.28708e-09	2.83141e-09	1.10225e-06	1.41077e-05
0	4.08696e-06	2.27931e-06	2.31791e-16	9.93236e-10	2.19431e-06	1.59602e-05
0	1.34662e-06	3.65613e-07	8.87007e-10	1.63022e-09	9.7694e-07	5.38803e-06
1	0.999845	0.999718	0.999999	1	0.999987	0.999522
1	0.999993	0.999984	1	1	0.999996	0.999985
1	0.947746	0.992282	1	1	0.999921	0.746528
1	0.947746	0.992282	1	1	0.999921	0.746528
1	0.972806	0.996598	1	1	0.999946	0.867485
1	0.982382	0.999583	0.999999	1	0.999956	0.912372
1	0.998594	0.999893	1	1	0.999988	0.99309
1	0.947746	0.992282	1	1	0.999921	0.746528
1	0.999999	0.999999	0.999999	1	1	0.999999
1	1	1	0.999999	1	1	1
1	0.999999	0.999999	0.999999	1	1	1
1	0.999999	0.999997	0.999999	1	1	1
1	0.782444	0.999992	0.0195745	0.945956	0.946701	0.999996
1	0.999278	0.999988	0.999955	0.996456	0.999995	0.999998
1	0.999925	0.999942	0.999901	0.999905	0.999999	0.999876
1	0.999942	0.999983	0.999737	0.999996	0.999997	0.999995
1	0.999937	0.999972	0.999991	0.999751	0.999995	0.999978
1	0.999998	0.999997	0.999994	1	1	0.999997
1	0.999998	0.999997	0.999994	1	1	0.999997
1	1	1	0.999999	1	1	1
1	0.999999	0.999999	0.999999	1	1	0.999998

## Sheet: test_external
label	ensemble	model_0	model_1	model_2	model_3	model_4
0	1.58926e-05	5.76817e-06	5.98142e-06	8.67003e-08	4.50394e-08	6.75815e-05
0	0.00229565	6.47666e-05	0.000179044	4.49315e-09	3.02622e-06	0.0112314
0	0.000158699	6.9642e-05	2.06118e-05	1.93267e-07	5.6441e-05	0.000646605
0	2.08877e-05	5.85348e-08	6.12892e-07	1.23676e-09	1.56818e-14	0.000103766
0	1.43155e-05	1.12226e-05	3.72407e-07	4.83075e-09	3.38332e-08	5.99439e-05
0	2.92601e-05	7.04428e-06	5.21066e-06	8.06953e-07	2.25883e-05	0.000110651
0	9.09098e-05	6.72972e-08	9.42648e-06	1.53992e-07	9.85976e-05	0.000346303
0	3.09656e-05	8.92893e-05	6.26235e-06	6.95996e-08	7.34782e-07	5.8472e-05
0	2.35048e-05	3.07614e-06	2.42461e-05	1.99555e-06	1.60567e-06	8.66006e-05
0	2.35048e-05	3.07614e-06	2.42461e-05	1.99555e-06	1.60567e-06	8.66006e-05
0	1.27391e-05	2.74631e-06	1.83524e-05	2.8218e-06	8.76415e-06	3.10106e-05
0	3.3982e-05	8.40864e-05	9.09969e-06	6.90763e-08	9.25181e-16	7.66549e-05
0	0.000651754	0.00318756	3.35578e-05	9.97493e-08	9.57691e-07	3.65968e-05
0	3.01856e-06	1.6421e-07	1.93979e-06	1.60169e-08	3.04732e-07	1.26681e-05
1	0.399986	0.999929	9.23824e-06	4.27706e-05	2.03589e-07	0.99995
1	0.999963	0.999974	0.999998	1	0.999878	0.999964
1	0.999997	0.999986	0.999999	1	1	1
1	0.999987	0.99994	0.999996	1	0.999999	0.999999
1	0.999998	0.999997	0.999995	1	0.999996	0.999999
1	0.999822	0.999949	0.999562	0.999638	0.999973	0.999986
1	0.448691	0.999997	0.00291953	0.240827	1.91628e-06	0.999708
1	0.999999	0.999999	0.999997	1	1	1
1	0.999999	0.999998	0.999999	1	0.999997	1
1	0.999817	0.999731	0.99997	1	0.999999	0.999385
1	0.961279	0.978487	0.997859	0.963689	0.87958	0.986781
1	0.994118	0.999929	0.999857	0.999999	0.971031	0.999775
1	0.999998	0.999996	0.999998	1	0.999999	1
1	0.999963	0.999974	0.999998	1	0.999878	0.999964
1	0.999996	1	0.999997	1	0.99999	0.999994
1	0.961279	0.978487	0.997859	0.963689	0.87958	0.986781
1	0.999926	0.999985	0.999974	0.999979	0.999954	0.999735
1	0.999997	0.999986	0.999999	1	1	1
1	0.999907	0.999563	1	1	0.999996	0.999979
1	0.999372	0.999792	0.999942	0.999903	0.997228	0.999994
