# Supplementary material for: AI-based detection and classification of anomalous aortic origin of coronary arteries using coronary CT angiography images
Source: Nat Commun. 2025 Apr 1;16:3095. doi: 10.1038/s41467-025-58362-9 (PMC11961624; doi:10.1038/s41467-025-58362-9)
Supplement: Supplementary file 4 — Source Data [file 41467_2025_58362_MOESM4_ESM.zip › SourceData/supplementary/SupplementaryTable13.xlsx]

## Sheet: test_internal
label	ensemble	model_0	model_1	model_2	model_3	model_4
0	0.0268242	1.78008e-05	0.134103	4.48219e-08	9.50251e-08	3.73666e-08
0	0.0268242	1.78008e-05	0.134103	4.48219e-08	9.50251e-08	3.73666e-08
0	0.0336123	3.15908e-05	0.168029	1.83371e-07	7.96912e-07	1.19182e-07
0	0.0164	8.55153e-06	0.0819915	1.49398e-08	2.43152e-08	4.94551e-10
0	0.0131866	9.40134e-06	0.0659234	2.14493e-08	6.32272e-08	7.54623e-10
0	0.00172009	8.74435e-06	0.00859043	1.73769e-08	1.24598e-06	3.20133e-09
0	0.000676716	2.4773e-06	0.0033811	1.23032e-09	3.78199e-09	2.16148e-10
0	0.0336123	3.15908e-05	0.168029	1.83371e-07	7.96912e-07	1.19182e-07
0	4.34823e-06	1.20176e-09	2.15999e-05	1.37059e-07	3.00422e-09	1.66819e-14
0	1.21541e-05	9.67841e-10	6.07042e-05	5.62956e-08	9.14226e-09	8.93458e-14
0	0.000566446	9.01611e-10	0.00282983	2.35153e-06	3.72102e-08	1.04342e-08
0	0.00351499	0.016821	0.000749935	1.69406e-06	2.26814e-06	2.38424e-09
0	0.00119587	0.00559137	0.000386137	6.39261e-07	1.20654e-06	2.28725e-10
0	9.5471e-05	4.5505e-09	0.000460321	8.17503e-09	1.70213e-05	6.66841e-11
0	0.000419983	2.20861e-08	0.00196473	6.03056e-08	0.000135101	2.84656e-10
0	2.44991e-10	1.69861e-14	1.20805e-09	1.6887e-11	6.90928e-15	6.31612e-23
0	7.89833e-05	3.85272e-07	0.000380446	9.49722e-06	4.58251e-06	5.95643e-09
0	0.000142271	8.19057e-07	0.000693351	1.41442e-05	3.03523e-06	7.91983e-09
1	0.999895	1	0.999478	1	0.999999	0.999998
1	0.999976	1	0.999882	1	1	0.999999
1	0.999969	1	0.999844	1	1	1
1	0.999976	1	0.999889	1	1	0.99999
1	0.999979	1	0.999897	1	1	0.999997
1	0.999975	1	0.999889	1	1	0.999986
1	0.999984	1	0.999918	1	1	1
1	0.999984	1	0.999918	1	1	1
1	0.999749	1	0.998759	1	1	0.999984
1	0.999951	1	0.999758	1	1	1
1	0.999957	1	0.999808	1	1	0.999979
1	0.999715	1	0.998579	1	1	0.999996
1	0.999932	0.999998	0.999687	1	1	0.999978
1	0.999785	1	0.998942	1	0.999999	0.999986
1	0.999785	1	0.998942	1	0.999999	0.999986
1	0.999976	1	0.999882	1	1	0.999999
1	0.999954	1	0.999773	1	1	0.999999
1	0.999963	1	0.999817	1	1	0.999997
1	0.998921	0.999998	0.994616	1	0.999999	0.999991
1	0.999954	1	0.999773	1	1	0.999999
1	0.999947	1	0.999762	1	1	0.999976
1	0.999999	1	0.999997	1	1	1
1	0.999953	1	0.99978	1	0.999996	0.999991
1	0.80391	0.999998	0.0196276	1	0.999935	0.999989
1	0.998623	0.999989	0.993315	1	0.999928	0.999884
1	0.999976	1	0.999907	1	0.999989	0.999983
1	0.999953	1	0.99978	1	0.999996	0.999991
1	0.999986	1	0.999943	1	0.999996	0.999991
1	0.999927	0.999997	0.999657	1	0.999994	0.999987
1	0.999949	1	0.999888	1	0.999908	0.999949
1	0.999936	1	0.999839	1	0.999853	0.99999
1	0.999966	1	0.999898	1	0.999941	0.999993
1	0.999977	1	0.999918	1	0.999995	0.999971
1	0.999997	1	0.999985	1	1	0.999999
1	0.999976	1	0.999884	1	0.999999	0.999996
1	0.92334	0.999913	0.617366	1	0.999542	0.999881
1	0.999964	1	0.999878	1	0.999949	0.999993
1	0.999992	1	0.999967	1	0.999995	0.999997
1	0.999708	0.999998	0.998618	1	0.999932	0.99999
1	0.999995	1	0.999978	1	0.999999	0.999999
1	0.999967	1	0.999901	1	0.99995	0.999982
1	0.999978	1	0.999903	1	0.999991	0.999995
1	0.999997	1	0.999985	1	1	0.999999
1	0.999977	1	0.999918	1	0.999995	0.999971
1	0.999978	1	0.999903	1	0.999991	0.999995
1	0.999979	1	0.999893	1	1	1
1	0.999975	1	0.999875	1	1	1
1	0.99999	1	0.999949	1	1	1
1	0.99998	1	0.999904	0.999997	1	1
1	0.999923	1	0.999614	1	1	1
1	0.999965	1	0.999845	0.999999	0.999979	1
1	0.999995	1	0.999973	1	1	1
1	0.999989	1	0.999946	1	0.999998	1
1	0.999995	1	0.999973	1	1	1
1	0.999993	1	0.999968	1	0.999998	1
1	0.999901	0.999999	0.999507	0.999999	1	0.999999
1	0.999976	1	0.999882	1	0.999999	1
1	0.99999	1	0.999948	1	1	1
1	0.999978	1	0.999889	1	1	1
1	0.999976	1	0.999883	0.999998	0.999999	1
1	0.999988	1	0.999955	0.999988	0.999999	1
1	0.999995	1	0.999976	1	1	1
1	0.999994	1	0.999971	1	0.999999	1
1	0.99998	1	0.999903	0.999999	0.999999	1
1	0.999994	1	0.999972	1	1	1
1	0.999966	1	0.999857	1	0.999973	1
1	0.999993	0.999999	0.999966	1	1	1
1	0.999948	1	0.999742	0.999998	1	1
1	0.999973	0.999999	0.999901	0.999998	0.99997	1
1	0.999987	1	0.999934	0.999999	1	1
1	0.999929	1	0.999644	1	1	1
1	0.999984	1	0.999922	1	1	1
1	0.999999	1	0.999994	1	1	1
1	0.999991	1	0.999956	1	1	1
1	0.999977	0.999999	0.999892	0.999997	1	0.999999
1	0.999956	1	0.999781	1	0.999999	1
1	0.999986	1	0.99993	1	0.999998	1
1	0.999982	1	0.99991	1	0.999998	1
1	0.999991	1	0.999956	1	1	1
1	0.999941	1	0.999708	1	0.999999	1
1	0.999976	1	0.999892	1	0.999991	1
1	0.99999	1	0.999949	1	1	1
1	0.99999	1	0.999951	1	1	1
1	0.999995	1	0.999976	1	1	1
1	0.696689	1	0.224676	1	0.999999	0.258768
1	0.668368	1	0.341704	1	0.000138806	0.999999
1	0.696689	1	0.224676	1	0.999999	0.258768
1	0.614107	1	0.0368997	1	0.999968	0.0336665
1	0.998913	1	0.994565	1	1	1
1	0.825475	1	0.127389	0.999999	0.999986	1
1	0.636784	1	0.183679	0.999999	0.000241452	1
1	0.91094	1	0.554703	1	0.999999	0.999999
1	0.412188	1	0.00443635	1	4.20082e-05	0.0564604
1	0.601911	1	0.00873249	1	0.000826793	0.999995
1	0.816002	1	0.131589	1	0.94842	1
1	0.839258	1	0.203723	0.999999	1	0.992566
1	0.732605	1	0.105755	1	0.999997	0.557273
1	0.924109	1	0.620548	1	1	1
1	0.853653	1	0.268267	1	0.999998	1
1	0.601409	1	0.00668558	1	0.00036203	1
1	0.875466	1	0.379862	1	0.99747	1
1	0.598838	1	0.00321259	1	0.00182265	0.989155
1	0.994538	1	0.97269	1	0.999999	1
1	0.797948	1	0.00915099	1	0.980603	0.999986
1	0.781245	1	0.00424853	1	0.901978	0.999998
1	0.999168	1	0.995843	1	0.999999	1
1	0.826066	1	0.130587	1	0.999742	1
1	0.600568	1	0.00275475	1	8.41915e-05	0.999999
1	0.936958	1	0.68479	1	0.999999	1
1	0.999999	1	0.999997	1	0.999999	1
1	0.999998	1	0.999995	1	0.999997	1
1	0.99999	1	0.999948	1	1	1
1	0.999969	1	0.999847	1	1	1
1	0.999992	1	0.999962	1	1	1
1	0.999987	1	0.999934	1	1	1
1	0.999995	1	0.999979	1	0.999998	1
1	0.999995	1	0.999978	1	0.999998	1
1	0.999989	1	0.999945	1	1	1
1	0.999978	1	0.999888	1	1	1
1	0.999982	1	0.999909	1	1	1
1	0.999989	1	0.999943	1	1	1
1	0.999991	1	0.999953	1	1	1
1	0.999983	1	0.999914	1	1	1
1	0.997438	0.999999	0.987237	0.999998	0.999998	0.999956
1	0.99447	0.999998	0.97239	0.999997	0.999996	0.999968
1	0.998784	1	0.993932	1	1	0.999987
1	0.999995	0.999999	0.999977	1	1	1
1	0.999997	0.999999	0.999984	1	1	1
1	0.998761	0.999985	0.993861	0.999996	0.999965	1
1	0.999868	0.999985	0.999361	0.999999	0.999999	0.999994
1	0.999413	0.999982	0.9973	1	0.999784	1
1	0.999413	0.999982	0.9973	1	0.999784	1
1	0.999674	0.999936	0.999559	1	0.99888	0.999997
1	0.99996	0.999969	0.999853	1	0.999977	1
1	0.998703	0.999946	0.993586	0.999998	0.999986	0.999997
1	0.999505	0.999993	0.997639	0.999998	0.999896	1
1	0.999871	0.999932	0.999479	1	0.999947	0.999998
1	0.99981	0.999963	0.999183	0.999995	0.99991	0.999997
1	0.999597	0.999947	0.998154	0.999998	0.999892	0.999996
1	0.998703	0.999946	0.993586	0.999998	0.999986	0.999997
1	0.999444	0.999996	0.997226	0.999999	0.999996	1
1	0.999505	0.999993	0.997639	0.999998	0.999896	1
1	0.99981	0.999963	0.999183	0.999995	0.99991	0.999997
1	0.953883	0.861458	0.907961	0.999998	1	0.999999
1	0.995699	0.999993	0.978507	1	0.999998	0.999996
1	0.98122	0.999963	0.908397	0.999998	0.999941	0.997803
1	0.999125	0.999971	0.995768	1	0.999916	0.999969
1	0.999006	0.999979	0.995833	1	0.999295	0.999925
1	0.999125	0.999971	0.995768	1	0.999916	0.999969
1	0.999619	0.99995	0.998365	1	0.999812	0.99997
1	0.99928	0.999976	0.996546	1	0.9999	0.999977
1	0.999973	1	0.999864	1	1	1
1	0.999973	1	0.999864	1	1	1
1	0.999919	0.999997	0.9996	1	0.999999	0.999997
1	0.996823	0.999986	0.984158	1	0.999999	0.999973
1	0.999993	0.999999	0.999964	1	1	1
1	0.999993	0.999999	0.999964	1	1	1
1	0.999994	0.999999	0.999973	1	1	1
1	0.998225	0.999989	0.991144	0.999999	0.999998	0.999994
1	0.999613	0.999614	0.998625	0.999999	0.999942	0.999886
1	0.999641	0.99958	0.998776	0.999999	0.999948	0.999901
1	0.999579	0.999687	0.998579	0.999999	0.999944	0.999687
1	0.999617	0.999695	0.998697	1	0.999962	0.999731
1	0.999916	0.999999	0.999614	1	0.999982	0.999984
1	0.999866	0.999999	0.999355	1	0.999998	0.999979
1	0.999948	1	0.999744	1	1	0.999999
1	0.999948	1	0.999744	1	1	0.999999
1	0.99915	0.999998	0.995812	1	0.999977	0.999963
1	0.999866	0.999999	0.999355	1	0.999998	0.999979
1	0.99915	0.999998	0.995812	1	0.999977	0.999963
1	0.999997	1	0.999984	1	1	1
1	0.99999	1	0.99995	1	1	1
1	0.615302	0.0398788	0.0456535	0.999996	0.990986	0.999997
1	0.764353	7.19317e-05	0.821729	1	0.999965	1
1	0.977337	0.983379	0.904018	0.999999	0.999289	1
1	0.0118438	3.19509e-09	0.000187913	0.00687622	0.000132643	0.0520221
1	0.69933	0.410456	0.0952453	0.999999	0.990958	0.999993
1	0.30242	9.24835e-08	7.90613e-05	0.999999	0.493846	0.0181781
1	0.977357	0.984342	0.903108	0.999999	0.999337	1
1	0.869851	0.999008	0.366648	1	0.983604	0.999995
1	0.961829	0.992518	0.840078	1	0.976551	0.999997
1	0.999901	0.999998	0.99951	1	0.999999	1
1	0.999914	0.999999	0.999573	1	0.999999	1
1	0.999887	0.999998	0.999439	1	0.999999	0.999999
1	0.999998	0.999999	0.999991	1	1	1
1	0.99999	0.999998	0.999952	1	1	1
1	0.999998	0.999999	0.999993	1	1	1
1	0.999997	0.999998	0.999987	1	1	1
1	0.999997	1	0.999984	1	1	1
1	0.999993	0.999999	0.999964	1	1	1
1	0.999998	0.999999	0.999993	1	1	1
1	0.999998	0.999999	0.999991	1	1	1
1	0.999846	0.999999	0.999639	0.999998	0.999597	0.999999
1	0.999877	0.999998	0.999788	0.999997	0.999604	1
1	0.999846	0.999999	0.999639	0.999998	0.999597	0.999999
1	0.999827	0.999999	0.999299	0.999999	0.999999	0.999838
1	0.99991	0.999995	0.999631	0.999997	0.999999	0.999926
1	0.999959	0.999999	0.999832	1	0.999998	0.999965
1	0.999947	0.999999	0.999774	0.999998	0.999999	0.999967
1	0.999852	0.999929	0.99946	1	0.999986	0.999887
1	0.999912	0.999994	0.999655	0.999999	0.999996	0.999915
1	0.999934	0.999999	0.999722	0.999997	0.999999	0.999952
1	0.999872	0.999999	0.999371	0.999998	0.999996	0.999995
1	0.999893	1	0.999479	1	0.999999	0.999988
1	0.999895	0.999994	0.999642	0.999999	0.999998	0.999842
1	1	1	0.999998	1	1	1
1	0.999999	1	0.999995	1	1	1
1	0.999988	1	0.999942	1	1	1
1	0.999988	1	0.999942	1	1	1
1	0.999988	1	0.999942	1	1	1
1	0.999986	1	0.99993	1	1	1
1	0.999988	1	0.999942	1	1	1
1	0.999954	0.999998	0.999773	1	1	1
1	0.999909	1	0.999549	1	0.999996	1

## Sheet: test_external
label	ensemble	model_0	model_1	model_2	model_3	model_4
0	3.91919e-05	1.0157e-08	0.000184221	1.05342e-08	1.16935e-05	2.40056e-08
0	0.000131359	7.6185e-09	0.000650443	1.44493e-08	6.33118e-06	8.35857e-11
0	8.55665e-05	2.51064e-05	0.000390608	6.37478e-06	5.143e-06	6.00239e-07
0	3.38776e-05	5.13735e-09	0.000169383	2.90525e-12	5.23648e-11	1.53962e-14
0	1.11985e-06	3.11991e-09	4.13899e-06	1.52138e-09	1.45557e-06	6.35996e-11
0	0.000125455	1.08265e-06	0.000626003	9.23234e-09	1.78367e-07	6.0753e-11
0	9.17746e-05	7.59195e-10	0.000455518	4.00292e-08	3.3099e-06	4.5531e-09
0	2.76889e-07	1.01725e-13	1.37494e-06	5.23324e-09	4.27645e-09	7.67264e-14
0	4.05531e-05	3.29774e-10	0.000202757	6.95144e-10	1.0845e-09	6.66475e-09
0	1.00626e-07	5.31269e-12	4.96456e-07	9.83901e-10	5.6868e-09	1.70211e-18
0	0.10603	0.000201396	0.529489	2.24966e-07	7.41744e-06	0.000453059
0	8.34715e-11	1.03866e-15	2.6222e-10	1.55136e-10	7.96103e-16	9.64238e-20
0	2.5139e-06	1.44888e-16	1.25048e-05	8.05835e-14	6.47512e-08	7.5202e-16
0	0.000661631	0.00318129	3.30277e-05	1.30241e-05	8.08176e-05	2.60465e-12
0	0.98969	0.999928	0.999598	0.999667	0.949279	0.999979
0	8.02084e-05	4.53291e-07	0.000395101	1.95766e-08	5.45404e-06	1.38249e-08
0	2.7768e-05	3.61756e-07	0.000100917	2.22936e-08	3.71268e-05	4.12039e-07
0	2.37097e-05	2.59128e-08	7.40037e-05	3.50839e-09	4.45155e-05	6.69231e-11
0	5.81658e-05	8.04143e-10	0.000283216	7.61217e-06	5.96271e-12	2.52622e-12
0	7.63234e-06	3.96905e-09	3.81577e-05	5.94947e-11	5.45714e-12	8.21777e-14
0	0.000151841	4.05112e-07	0.000751616	6.66531e-06	5.16569e-07	1.81663e-11
0	1.6168e-06	1.51535e-11	8.08337e-06	9.86386e-11	5.25785e-10	5.29264e-16
0	1.98097e-06	1.41038e-11	9.90467e-06	1.49786e-10	1.07185e-14	2.10768e-15
0	4.27206e-06	5.12425e-11	2.13512e-05	3.69675e-09	5.30618e-09	9.07214e-14
0	1.42685e-07	1.21513e-11	7.12793e-07	6.21591e-10	4.63962e-14	5.90611e-18
0	7.75561e-05	8.00225e-07	0.000377862	3.64897e-06	5.0895e-06	3.7979e-07
0	7.93075e-08	4.94923e-10	3.94477e-07	3.23725e-10	1.2417e-09	4.80075e-15
0	8.99587e-07	1.05038e-09	4.48813e-06	2.38803e-09	6.37009e-09	9.17079e-14
0	1.2343e-07	1.50438e-15	6.09968e-07	3.91789e-14	7.1823e-09	1.95473e-13
0	3.86059e-05	8.29986e-09	0.000154418	1.30976e-08	3.85899e-05	1.02828e-13
0	1.33267e-05	5.83082e-07	6.56397e-05	4.02715e-07	7.91017e-09	2.80733e-13
0	4.57298e-06	5.65707e-07	2.22402e-05	5.87543e-08	2.4107e-10	4.58679e-16
0	4.62205e-05	7.51656e-09	0.000230998	9.89347e-10	9.59866e-08	9.77925e-13
0	1.72916e-06	5.03962e-11	6.01616e-06	4.80311e-09	2.62477e-06	7.87423e-13
0	0.000692135	1.24909e-07	0.00345555	3.0745e-08	4.96251e-06	8.52334e-09
0	4.81416e-06	1.31524e-11	2.40707e-05	3.22363e-11	2.30935e-11	3.20694e-13
0	8.01064e-07	7.99314e-10	3.23647e-06	7.63317e-07	4.73624e-09	1.64587e-13
0	3.33961e-06	8.50161e-11	1.66666e-05	3.13578e-08	2.84796e-12	3.76789e-16
0	0.0802092	0.000181942	0.384586	0.000139855	2.43103e-06	0.0161353
0	1.04127e-07	1.01572e-10	5.20454e-07	7.97013e-11	1.09372e-12	9.87298e-17
0	0.000947995	1.35113e-09	0.00421508	2.02951e-07	0.00052468	1.77648e-08
1	0.999972	1	0.999859	1	1	1
1	0.999966	0.999956	0.999877	1	1	0.999999
1	0.999991	0.999999	0.999959	1	0.999999	1
1	0.999976	1	0.999881	1	1	1
1	0.818922	0.998054	0.0965935	1	0.999997	0.999966
1	0.799438	0.999999	0.00277569	0.999998	0.999999	0.994415
1	0.801942	1	0.0097089	1	1	1
1	0.999819	1	0.999096	1	1	0.999999
1	0.99999	1	0.999948	1	1	1
1	0.999976	0.999999	0.999885	1	0.999998	0.999997
1	0.99994	0.999999	0.999707	0.999995	1	1
1	0.999999	1	0.999995	1	1	1
1	0.602579	1	0.0103497	1	0.00254771	0.999999
1	0.999983	1	0.999915	1	1	1
1	0.999039	0.999977	0.995227	1	0.999992	0.999999
1	0.999986	0.999998	0.999934	1	1	1
1	0.999305	0.999998	0.996609	1	0.999991	0.999928
1	1	1	0.999998	1	1	1
1	0.999999	1	0.999996	1	1	1
1	0.999349	0.999986	0.996801	0.999989	0.999971	1
1	0.999355	0.999999	0.996795	0.99999	0.999998	0.999992
1	0.999953	1	0.999766	1	1	1
1	0.999923	1	0.99962	0.999997	1	1
1	0.999946	1	0.999732	0.999999	1	1
1	0.999921	1	0.999605	1	1	1
1	0.999607	0.999999	0.998041	1	1	0.999998
1	0.999985	1	0.999926	0.999999	0.999998	1
1	0.999978	1	0.999894	0.999999	0.999999	1
1	0.810925	1	0.0546263	1	1	1
1	0.999819	1	0.999096	1	1	0.999999
1	0.997057	0.999908	0.988164	0.999993	0.999994	0.997228
1	0.999963	1	0.999817	1	0.999999	1
1	0.99995	0.999998	0.999753	1	0.999999	0.999998
1	0.602836	1	0.0123645	1	0.00181702	1
1	0.999979	0.999999	0.999894	1	1	1
1	0.999921	1	0.999608	0.999996	1	1
1	0.999986	0.999963	0.999974	1	0.999998	0.999996
1	0.999994	1	0.999968	1	1	1
1	0.999991	1	0.999957	1	1	1
1	0.0124354	0.000230935	0.000818456	0.053138	0.00746516	0.000524353
1	0.999314	0.999997	0.996689	0.999909	0.999977	0.999998
1	0.999986	0.999963	0.999974	1	0.999998	0.999996
1	0.999997	0.999999	0.999987	1	1	1
1	0.999993	1	0.999964	1	1	1
1	0.997795	0.999767	0.98925	0.99996	0.999999	1
1	0.997705	0.999941	0.989627	0.998962	1	0.999997
1	0.999923	1	0.999616	1	1	0.999997
1	0.999996	1	0.999979	1	1	1
1	0.99999	1	0.999952	1	0.999997	1
1	0.994835	0.999913	0.976279	0.998001	0.999999	0.999985
1	0.999681	0.999586	0.998859	0.999999	0.999991	0.999969
1	0.999972	0.999999	0.999865	0.999998	1	1
1	0.999926	1	0.999629	1	1	1
1	0.999976	1	0.999879	1	1	1
1	0.800109	0.999998	0.000549151	0.999997	0.999999	1
1	0.999878	0.999998	0.999393	1	1	1
1	0.999878	0.999998	0.999393	1	1	1
1	0.999965	0.999997	0.999828	1	1	1
1	0.999986	1	0.999937	1	0.999998	0.999994
1	0.999969	1	0.999847	1	1	1
