# Supplementary material for: AI-based detection and classification of anomalous aortic origin of coronary arteries using coronary CT angiography images
Source: Nat Commun. 2025 Apr 1;16:3095. doi: 10.1038/s41467-025-58362-9 (PMC11961624; doi:10.1038/s41467-025-58362-9)
Supplement: Supplementary file 4 — Source Data [file 41467_2025_58362_MOESM4_ESM.zip › SourceData/supplementary/SupplementaryTable14.xlsx]

## Sheet: test_internal
label	ensemble	model_0	model_1	model_2	model_3	model_4
0	0.000874555	5.08184e-07	0.000443007	2.04825e-07	1.94679e-07	0.00392886
0	0.000104531	8.77348e-08	0.000137142	1.45157e-07	2.74558e-07	0.000385003
0	0.00111678	1.42629e-07	0.000156752	3.29277e-08	6.61295e-08	0.00542692
0	0.00111678	1.42629e-07	0.000156752	3.29277e-08	6.61295e-08	0.00542692
0	0.000500768	1.38094e-06	0.00025628	3.95076e-09	1.81246e-07	0.002246
0	0.030355	3.42533e-07	0.00325858	3.01407e-07	3.78436e-05	0.148478
0	0.000856775	1.40241e-07	0.000586434	3.57563e-07	1.17017e-06	0.00369578
0	0.00111678	1.42629e-07	0.000156752	3.29277e-08	6.61295e-08	0.00542692
0	1.2432e-05	1.49046e-07	6.14788e-05	4.31242e-09	5.27779e-07	5.18049e-13
0	6.51382e-06	1.71677e-06	2.98261e-05	1.00168e-06	2.45287e-08	3.6794e-13
0	2.66443e-05	6.54787e-06	0.000124472	9.28404e-10	2.2006e-06	2.01579e-13
0	3.04122e-05	1.62012e-05	0.000131304	1.84725e-09	4.55405e-06	2.20081e-13
0	8.81164e-08	1.50394e-15	4.40554e-07	1.65362e-11	1.18115e-11	1.64957e-19
0	1.01479e-09	7.80409e-17	3.15775e-09	1.91564e-09	5.31015e-13	1.51159e-19
0	2.03541e-05	1.13758e-09	0.000101717	8.10342e-09	4.38288e-08	9.77189e-13
0	0.000347204	6.15835e-08	0.00172503	3.97827e-07	1.05297e-05	5.30084e-10
1	0.999907	1	0.999537	1	0.999998	1
1	0.999907	1	0.999537	1	0.999998	1
1	0.999954	1	0.999779	1	0.999992	0.999999
1	0.999943	1	0.999901	1	0.999998	0.999818
1	0.999951	0.999998	0.999971	1	0.999999	0.999785
1	0.999967	0.999999	0.999878	1	0.999999	0.99996
1	0.999983	1	0.99995	1	1	0.999965
1	0.999958	0.999999	0.999872	1	0.999999	0.99992
1	0.999952	0.999997	0.999922	1	0.999997	0.999843
1	0.999993	1	0.999965	1	1	1
1	0.999981	1	0.999904	1	1	1
1	0.999992	1	0.999961	1	0.999999	0.999999
1	0.999993	1	0.999967	1	0.999999	0.999999
1	0.999998	1	0.999988	1	1	1
1	0.999993	1	0.999967	1	0.999999	0.999999
1	0.999992	1	0.999961	1	0.999999	0.999999
1	0.999998	1	0.999988	1	1	1
1	0.999993	1	0.999967	1	1	1
1	0.999999	1	0.999994	1	1	1
1	0.999974	1	0.999871	1	1	1
1	0.999969	1	0.999844	1	1	1
1	0.999967	1	0.999835	1	1	0.999998
1	0.999981	1	0.99991	1	1	0.999998
1	0.999921	1	0.999608	1	0.999999	0.999998
1	0.999929	1	0.999645	1	0.999999	0.999999
1	0.999974	1	0.999871	1	1	1
1	0.99996	1	0.999801	1	0.999999	1
1	0.801012	0.999999	0.00506096	1	1	1
1	0.999843	1	0.999378	1	0.999835	1
1	0.994588	1	0.973663	1	0.999276	1
1	0.830737	0.999746	0.15395	1	0.999992	0.999997
1	0.99969	0.999998	0.998456	0.999999	0.999999	1
1	0.99969	0.999998	0.998456	0.999999	0.999999	1
1	0.999963	1	0.999872	1	0.999994	0.999951
1	0.999926	0.999999	0.999819	1	0.999994	0.99982
1	0.999921	1	0.999608	0.999999	0.999999	0.999997
1	0.999928	1	0.999642	0.999999	0.999999	0.999999
1	0.999325	0.999999	0.996662	1	1	0.999962
1	0.999325	0.999999	0.996662	1	1	0.999962
1	0.999994	1	0.999973	0.999998	1	1
1	0.999994	1	0.99998	0.999992	1	1
1	0.999994	1	0.99998	0.999992	1	1
1	0.99974	1	0.998744	1	0.999999	0.999957
1	0.999713	1	0.998592	1	0.999996	0.999979
1	0.999991	1	0.999955	1	1	1
1	0.999993	1	0.999966	1	1	1
1	0.997745	1	0.999523	1	0.993964	0.995239
1	0.99757	1	0.999743	1	0.993097	0.995012
1	0.999996	1	0.999981	1	1	1
1	0.99757	1	0.999743	1	0.993097	0.995012
1	0.999993	1	0.999966	1	1	1
1	0.995544	1	0.999647	1	0.985078	0.992997
1	0.999996	1	0.999981	1	1	1
1	0.999991	1	0.999956	1	1	1
1	0.999885	1	0.999675	1	0.999945	0.999806
1	0.997836	1	0.999668	1	0.998272	0.991241
1	0.999991	1	0.999955	1	1	1
1	0.999981	1	0.999907	1	1	1
1	0.999975	0.999997	0.99988	1	0.999999	0.999996
1	0.995544	1	0.999647	1	0.985078	0.992997
1	0.999985	1	0.999925	1	1	1

## Sheet: test_external
label	ensemble	model_0	model_1	model_2	model_3	model_4
0	6.59138e-09	4.23472e-14	3.29538e-08	1.62672e-12	1.41475e-12	5.57559e-18
0	3.879e-07	1.14354e-07	1.82206e-06	1.72124e-09	1.3651e-09	1.00285e-14
0	9.41192e-06	6.7682e-09	4.70377e-05	6.01313e-10	1.4511e-08	6.74456e-16
0	1.06756e-06	8.688e-09	5.26297e-06	7.86732e-11	6.60622e-08	2.11227e-15
0	6.27254e-09	2.02606e-18	3.13623e-08	4.32494e-13	6.69217e-17	1.74427e-18
0	2.14211e-09	8.09296e-17	1.07092e-08	1.33917e-12	2.64983e-15	1.51881e-18
0	9.17527e-07	3.92415e-10	4.57618e-06	1.10574e-08	1.21104e-11	6.52201e-15
0	0.000234733	4.80659e-05	0.00095811	3.51201e-06	0.00015716	6.81642e-06
0	2.84991e-06	1.45201e-10	6.85168e-06	1.48679e-10	7.3976e-06	4.59189e-13
0	0.779523	0.999995	0.904828	8.83058e-08	0.996075	0.996717
0	3.879e-07	1.14354e-07	1.82206e-06	1.72124e-09	1.3651e-09	1.00285e-14
0	0.000278918	1.36666e-05	0.001038	1.26879e-08	0.000241125	0.000101783
0	2.42724e-07	6.92359e-12	1.21079e-06	2.01045e-11	2.80409e-09	2.02072e-13
1	0.999653	0.999955	0.998322	0.999989	1	1
1	0.998881	0.999963	0.994577	0.999996	0.99987	0.999999
1	0.99991	1	0.999773	0.999784	0.999994	1
1	0.999438	1	0.997193	1	1	0.999998
1	0.992643	0.999712	0.963507	0.999999	0.999998	0.999998
1	0.99999	1	0.999949	0.999999	1	1
1	0.999841	0.999993	0.999286	0.999938	0.999988	0.999998
1	0.999641	0.999993	0.99824	0.999971	1	1
1	0.975971	0.999999	0.879871	1	0.999998	0.999987
1	0.999653	0.999955	0.998322	0.999989	1	1
1	0.989116	0.999561	0.946022	1	1	0.999999
1	0.999967	1	0.999835	1	1	1
1	0.999982	1	0.999917	1	1	0.999995
1	0.995991	0.999986	0.979981	1	0.999999	0.999989
1	0.995991	0.999986	0.979981	1	0.999999	0.999989
1	0.999641	0.999993	0.99824	0.999971	1	1
1	0.400523	0.999974	0.0010485	0.998717	0.0025105	0.00036462
1	0.999537	1	0.997689	1	0.999998	0.999998
1	0.999986	1	0.999931	1	1	1
1	0.401664	1.47888e-07	0.00138804	0.00830633	0.998628	0.999999
