# Supplementary material for: AI-based detection and classification of anomalous aortic origin of coronary arteries using coronary CT angiography images
Source: Nat Commun. 2025 Apr 1;16:3095. doi: 10.1038/s41467-025-58362-9 (PMC11961624; doi:10.1038/s41467-025-58362-9)
Supplement: Supplementary file 4 — Source Data [file 41467_2025_58362_MOESM4_ESM.zip › SourceData/supplementary/SupplementaryTable2.xlsx]

## Sheet: Train
Age		Sex		BMI		Manufacturer		Manufacturer Model Name		x		y		z		Peak voltage (kVp)		Exposure (mAs)		BMI class		Dataset
18		Female		16.4121		Canon		Canon - Aquilion ONE		0.19763		0.19763		0.2		70		10.998		Underweight		Train
18		Female		16.4121		Canon		Canon - Aquilion ONE		0.225109		0.225109		0.2		70		10.998		Underweight		Train
18		Female		16.4121		Canon		Canon - Aquilion ONE		0.225109		0.225109		0.2		80		10.998		Underweight		Train
18		Female		16.4121		Canon		Canon - Aquilion ONE		0.253906		0.253906		0.2		80		10.998		Underweight		Train
18		Female		16.4121		Canon		Canon - Aquilion ONE		0.253906		0.253906		0.2		80		10.998		Underweight		Train
18		Female		16.4121		Canon		Canon - Aquilion ONE		0.253906		0.253906		0.2		80		10.998		Underweight		Train
18		Female		17.2		Canon		Canon - Aquilion ONE		0.253906		0.253906		0.25		80		10.998		Underweight		Train
18		Female		17.2635		Canon		Canon - Aquilion ONE		0.253906		0.253906		0.25		80		10.998		Underweight		Train
18		Female		17.7		Canon		Canon - Aquilion ONE		0.253906		0.253906		0.25		80		10.998		Underweight		Train
18		Female		17.9282		Canon		Canon - Aquilion ONE		0.259766		0.259766		0.25		80		11.154		Underweight		Train
18		Female		17.9282		GE		GE - LightSpeed VCT		0.263672		0.263672		0.25		80		11.154		Underweight		Train
18		Female		18.0662		GE		GE - Revolution CT		0.263672		0.263672		0.25		80		11.154		Underweight		Train
20		Female		18.0662		GE		GE - Revolution CT		0.263672		0.263672		0.25		80		11.154		Underweight		Train
20		Female		18.0662		GE		GE - Revolution CT		0.269531		0.269531		0.25		80		12.168		Underweight		Train
20		Female		18.0662		GE		GE - Revolution EVO		0.269531		0.269531		0.25		80		12.168		Underweight		Train
20		Female		18.0662		GE		GE - Revolution Frontier		0.273438		0.273438		0.25		80		12.168		Underweight		Train
22		Female		18.0697		Philips		Philips - Brilliance 64		0.273438		0.273438		0.25		80		12.168		Underweight		Train
22		Female		18.0697		Philips		Philips - Brilliance 64		0.273438		0.273438		0.25		80		12.168		Underweight		Train
24		Female		18.2183		Philips		Philips - Brilliance 64		0.273438		0.273438		0.25		80		12.168		Underweight		Train
24		Female		18.3655		Philips		Philips - Brilliance 64		0.273438		0.273438		0.25		80		12.168		Underweight		Train
27		Female		18.4202		Philips		Philips - Incisive CT		0.273438		0.273438		0.25		80		12.168		Underweight		Train
27		Female		18.4202		Philips		Philips - Incisive CT		0.273438		0.273438		0.25		80		15.912		Underweight		Train
27		Female		18.4202		Philips		Philips - Incisive CT		0.273438		0.273438		0.25		80		15.912		Underweight		Train
27		Female		18.4992		Philips		Philips - Incisive CT		0.273438		0.273438		0.25		80		15.912		Underweight		Train
27		Female		18.4992		Philips		Philips - Incisive CT		0.273438		0.273438		0.25		80		17.004		Underweight		Train
31		Female		18.4992		Philips		Philips - Spectral CT		0.275391		0.275391		0.25		80		17.004		Underweight		Train
31		Female		18.4992		Philips		Philips - Spectral CT		0.279297		0.279297		0.25		80		17.004		Underweight		Train
31		Female		18.4992		Philips		Philips - Spectral CT		0.279297		0.279297		0.25		80		17.004		Underweight		Train
32		Female		18.4992		Philips		Philips - Spectral CT		0.279297		0.279297		0.25		80		17.004		Underweight		Train
32		Female		18.4992		Philips		Philips - Spectral CT		0.283203		0.283203		0.258721		80		17.004		Underweight		Train
32		Female		18.4992		Philips		Philips - Spectral CT		0.283203		0.283203		0.299927		80		17.16		Underweight		Train
32		Female		18.4992		Philips		Philips - Spectral CT		0.283203		0.283203		0.299927		80		17.472		Underweight		Train
32		Female		18.4992		Philips		Philips - Spectral CT		0.283203		0.283203		0.299927		80		17.472		Underweight		Train
32		Female		18.4992		Philips		Philips - Spectral CT		0.283203		0.283203		0.299927		80		17.472		Underweight		Train
32		Female		18.4992		Philips		Philips - iCT 256		0.283203		0.283203		0.299927		80		17.472		Underweight		Train
32		Female		18.6		Siemens		Siemens - NAEOTOM Alpha		0.283203		0.283203		0.299927		100		17.862		Healthy Weight		Train
33		Female		18.6453		Siemens		Siemens - NAEOTOM Alpha		0.283203		0.283203		0.299927		100		17.862		Healthy Weight		Train
37		Female		18.6453		Siemens		Siemens - NAEOTOM Alpha		0.283203		0.283203		0.299927		100		17.862		Healthy Weight		Train
37		Female		18.726		Siemens		Siemens - NAEOTOM Alpha		0.283203		0.283203		0.299927		100		18.174		Healthy Weight		Train
37		Female		18.726		Siemens		Siemens - NAEOTOM Alpha		0.283203		0.283203		0.299927		100		18.174		Healthy Weight		Train
37		Female		18.75		Siemens		Siemens - NAEOTOM Alpha		0.28502		0.28502		0.299927		100		18.174		Healthy Weight		Train
37		Female		19		Siemens		Siemens - NAEOTOM Alpha		0.28502		0.28502		0.299927		100		18.174		Healthy Weight		Train
37		Female		19		Siemens		Siemens - NAEOTOM Alpha		0.285156		0.285156		0.299927		100		18.408		Healthy Weight		Train
38		Female		19		Siemens		Siemens - NAEOTOM Alpha		0.285156		0.285156		0.299927		100		18.408		Healthy Weight		Train
38		Female		19.0451		Siemens		Siemens - NAEOTOM Alpha		0.285156		0.285156		0.299927		100		18.408		Healthy Weight		Train
38		Female		19.0451		Siemens		Siemens - NAEOTOM Alpha		0.285156		0.285156		0.299927		100		18.408		Healthy Weight		Train
38		Female		19.1953		Siemens		Siemens - NAEOTOM Alpha		0.285156		0.285156		0.299927		100		18.798		Healthy Weight		Train
38		Female		19.1953		Siemens		Siemens - NAEOTOM Alpha		0.285156		0.285156		0.299927		100		18.798		Healthy Weight		Train
39		Female		19.3792		Siemens		Siemens - NAEOTOM Alpha		0.285156		0.285156		0.299927		100		18.798		Healthy Weight		Train
39		Female		19.487		Siemens		Siemens - NAEOTOM Alpha		0.285156		0.285156		0.299988		100		19.812		Healthy Weight		Train
39		Female		19.487		Siemens		Siemens - NAEOTOM Alpha		0.285156		0.285156		0.299988		100		19.812		Healthy Weight		Train
39		Female		19.487		Siemens		Siemens - NAEOTOM Alpha		0.285156		0.285156		0.299988		100		19.812		Healthy Weight		Train
39		Female		19.487		Siemens		Siemens - NAEOTOM Alpha		0.287109		0.287109		0.299988		100		19.812		Healthy Weight		Train
39		Female		19.5682		Siemens		Siemens - NAEOTOM Alpha		0.287109		0.287109		0.299988		100		19.812		Healthy Weight		Train
39		Female		19.5682		Siemens		Siemens - NAEOTOM Alpha		0.287109		0.287109		0.299988		100		19.812		Healthy Weight		Train
39		Female		19.5963		Siemens		Siemens - NAEOTOM Alpha		0.287109		0.287109		0.299988		100		19.812		Healthy Weight		Train
39		Female		19.5963		Siemens		Siemens - NAEOTOM Alpha		0.289062		0.289062		0.299988		100		19.812		Healthy Weight		Train
39		Female		19.6283		Siemens		Siemens - NAEOTOM Alpha		0.289062		0.289062		0.300003		100		19.812		Healthy Weight		Train
39		Female		19.7363		Siemens		Siemens - NAEOTOM Alpha		0.289062		0.289062		0.300003		100		19.812		Healthy Weight		Train
39		Female		19.7363		Siemens		Siemens - NAEOTOM Alpha		0.289062		0.289062		0.300049		100		19.812		Healthy Weight		Train
39		Female		19.7363		Siemens		Siemens - NAEOTOM Alpha		0.291016		0.291016		0.300049		100		19.812		Healthy Weight		Train
39		Female		19.7363		Siemens		Siemens - NAEOTOM Alpha		0.291016		0.291016		0.300049		100		20.28		Healthy Weight		Train
39		Female		20.0177		Siemens		Siemens - NAEOTOM Alpha		0.291016		0.291016		0.300049		100		20.28		Healthy Weight		Train
39		Female		20.0177		Siemens		Siemens - NAEOTOM Alpha		0.291016		0.291016		0.300049		100		20.28		Healthy Weight		Train
39		Female		20.0177		Siemens		Siemens - NAEOTOM Alpha		0.291016		0.291016		0.300049		100		20.28		Healthy Weight		Train
39		Female		20.0773		Siemens		Siemens - NAEOTOM Alpha		0.291016		0.291016		0.300049		100		20.28		Healthy Weight		Train
39		Female		20.0773		Siemens		Siemens - NAEOTOM Alpha		0.292969		0.292969		0.300049		100		20.826		Healthy Weight		Train
40		Female		20.0773		Siemens		Siemens - NAEOTOM Alpha		0.292969		0.292969		0.300049		100		20.826		Healthy Weight		Train
40		Female		20.0773		Siemens		Siemens - NAEOTOM Alpha		0.292969		0.292969		0.300049		100		21.372		Healthy Weight		Train
40		Female		20.0773		Siemens		Siemens - NAEOTOM Alpha		0.292969		0.292969		0.300049		100		21.372		Healthy Weight		Train
40		Female		20.0773		Siemens		Siemens - NAEOTOM Alpha		0.292969		0.292969		0.300049		100		21.372		Healthy Weight		Train
41		Female		20.1		Siemens		Siemens - NAEOTOM Alpha		0.292969		0.292969		0.300049		100		21.372		Healthy Weight		Train
41		Female		20.1956		Siemens		Siemens - NAEOTOM Alpha		0.292969		0.292969		0.334961		100		21.372		Healthy Weight		Train
41		Female		20.1956		Siemens		Siemens - NAEOTOM Alpha		0.292969		0.292969		0.334961		100		21.918		Healthy Weight		Train
41		Female		20.1956		Siemens		Siemens - NAEOTOM Alpha		0.292969		0.292969		0.334961		100		21.918		Healthy Weight		Train
41		Female		20.1956		Siemens		Siemens - NAEOTOM Alpha		0.292969		0.292969		0.334961		100		21.918		Healthy Weight		Train
41		Female		20.1956		Siemens		Siemens - NAEOTOM Alpha		0.292969		0.292969		0.335		100		21.918		Healthy Weight		Train
41		Female		20.1956		Siemens		Siemens - NAEOTOM Alpha		0.292969		0.292969		0.335		100		21.996		Healthy Weight		Train
41		Female		20.1956		Siemens		Siemens - NAEOTOM Alpha		0.292969		0.292969		0.335		100		21.996		Healthy Weight		Train
42		Female		20.1956		Siemens		Siemens - NAEOTOM Alpha		0.292969		0.292969		0.335		100		21.996		Healthy Weight		Train
42		Female		20.1956		Siemens		Siemens - NAEOTOM Alpha		0.292969		0.292969		0.399994		100		21.996		Healthy Weight		Train
42		Female		20.1956		Siemens		Siemens - NAEOTOM Alpha		0.292969		0.292969		0.399994		100		22.386		Healthy Weight		Train
43		Female		20.2449		Siemens		Siemens - NAEOTOM Alpha		0.292969		0.292969		0.399994		100		22.386		Healthy Weight		Train
43		Female		20.2812		Siemens		Siemens - NAEOTOM Alpha		0.292969		0.292969		0.399994		100		22.386		Healthy Weight		Train
43		Female		20.2845		Siemens		Siemens - NAEOTOM Alpha		0.292969		0.292969		0.399994		100		23.712		Healthy Weight		Train
43		Female		20.2845		Siemens		Siemens - NAEOTOM Alpha		0.292969		0.292969		0.399994		100		23.712		Healthy Weight		Train
43		Female		20.31		Siemens		Siemens - NAEOTOM Alpha		0.292969		0.292969		0.399994		100		23.712		Healthy Weight		Train
43		Female		20.3704		Siemens		Siemens - NAEOTOM Alpha		0.292969		0.292969		0.399994		100		23.712		Healthy Weight		Train
43		Female		20.3704		Siemens		Siemens - NAEOTOM Alpha		0.292969		0.292969		0.4		100		23.712		Healthy Weight		Train
43		Female		20.3704		Siemens		Siemens - NAEOTOM Alpha		0.292969		0.292969		0.4		100		23.712		Healthy Weight		Train
43		Female		20.3704		Siemens		Siemens - NAEOTOM Alpha		0.292969		0.292969		0.4		100		23.712		Healthy Weight		Train
43		Female		20.3704		Siemens		Siemens - NAEOTOM Alpha		0.292969		0.292969		0.4		100		24.492		Healthy Weight		Train
44		Female		20.3704		Siemens		Siemens - NAEOTOM Alpha		0.292969		0.292969		0.4		100		24.492		Healthy Weight		Train
44		Female		20.3704		Siemens		Siemens - NAEOTOM Alpha		0.292969		0.292969		0.4		100		24.492		Healthy Weight		Train
44		Female		20.3704		Siemens		Siemens - NAEOTOM Alpha		0.292969		0.292969		0.4		100		25.428		Healthy Weight		Train
44		Female		20.3816		Siemens		Siemens - NAEOTOM Alpha		0.292969		0.292969		0.4		100		25.428		Healthy Weight		Train
44		Female		20.3816		Siemens		Siemens - NAEOTOM Alpha		0.292969		0.292969		0.4		100		25.428		Healthy Weight		Train
44		Female		20.4		Siemens		Siemens - NAEOTOM Alpha		0.292969		0.292969		0.4		100		25.428		Healthy Weight		Train
44		Female		20.4		Siemens		Siemens - NAEOTOM Alpha		0.292969		0.292969		0.4		100		26.052		Healthy Weight		Train
44		Female		20.4		Siemens		Siemens - NAEOTOM Alpha		0.292969		0.292969		0.4		100		26.052		Healthy Weight		Train
44		Female		20.4382		Siemens		Siemens - NAEOTOM Alpha		0.292969		0.292969		0.4		100		26.052		Healthy Weight		Train
44		Female		20.4382		Siemens		Siemens - NAEOTOM Alpha		0.292969		0.292969		0.4		100		26.052		Healthy Weight		Train
44		Female		20.4382		Siemens		Siemens - NAEOTOM Alpha		0.292969		0.292969		0.4		100		26.052		Healthy Weight		Train
44		Female		20.4382		Siemens		Siemens - NAEOTOM Alpha		0.292969		0.292969		0.4		100		26.052		Healthy Weight		Train
44		Female		20.4529		Siemens		Siemens - NAEOTOM Alpha		0.292969		0.292969		0.4		100		28.938		Healthy Weight		Train
44		Female		20.4529		Siemens		Siemens - NAEOTOM Alpha		0.292969		0.292969		0.4		100		29.172		Healthy Weight		Train
44		Female		20.4986		Siemens		Siemens - NAEOTOM Alpha		0.292969		0.292969		0.4		100		29.172		Healthy Weight		Train
44		Female		20.5151		Siemens		Siemens - NAEOTOM Alpha		0.292969		0.292969		0.4		100		29.172		Healthy Weight		Train
45		Female		20.5151		Siemens		Siemens - NAEOTOM Alpha		0.292969		0.292969		0.4		100		29.172		Healthy Weight		Train
45		Female		20.5151		Siemens		Siemens - NAEOTOM Alpha		0.292969		0.292969		0.4		100		29.64		Healthy Weight		Train
45		Female		20.5151		Siemens		Siemens - NAEOTOM Alpha		0.292969		0.292969		0.4		100		29.64		Healthy Weight		Train
45		Female		20.5151		Siemens		Siemens - NAEOTOM Alpha		0.292969		0.292969		0.4		100		29.64		Healthy Weight		Train
45		Female		20.5151		Siemens		Siemens - NAEOTOM Alpha		0.292969		0.292969		0.4		100		29.64		Healthy Weight		Train
45		Female		20.5151		Siemens		Siemens - NAEOTOM Alpha		0.292969		0.292969		0.4		100		29.64		Healthy Weight		Train
45		Female		20.5151		Siemens		Siemens - NAEOTOM Alpha		0.292969		0.292969		0.4		100		29.64		Healthy Weight		Train
45		Female		20.5151		Siemens		Siemens - NAEOTOM Alpha		0.292969		0.292969		0.4		100		29.64		Healthy Weight		Train
45		Female		20.5688		Siemens		Siemens - NAEOTOM Alpha		0.294922		0.294922		0.4		100		29.64		Healthy Weight		Train
45		Female		20.5688		Siemens		Siemens - NAEOTOM Alpha		0.294922		0.294922		0.4		100		30.108		Healthy Weight		Train
45		Female		20.5761		Siemens		Siemens - NAEOTOM Alpha		0.294922		0.294922		0.4		100		30.108		Healthy Weight		Train
45		Female		20.5761		Siemens		Siemens - NAEOTOM Alpha		0.296445		0.296445		0.4		100		30.108		Healthy Weight		Train
45		Female		20.7451		Siemens		Siemens - NAEOTOM Alpha		0.296445		0.296445		0.4		100		30.108		Healthy Weight		Train
45		Female		20.7476		Siemens		Siemens - NAEOTOM Alpha		0.296445		0.296445		0.4		100		30.108		Healthy Weight		Train
45		Female		20.7476		Siemens		Siemens - NAEOTOM Alpha		0.296445		0.296445		0.4		100		30.108		Healthy Weight		Train
45		Female		20.7612		Siemens		Siemens - NAEOTOM Alpha		0.296445		0.296445		0.4		100		30.264		Healthy Weight		Train
45		Female		20.8		Siemens		Siemens - NAEOTOM Alpha		0.296445		0.296445		0.4		100		30.264		Healthy Weight		Train
45		Female		20.8		Siemens		Siemens - NAEOTOM Alpha		0.296445		0.296445		0.4		100		30.264		Healthy Weight		Train
46		Female		20.8		Siemens		Siemens - NAEOTOM Alpha		0.296445		0.296445		0.4		100		30.264		Healthy Weight		Train
46		Female		20.8086		Siemens		Siemens - NAEOTOM Alpha		0.296445		0.296445		0.4		100		30.264		Healthy Weight		Train
46		Female		20.8086		Siemens		Siemens - NAEOTOM Alpha		0.296445		0.296445		0.4		100		30.264		Healthy Weight		Train
46		Female		20.8325		Siemens		Siemens - NAEOTOM Alpha		0.296445		0.296445		0.4		100		32.994		Healthy Weight		Train
46		Female		20.8325		Siemens		Siemens - NAEOTOM Alpha		0.296445		0.296445		0.4		100		32.994		Healthy Weight		Train
46		Female		20.9366		Siemens		Siemens - NAEOTOM Alpha		0.296445		0.296445		0.400024		100		32.994		Healthy Weight		Train
47		Female		20.95		Siemens		Siemens - NAEOTOM Alpha		0.296445		0.296445		0.400024		100		37.06		Healthy Weight		Train
47		Female		20.95		Siemens		Siemens - NAEOTOM Alpha		0.296445		0.296445		0.400024		100		37.06		Healthy Weight		Train
47		Female		20.95		Siemens		Siemens - NAEOTOM Alpha		0.296445		0.296445		0.400024		100		41.325		Healthy Weight		Train
47		Female		20.95		Siemens		Siemens - NAEOTOM Alpha		0.296445		0.296445		0.45		100		52.25		Healthy Weight		Train
47		Female		20.9572		Siemens		Siemens - NAEOTOM Alpha		0.296445		0.296445		0.45		100		52.25		Healthy Weight		Train
47		Female		20.9572		Siemens		Siemens - NAEOTOM Alpha		0.296445		0.296445		0.45		100		52.25		Healthy Weight		Train
47		Female		20.9573		Siemens		Siemens - NAEOTOM Alpha		0.296875		0.296875		0.45		100		52.25		Healthy Weight		Train
47		Female		20.9573		Siemens		Siemens - NAEOTOM Alpha		0.296875		0.296875		0.45		100		52.25		Healthy Weight		Train
47		Female		20.9644		Siemens		Siemens - NAEOTOM Alpha		0.298828		0.298828		0.45		100		67.26		Healthy Weight		Train
47		Female		20.9644		Siemens		Siemens - NAEOTOM Alpha		0.298828		0.298828		0.5		100		72.96		Healthy Weight		Train
47		Female		21.0667		Siemens		Siemens - NAEOTOM Alpha		0.298828		0.298828		0.5		100		73.245		Healthy Weight		Train
47		Female		21.0667		Siemens		Siemens - NAEOTOM Alpha		0.298828		0.298828		0.5		100		73.245		Healthy Weight		Train
48		Female		21.1		Siemens		Siemens - NAEOTOM Alpha		0.298828		0.298828		0.5		100		73.245		Healthy Weight		Train
48		Female		21.1		Siemens		Siemens - NAEOTOM Alpha		0.298828		0.298828		0.5		100		73.245		Healthy Weight		Train
48		Female		21.1		Siemens		Siemens - NAEOTOM Alpha		0.298828		0.298828		0.5		100		73.245		Healthy Weight		Train
48		Female		21.1		Siemens		Siemens - NAEOTOM Alpha		0.298828		0.298828		0.5		100		73.245		Healthy Weight		Train
48		Female		21.1		Siemens		Siemens - NAEOTOM Alpha		0.298828		0.298828		0.5		100		74.385		Healthy Weight		Train
48		Female		21.1		Siemens		Siemens - NAEOTOM Alpha		0.298828		0.298828		0.5		100		74.385		Healthy Weight		Train
48		Female		21.1927		Siemens		Siemens - NAEOTOM Alpha		0.298828		0.298828		0.5		100		74.385		Healthy Weight		Train
48		Female		21.1927		Siemens		Siemens - NAEOTOM Alpha		0.298828		0.298828		0.5		100		74.385		Healthy Weight		Train
48		Female		21.1927		Siemens		Siemens - NAEOTOM Alpha		0.298828		0.298828		0.5		100		74.385		Healthy Weight		Train
48		Female		21.1927		Siemens		Siemens - NAEOTOM Alpha		0.300613		0.300613		0.5		100		74.385		Healthy Weight		Train
48		Female		21.1927		Siemens		Siemens - NAEOTOM Alpha		0.300613		0.300613		0.5		100		77		Healthy Weight		Train
48		Female		21.1927		Siemens		Siemens - NAEOTOM Alpha		0.300781		0.300781		0.5		100		77		Healthy Weight		Train
48		Female		21.1927		Siemens		Siemens - NAEOTOM Alpha		0.300781		0.300781		0.5		100		79.515		Healthy Weight		Train
48		Female		21.1927		Siemens		Siemens - NAEOTOM Alpha		0.300781		0.300781		0.5		100		79.515		Healthy Weight		Train
48		Female		21.1927		Siemens		Siemens - NAEOTOM Alpha		0.300781		0.300781		0.5		100		79.515		Healthy Weight		Train
48		Female		21.1927		Siemens		Siemens - NAEOTOM Alpha		0.300781		0.300781		0.5		100		80.03		Healthy Weight		Train
48		Female		21.1927		Siemens		Siemens - NAEOTOM Alpha		0.300781		0.300781		0.625		100		80.03		Healthy Weight		Train
48		Female		21.201		Siemens		Siemens - NAEOTOM Alpha		0.302734		0.302734		0.625		100		80.03		Healthy Weight		Train
48		Female		21.201		Siemens		Siemens - NAEOTOM Alpha		0.302734		0.302734		0.625		100		80.03		Healthy Weight		Train
48		Female		21.2183		Siemens		Siemens - NAEOTOM Alpha		0.302734		0.302734		0.625		100		80.03		Healthy Weight		Train
48		Female		21.2183		Siemens		Siemens - NAEOTOM Alpha		0.302734		0.302734		0.625		100		80.655		Healthy Weight		Train
48		Female		21.2245		Siemens		Siemens - NAEOTOM Alpha		0.302734		0.302734		0.625		100		80.655		Healthy Weight		Train
48		Female		21.3		Siemens		Siemens - NAEOTOM Alpha		0.302734		0.302734		0.625		100		80.655		Healthy Weight		Train
48		Female		21.3		Siemens		Siemens - NAEOTOM Alpha		0.302734		0.302734		0.699951		100		80.655		Healthy Weight		Train
48		Female		21.3		Siemens		Siemens - NAEOTOM Alpha		0.302734		0.302734		0.699951		100		81.852		Healthy Weight		Train
48		Female		21.3		Siemens		Siemens - NAEOTOM Alpha		0.302734		0.302734		0.699951		100		86.394		Healthy Weight		Train
48		Female		21.3		Siemens		Siemens - NAEOTOM Alpha		0.302734		0.302734		0.699951		100		86.394		Healthy Weight		Train
48		Female		21.3		Siemens		Siemens - NAEOTOM Alpha		0.302734		0.302734		0.699951		100		86.394		Healthy Weight		Train
48		Female		21.3		Siemens		Siemens - NAEOTOM Alpha		0.302734		0.302734		0.699951		100		86.394		Healthy Weight		Train
48		Female		21.4533		Siemens		Siemens - NAEOTOM Alpha		0.302734		0.302734		0.699982		100		87.21		Healthy Weight		Train
48		Female		21.4536		Siemens		Siemens - NAEOTOM Alpha		0.302734		0.302734		0.699982		100		87.21		Healthy Weight		Train
48		Female		21.4536		Siemens		Siemens - NAEOTOM Alpha		0.304484		0.304484		0.699982		100		87.21		Healthy Weight		Train
48		Female		21.4692		Siemens		Siemens - NAEOTOM Alpha		0.304688		0.304688		0.699982		100		87.21		Healthy Weight		Train
48		Female		21.4692		Siemens		Siemens - NAEOTOM Alpha		0.304688		0.304688		0.699982		100		87.21		Healthy Weight		Train
48		Female		21.4692		Siemens		Siemens - NAEOTOM Alpha		0.304688		0.304688		0.699982		100		87.21		Healthy Weight		Train
48		Female		21.4692		Siemens		Siemens - NAEOTOM Alpha		0.304688		0.304688		0.699982		100		87.21		Healthy Weight		Train
48		Female		21.4692		Siemens		Siemens - NAEOTOM Alpha		0.304688		0.304688		0.699982		100		87.21		Healthy Weight		Train
48		Female		21.4692		Siemens		Siemens - NAEOTOM Alpha		0.304688		0.304688		0.699982		100		87.78		Healthy Weight		Train
48		Female		21.4844		Siemens		Siemens - NAEOTOM Alpha		0.304688		0.304688		0.699982		100		87.78		Healthy Weight		Train
48		Female		21.4844		Siemens		Siemens - NAEOTOM Alpha		0.304688		0.304688		0.699982		100		87.78		Healthy Weight		Train
48		Female		21.4844		Siemens		Siemens - NAEOTOM Alpha		0.304688		0.304688		0.699982		100		87.78		Healthy Weight		Train
48		Female		21.4844		Siemens		Siemens - NAEOTOM Alpha		0.304688		0.304688		0.699982		100		87.78		Healthy Weight		Train
48		Female		21.4844		Siemens		Siemens - NAEOTOM Alpha		0.304688		0.304688		0.699982		100		87.78		Healthy Weight		Train
48		Female		21.5		Siemens		Siemens - NAEOTOM Alpha		0.304688		0.304688		0.699982		100		88.92		Healthy Weight		Train
48		Female		21.5019		Siemens		Siemens - NAEOTOM Alpha		0.304688		0.304688		0.699982		100		88.92		Healthy Weight		Train
48		Female		21.5019		Siemens		Siemens - NAEOTOM Alpha		0.306641		0.306641		0.699982		100		88.92		Healthy Weight		Train
48		Female		21.56		Siemens		Siemens - NAEOTOM Alpha		0.306641		0.306641		0.699982		100		88.92		Healthy Weight		Train
48		Female		21.56		Siemens		Siemens - NAEOTOM Alpha		0.306641		0.306641		0.699982		100		88.92		Healthy Weight		Train
48		Female		21.56		Siemens		Siemens - NAEOTOM Alpha		0.306641		0.306641		0.699993		100		88.92		Healthy Weight		Train
48		Female		21.6		Siemens		Siemens - NAEOTOM Alpha		0.306641		0.306641		0.699997		100		88.92		Healthy Weight		Train
48		Female		21.6		Siemens		Siemens - NAEOTOM Alpha		0.306641		0.306641		0.699997		100		88.92		Healthy Weight		Train
48		Female		21.6		Siemens		Siemens - NAEOTOM Alpha		0.308594		0.308594		0.699997		100		88.92		Healthy Weight		Train
48		Female		21.6		Siemens		Siemens - NAEOTOM Alpha		0.308594		0.308594		0.699997		100		89.49		Healthy Weight		Train
48		Female		21.6		Siemens		Siemens - NAEOTOM Alpha		0.308594		0.308594		0.699997		100		89.49		Healthy Weight		Train
49		Female		21.6		Siemens		Siemens - NAEOTOM Alpha		0.308594		0.308594		0.699997		100		89.49		Healthy Weight		Train
49		Female		21.6		Siemens		Siemens - NAEOTOM Alpha		0.308594		0.308594		0.699997		100		89.49		Healthy Weight		Train
49		Female		21.6		Siemens		Siemens - NAEOTOM Alpha		0.308594		0.308594		0.699997		100		89.49		Healthy Weight		Train
49		Female		21.6		Siemens		Siemens - NAEOTOM Alpha		0.308594		0.308594		0.699997		100		89.49		Healthy Weight		Train
49		Female		21.6		Siemens		Siemens - NAEOTOM Alpha		0.308594		0.308594		0.699997		100		90.06		Healthy Weight		Train
49		Female		21.6		Siemens		Siemens - NAEOTOM Alpha		0.308594		0.308594		0.699997		100		90.06		Healthy Weight		Train
49		Female		21.6		Siemens		Siemens - NAEOTOM Alpha		0.310379		0.310379		0.699997		100		90.06		Healthy Weight		Train
49		Female		21.6		Siemens		Siemens - NAEOTOM Alpha		0.310379		0.310379		0.699997		100		90.06		Healthy Weight		Train
49		Female		21.6		Siemens		Siemens - NAEOTOM Alpha		0.310379		0.310379		0.699997		100		90.06		Healthy Weight		Train
49		Female		21.6		Siemens		Siemens - NAEOTOM Alpha		0.310379		0.310379		0.699997		100		90.06		Healthy Weight		Train
49		Female		21.6		Siemens		Siemens - NAEOTOM Alpha		0.310547		0.310547		0.699997		100		90.06		Healthy Weight		Train
49		Female		21.6		Siemens		Siemens - NAEOTOM Alpha		0.310547		0.310547		0.699997		100		90.06		Healthy Weight		Train
49		Female		21.6		Siemens		Siemens - NAEOTOM Alpha		0.310547		0.310547		0.699997		100		90.06		Healthy Weight		Train
49		Female		21.6		Siemens		Siemens - NAEOTOM Alpha		0.310547		0.310547		0.699997		100		90.915		Healthy Weight		Train
49		Female		21.6		Siemens		Siemens - NAEOTOM Alpha		0.310547		0.310547		0.699997		100		90.915		Healthy Weight		Train
50		Female		21.6		Siemens		Siemens - NAEOTOM Alpha		0.310547		0.310547		0.699997		100		90.915		Healthy Weight		Train
50		Female		21.6		Siemens		Siemens - NAEOTOM Alpha		0.3125		0.3125		0.699997		100		91.74		Healthy Weight		Train
50		Female		21.6041		Siemens		Siemens - Perspective		0.3125		0.3125		0.699997		100		91.74		Healthy Weight		Train
50		Female		21.6041		Siemens		Siemens - Perspective		0.3125		0.3125		0.699997		100		91.74		Healthy Weight		Train
50		Female		21.6041		Siemens		Siemens - SOMATOM Definition AS		0.3125		0.3125		0.699997		100		91.74		Healthy Weight		Train
50		Female		21.6041		Siemens		Siemens - SOMATOM Definition AS		0.3125		0.3125		0.699997		100		91.74		Healthy Weight		Train
50		Female		21.6041		Siemens		Siemens - SOMATOM Definition AS		0.3125		0.3125		0.699997		100		91.74		Healthy Weight		Train
50		Female		21.6788		Siemens		Siemens - SOMATOM Definition AS		0.3125		0.3125		0.699997		100		92.055		Healthy Weight		Train
50		Female		21.6788		Siemens		Siemens - SOMATOM Definition AS		0.3125		0.3125		0.699997		100		92.055		Healthy Weight		Train
50		Female		21.6788		Siemens		Siemens - SOMATOM Definition AS		0.3125		0.3125		0.699997		100		92.055		Healthy Weight		Train
50		Female		21.7		Siemens		Siemens - SOMATOM Definition AS		0.3125		0.3125		0.699997		100		92.055		Healthy Weight		Train
50		Female		21.7		Siemens		Siemens - SOMATOM Definition AS		0.3125		0.3125		0.699997		100		92.055		Healthy Weight		Train
50		Female		21.7		Siemens		Siemens - SOMATOM Definition AS		0.3125		0.3125		0.699997		100		92.055		Healthy Weight		Train
50		Female		21.7		Siemens		Siemens - SOMATOM Definition AS		0.3125		0.3125		0.699997		100		92.055		Healthy Weight		Train
50		Female		21.7		Siemens		Siemens - SOMATOM Definition Edge		0.3125		0.3125		0.699997		100		92.055		Healthy Weight		Train
50		Female		21.7		Siemens		Siemens - SOMATOM Definition Edge		0.3125		0.3125		0.699997		100		92.055		Healthy Weight		Train
50		Female		21.7		Siemens		Siemens - SOMATOM Definition Edge		0.3125		0.3125		0.699997		100		92.055		Healthy Weight		Train
50		Female		21.7		Siemens		Siemens - SOMATOM Definition Edge		0.3125		0.3125		0.699997		100		92.055		Healthy Weight		Train
50		Female		21.7		Siemens		Siemens - SOMATOM Definition Edge		0.3125		0.3125		0.699997		100		92.055		Healthy Weight		Train
50		Female		21.7		Siemens		Siemens - SOMATOM Definition Edge		0.3125		0.3125		0.699997		100		93.48		Healthy Weight		Train
50		Female		21.7		Siemens		Siemens - SOMATOM Definition Edge		0.3125		0.3125		0.699997		100		93.48		Healthy Weight		Train
50		Female		21.7		Siemens		Siemens - SOMATOM Definition Edge		0.3125		0.3125		0.699997		100		93.48		Healthy Weight		Train
51		Female		21.7		Siemens		Siemens - SOMATOM Definition Edge		0.3125		0.3125		0.699997		100		93.48		Healthy Weight		Train
51		Female		21.7		Siemens		Siemens - SOMATOM Definition Edge		0.3125		0.3125		0.699997		100		93.48		Healthy Weight		Train
51		Female		21.7		Siemens		Siemens - SOMATOM Definition Edge		0.3125		0.3125		0.699997		100		93.48		Healthy Weight		Train
51		Female		21.7		Siemens		Siemens - SOMATOM Definition Edge		0.3125		0.3125		0.699997		100		96.9		Healthy Weight		Train
51		Female		21.7		Siemens		Siemens - SOMATOM Definition Edge		0.3125		0.3125		0.699997		100		96.9		Healthy Weight		Train
51		Female		21.7181		Siemens		Siemens - SOMATOM Definition Edge		0.3125		0.3125		0.699997		100		96.9		Healthy Weight		Train
51		Female		21.7193		Siemens		Siemens - SOMATOM Definition Edge		0.3125		0.3125		0.699997		100		96.9		Healthy Weight		Train
51		Female		21.7193		Siemens		Siemens - SOMATOM Definition Edge		0.3125		0.3125		0.699997		100		96.9		Healthy Weight		Train
51		Female		21.7193		Siemens		Siemens - SOMATOM Definition Edge		0.3125		0.3125		0.699997		100		96.9		Healthy Weight		Train
51		Female		21.7193		Siemens		Siemens - SOMATOM Definition Flash		0.3125		0.3125		0.699997		100		96.9		Healthy Weight		Train
51		Female		21.7193		Siemens		Siemens - SOMATOM Definition Flash		0.3125		0.3125		0.699997		100		96.9		Healthy Weight		Train
51		Female		21.7193		Siemens		Siemens - SOMATOM Definition Flash		0.3125		0.3125		0.699997		100		96.9		Healthy Weight		Train
51		Female		21.7193		Siemens		Siemens - SOMATOM Definition Flash		0.3125		0.3125		0.699997		100		96.9		Healthy Weight		Train
52		Female		21.7193		Siemens		Siemens - SOMATOM Definition Flash		0.3125		0.3125		0.699997		100		96.9		Healthy Weight		Train
52		Female		21.7365		Siemens		Siemens - SOMATOM Definition Flash		0.3125		0.3125		0.699997		100		96.9		Healthy Weight		Train
52		Female		21.7365		Siemens		Siemens - SOMATOM Definition Flash		0.3125		0.3125		0.699997		100		96.9		Healthy Weight		Train
52		Female		21.7776		Siemens		Siemens - SOMATOM Definition Flash		0.3125		0.3125		0.699997		100		98.325		Healthy Weight		Train
52		Female		21.7776		Siemens		Siemens - SOMATOM Definition Flash		0.3125		0.3125		0.699997		100		98.325		Healthy Weight		Train
52		Female		21.7778		Siemens		Siemens - SOMATOM Definition Flash		0.3125		0.3125		0.699997		100		98.325		Healthy Weight		Train
52		Female		21.7778		Siemens		Siemens - SOMATOM Definition Flash		0.3125		0.3125		0.699997		100		98.325		Healthy Weight		Train
52		Female		21.7778		Siemens		Siemens - SOMATOM Definition Flash		0.3125		0.3125		0.699997		100		98.325		Healthy Weight		Train
52		Female		21.7778		Siemens		Siemens - SOMATOM Definition Flash		0.3125		0.3125		0.699997		100		100.035		Healthy Weight		Train
52		Female		21.7778		Siemens		Siemens - SOMATOM Definition Flash		0.3125		0.3125		0.699997		100		100.035		Healthy Weight		Train
52		Female		21.7778		Siemens		Siemens - SOMATOM Definition Flash		0.3125		0.3125		0.699997		100		100.035		Healthy Weight		Train
52		Female		21.7982		Siemens		Siemens - SOMATOM Definition Flash		0.3125		0.3125		0.699997		100		100.035		Healthy Weight		Train
52		Female		21.7982		Siemens		Siemens - SOMATOM Definition Flash		0.3125		0.3125		0.699997		100		100.32		Healthy Weight		Train
52		Female		21.7994		Siemens		Siemens - SOMATOM Definition Flash		0.313617		0.313617		0.699997		100		100.32		Healthy Weight		Train
52		Female		21.7994		Siemens		Siemens - SOMATOM Definition Flash		0.314453		0.314453		0.699997		100		101.745		Healthy Weight		Train
52		Female		21.7994		Siemens		Siemens - SOMATOM Definition Flash		0.314453		0.314453		0.699997		100		101.745		Healthy Weight		Train
52		Female		21.7994		Siemens		Siemens - SOMATOM Definition Flash		0.314453		0.314453		0.699997		100		101.745		Healthy Weight		Train
52		Female		21.7994		Siemens		Siemens - SOMATOM Definition Flash		0.314453		0.314453		0.699997		100		101.745		Healthy Weight		Train
52		Female		21.875		Siemens		Siemens - SOMATOM Definition Flash		0.314453		0.314453		0.699997		100		101.745		Healthy Weight		Train
52		Female		21.875		Siemens		Siemens - SOMATOM Definition Flash		0.314453		0.314453		0.699997		100		101.745		Healthy Weight		Train
52		Female		21.8776		Siemens		Siemens - SOMATOM Definition Flash		0.314453		0.314453		0.699997		100		102.3		Healthy Weight		Train
52		Female		21.8776		Siemens		Siemens - SOMATOM Definition Flash		0.314453		0.314453		0.699997		100		102.3		Healthy Weight		Train
52		Female		21.8776		Siemens		Siemens - SOMATOM Definition Flash		0.314453		0.314453		0.699997		100		102.315		Healthy Weight		Train
52		Female		21.8776		Siemens		Siemens - SOMATOM Definition Flash		0.314453		0.314453		0.699997		100		102.315		Healthy Weight		Train
52		Female		21.8776		Siemens		Siemens - SOMATOM Definition Flash		0.314453		0.314453		0.699997		100		102.315		Healthy Weight		Train
52		Female		21.8776		Siemens		Siemens - SOMATOM Definition Flash		0.316406		0.316406		0.699997		100		102.315		Healthy Weight		Train
52		Female		21.8776		Siemens		Siemens - SOMATOM Definition Flash		0.316406		0.316406		0.699997		100		102.315		Healthy Weight		Train
52		Female		21.8776		Siemens		Siemens - SOMATOM Definition Flash		0.316406		0.316406		0.699997		100		102.6		Healthy Weight		Train
52		Female		21.8776		Siemens		Siemens - SOMATOM Definition Flash		0.316406		0.316406		0.699997		100		102.6		Healthy Weight		Train
52		Female		21.8776		Siemens		Siemens - SOMATOM Definition Flash		0.316406		0.316406		0.699997		100		102.6		Healthy Weight		Train
52		Female		21.8776		Siemens		Siemens - SOMATOM Definition Flash		0.316406		0.316406		0.699997		100		102.6		Healthy Weight		Train
52		Female		21.8776		Siemens		Siemens - SOMATOM Definition Flash		0.316406		0.316406		0.699997		100		102.6		Healthy Weight		Train
52		Female		21.8776		Siemens		Siemens - SOMATOM Definition Flash		0.316406		0.316406		0.699997		100		104.88		Healthy Weight		Train
52		Female		21.8776		Siemens		Siemens - SOMATOM Definition Flash		0.316406		0.316406		0.699997		100		104.88		Healthy Weight		Train
52		Female		21.8776		Siemens		Siemens - SOMATOM Definition Flash		0.316406		0.316406		0.699997		100		104.88		Healthy Weight		Train
52		Female		21.88		Siemens		Siemens - SOMATOM Definition Flash		0.318078		0.318078		0.699997		100		104.88		Healthy Weight		Train
52		Female		21.88		Siemens		Siemens - SOMATOM Definition Flash		0.318078		0.318078		0.699997		100		104.88		Healthy Weight		Train
52		Female		21.9		Siemens		Siemens - SOMATOM Definition Flash		0.318359		0.318359		0.699997		100		104.88		Healthy Weight		Train
52		Female		21.9		Siemens		Siemens - SOMATOM Definition Flash		0.318359		0.318359		0.699997		100		105.165		Healthy Weight		Train
52		Female		21.9		Siemens		Siemens - SOMATOM Definition Flash		0.318359		0.318359		0.699997		100		105.165		Healthy Weight		Train
52		Female		21.9		Siemens		Siemens - SOMATOM Definition Flash		0.318359		0.318359		0.699997		100		105.165		Healthy Weight		Train
52		Female		21.9		Siemens		Siemens - SOMATOM Definition Flash		0.318359		0.318359		0.699997		100		105.165		Healthy Weight		Train
52		Female		21.9		Siemens		Siemens - SOMATOM Definition Flash		0.318359		0.318359		0.699997		100		105.165		Healthy Weight		Train
52		Female		21.9		Siemens		Siemens - SOMATOM Definition Flash		0.318359		0.318359		0.699997		100		105.165		Healthy Weight		Train
52		Female		21.9		Siemens		Siemens - SOMATOM Definition Flash		0.318359		0.318359		0.699997		100		105.165		Healthy Weight		Train
52		Female		21.9		Siemens		Siemens - SOMATOM Definition Flash		0.318359		0.318359		0.699997		100		105.165		Healthy Weight		Train
52		Female		21.9		Siemens		Siemens - SOMATOM Definition Flash		0.318359		0.318359		0.699997		100		105.735		Healthy Weight		Train
52		Female		21.9		Siemens		Siemens - SOMATOM Definition Flash		0.318359		0.318359		0.699997		100		105.735		Healthy Weight		Train
52		Female		21.9		Siemens		Siemens - SOMATOM Definition Flash		0.318359		0.318359		0.699997		100		105.735		Healthy Weight		Train
53		Female		21.9		Siemens		Siemens - SOMATOM Definition Flash		0.318359		0.318359		0.699997		100		105.735		Healthy Weight		Train
53		Female		21.9		Siemens		Siemens - SOMATOM Definition Flash		0.318359		0.318359		0.699997		100		105.735		Healthy Weight		Train
53		Female		21.9		Siemens		Siemens - SOMATOM Definition Flash		0.318746		0.318746		0.699997		100		105.735		Healthy Weight		Train
53		Female		21.9		Siemens		Siemens - SOMATOM Definition Flash		0.318746		0.318746		0.699997		100		106.002		Healthy Weight		Train
53		Female		21.9		Siemens		Siemens - SOMATOM Definition Flash		0.318809		0.318809		0.699997		100		106.002		Healthy Weight		Train
53		Female		21.9		Siemens		Siemens - SOMATOM Definition Flash		0.320312		0.320312		0.699997		100		106.002		Healthy Weight		Train
53		Female		21.9		Siemens		Siemens - SOMATOM Definition Flash		0.320312		0.320312		0.699997		100		106.002		Healthy Weight		Train
53		Female		21.9		Siemens		Siemens - SOMATOM Definition Flash		0.320312		0.320312		0.699997		100		106.305		Healthy Weight		Train
53		Female		22.0384		Siemens		Siemens - SOMATOM Definition Flash		0.320312		0.320312		0.699997		100		106.875		Healthy Weight		Train
53		Female		22.0384		Siemens		Siemens - SOMATOM Definition Flash		0.321555		0.321555		0.699997		100		106.875		Healthy Weight		Train
53		Female		22.0384		Siemens		Siemens - SOMATOM Definition Flash		0.321555		0.321555		0.699997		100		107.73		Healthy Weight		Train
53		Female		22.0386		Siemens		Siemens - SOMATOM Definition Flash		0.321555		0.321555		0.699997		100		107.73		Healthy Weight		Train
53		Female		22.0386		Siemens		Siemens - SOMATOM Definition Flash		0.321555		0.321555		0.699997		100		107.73		Healthy Weight		Train
53		Female		22.0386		Siemens		Siemens - SOMATOM Definition Flash		0.321555		0.321555		0.699997		100		107.73		Healthy Weight		Train
53		Female		22.1003		Siemens		Siemens - SOMATOM Definition Flash		0.321555		0.321555		0.699997		100		107.73		Healthy Weight		Train
53		Female		22.1003		Siemens		Siemens - SOMATOM Definition Flash		0.321883		0.321883		0.699997		100		107.73		Healthy Weight		Train
53		Female		22.1094		Siemens		Siemens - SOMATOM Definition Flash		0.321883		0.321883		0.699997		100		107.73		Healthy Weight		Train
53		Female		22.1094		Siemens		Siemens - SOMATOM Definition Flash		0.322266		0.322266		0.699997		100		107.73		Healthy Weight		Train
53		Female		22.1367		Siemens		Siemens - SOMATOM Definition Flash		0.322266		0.322266		0.699997		100		107.73		Healthy Weight		Train
53		Female		22.1367		Siemens		Siemens - SOMATOM Definition Flash		0.322266		0.322266		0.699997		100		107.73		Healthy Weight		Train
53		Female		22.1443		Siemens		Siemens - SOMATOM Definition Flash		0.322266		0.322266		0.699997		100		107.73		Healthy Weight		Train
53		Female		22.1875		Siemens		Siemens - SOMATOM Definition Flash		0.322266		0.322266		0.699997		100		107.73		Healthy Weight		Train
53		Female		22.1875		Siemens		Siemens - SOMATOM Definition Flash		0.322266		0.322266		0.699997		100		107.73		Healthy Weight		Train
53		Female		22.1875		Siemens		Siemens - SOMATOM Definition Flash		0.322266		0.322266		0.699997		100		107.73		Healthy Weight		Train
53		Female		22.1875		Siemens		Siemens - SOMATOM Definition Flash		0.322266		0.322266		0.699997		100		107.73		Healthy Weight		Train
53		Female		22.1875		Siemens		Siemens - SOMATOM Definition Flash		0.322266		0.322266		0.699997		100		107.73		Healthy Weight		Train
53		Female		22.1875		Siemens		Siemens - SOMATOM Definition Flash		0.322266		0.322266		0.699997		100		107.73		Healthy Weight		Train
53		Female		22.1875		Siemens		Siemens - SOMATOM Definition Flash		0.322266		0.322266		0.699997		100		107.73		Healthy Weight		Train
53		Female		22.2		Siemens		Siemens - SOMATOM Definition Flash		0.322266		0.322266		0.699997		100		107.73		Healthy Weight		Train
53		Female		22.2041		Siemens		Siemens - SOMATOM Definition Flash		0.322266		0.322266		0.699997		100		107.73		Healthy Weight		Train
53		Female		22.2041		Siemens		Siemens - SOMATOM Definition Flash		0.322266		0.322266		0.699997		100		107.73		Healthy Weight		Train
53		Female		22.2041		Siemens		Siemens - SOMATOM Definition Flash		0.322266		0.322266		0.699997		100		107.73		Healthy Weight		Train
53		Female		22.2222		Siemens		Siemens - SOMATOM Definition Flash		0.322266		0.322266		0.699997		100		107.73		Healthy Weight		Train
53		Female		22.2656		Siemens		Siemens - SOMATOM Definition Flash		0.322512		0.322512		0.699997		100		107.73		Healthy Weight		Train
53		Female		22.2656		Siemens		Siemens - SOMATOM Definition Flash		0.322512		0.322512		0.699997		100		107.73		Healthy Weight		Train
53		Female		22.2656		Siemens		Siemens - SOMATOM Definition Flash		0.323145		0.323145		0.699997		100		107.73		Healthy Weight		Train
53		Female		22.2656		Siemens		Siemens - SOMATOM Definition Flash		0.323145		0.323145		0.699997		100		107.73		Healthy Weight		Train
53		Female		22.2656		Siemens		Siemens - SOMATOM Definition Flash		0.324219		0.324219		0.699997		100		107.73		Healthy Weight		Train
53		Female		22.3133		Siemens		Siemens - SOMATOM Definition Flash		0.324219		0.324219		0.699997		100		107.73		Healthy Weight		Train
53		Female		22.3133		Siemens		Siemens - SOMATOM Definition Flash		0.324219		0.324219		0.699997		100		109.44		Healthy Weight		Train
53		Female		22.3133		Siemens		Siemens - SOMATOM Definition Flash		0.324219		0.324219		0.699997		100		109.44		Healthy Weight		Train
53		Female		22.3133		Siemens		Siemens - SOMATOM Definition Flash		0.324219		0.324219		0.699997		100		110.295		Healthy Weight		Train
53		Female		22.3133		Siemens		Siemens - SOMATOM Definition Flash		0.324219		0.324219		0.699997		100		110.295		Healthy Weight		Train
53		Female		22.3133		Siemens		Siemens - SOMATOM Definition Flash		0.324219		0.324219		0.699997		100		110.295		Healthy Weight		Train
53		Female		22.3133		Siemens		Siemens - SOMATOM Definition Flash		0.324219		0.324219		0.699997		100		110.295		Healthy Weight		Train
53		Female		22.3133		Siemens		Siemens - SOMATOM Definition Flash		0.324219		0.324219		0.699997		100		110.295		Healthy Weight		Train
53		Female		22.3133		Siemens		Siemens - SOMATOM Definition Flash		0.324219		0.324219		0.699997		100		112.005		Healthy Weight		Train
53		Female		22.3214		Siemens		Siemens - SOMATOM Definition Flash		0.324219		0.324219		0.699997		100		112.005		Healthy Weight		Train
53		Female		22.3214		Siemens		Siemens - SOMATOM Definition Flash		0.324219		0.324219		0.699997		100		112.005		Healthy Weight		Train
53		Female		22.3214		Siemens		Siemens - SOMATOM Definition Flash		0.326172		0.326172		0.699997		100		112.005		Healthy Weight		Train
53		Female		22.3435		Siemens		Siemens - SOMATOM Definition Flash		0.326172		0.326172		0.699997		100		112.005		Healthy Weight		Train
53		Female		22.3435		Siemens		Siemens - SOMATOM Definition Flash		0.32709		0.32709		0.699997		100		112.005		Healthy Weight		Train
53		Female		22.3435		Siemens		Siemens - SOMATOM Definition Flash		0.32709		0.32709		0.699997		100		112.29		Healthy Weight		Train
53		Female		22.3435		Siemens		Siemens - SOMATOM Definition Flash		0.328125		0.328125		0.699997		100		112.29		Healthy Weight		Train
53		Female		22.4088		Siemens		Siemens - SOMATOM Definition Flash		0.328125		0.328125		0.699997		100		112.29		Healthy Weight		Train
53		Female		22.4088		Siemens		Siemens - SOMATOM Definition Flash		0.328125		0.328125		0.699997		100		112.29		Healthy Weight		Train
53		Female		22.4913		Siemens		Siemens - SOMATOM Definition Flash		0.328125		0.328125		0.699997		100		112.29		Healthy Weight		Train
53		Female		22.4913		Siemens		Siemens - SOMATOM Definition Flash		0.328125		0.328125		0.699997		100		112.29		Healthy Weight		Train
53		Female		22.4913		Siemens		Siemens - SOMATOM Definition Flash		0.328125		0.328125		0.699997		100		113.43		Healthy Weight		Train
53		Female		22.4913		Siemens		Siemens - SOMATOM Definition Flash		0.328125		0.328125		0.699997		100		113.43		Healthy Weight		Train
53		Female		22.4913		Siemens		Siemens - SOMATOM Definition Flash		0.328125		0.328125		0.699997		100		113.43		Healthy Weight		Train
53		Female		22.4913		Siemens		Siemens - SOMATOM Definition Flash		0.328125		0.328125		0.699997		100		114		Healthy Weight		Train
53		Female		22.4913		Siemens		Siemens - SOMATOM Definition Flash		0.328125		0.328125		0.699997		100		114		Healthy Weight		Train
53		Female		22.4913		Siemens		Siemens - SOMATOM Definition Flash		0.328125		0.328125		0.699997		100		114		Healthy Weight		Train
53		Female		22.4982		Siemens		Siemens - SOMATOM Definition Flash		0.328125		0.328125		0.699997		100		114.57		Healthy Weight		Train
53		Female		22.4982		Siemens		Siemens - SOMATOM Definition Flash		0.328125		0.328125		0.699997		100		114.57		Healthy Weight		Train
53		Female		22.4996		Siemens		Siemens - SOMATOM Definition Flash		0.328125		0.328125		0.699997		100		114.57		Healthy Weight		Train
53		Female		22.5		Siemens		Siemens - SOMATOM Definition Flash		0.328125		0.328125		0.699997		100		114.57		Healthy Weight		Train
53		Female		22.5215		Siemens		Siemens - SOMATOM Definition Flash		0.328125		0.328125		0.699997		100		114.57		Healthy Weight		Train
53		Female		22.5215		Siemens		Siemens - SOMATOM Definition Flash		0.328125		0.328125		0.699997		100		114.57		Healthy Weight		Train
53		Female		22.5306		Siemens		Siemens - SOMATOM Definition Flash		0.330078		0.330078		0.699997		100		114.57		Healthy Weight		Train
53		Female		22.5306		Siemens		Siemens - SOMATOM Definition Flash		0.330078		0.330078		0.699997		100		114.57		Healthy Weight		Train
53		Female		22.5309		Siemens		Siemens - SOMATOM Definition Flash		0.330078		0.330078		0.699997		100		114.57		Healthy Weight		Train
53		Female		22.5309		Siemens		Siemens - SOMATOM Definition Flash		0.330078		0.330078		0.699997		100		115.14		Healthy Weight		Train
53		Female		22.5309		Siemens		Siemens - SOMATOM Definition Flash		0.330078		0.330078		0.699997		100		115.14		Healthy Weight		Train
53		Female		22.5309		Siemens		Siemens - SOMATOM Definition Flash		0.330078		0.330078		0.699997		100		115.14		Healthy Weight		Train
53		Female		22.5309		Siemens		Siemens - SOMATOM Definition Flash		0.330078		0.330078		0.699997		100		115.14		Healthy Weight		Train
53		Female		22.5309		Siemens		Siemens - SOMATOM Definition Flash		0.330078		0.330078		0.699997		100		115.14		Healthy Weight		Train
53		Female		22.5309		Siemens		Siemens - SOMATOM Definition Flash		0.330078		0.330078		0.699997		100		115.14		Healthy Weight		Train
53		Female		22.5309		Siemens		Siemens - SOMATOM Definition Flash		0.330078		0.330078		0.699997		100		115.14		Healthy Weight		Train
53		Female		22.5878		Siemens		Siemens - SOMATOM Definition Flash		0.330824		0.330824		0.699997		100		115.192		Healthy Weight		Train
53		Female		22.5878		Siemens		Siemens - SOMATOM Definition Flash		0.330824		0.330824		0.699997		100		115.192		Healthy Weight		Train
54		Female		22.6422		Siemens		Siemens - SOMATOM Definition Flash		0.330824		0.330824		0.699997		100		115.5		Healthy Weight		Train
54		Female		22.6422		Siemens		Siemens - SOMATOM Definition Flash		0.332031		0.332031		0.699997		100		115.5		Healthy Weight		Train
54		Female		22.6474		Siemens		Siemens - SOMATOM Definition Flash		0.332031		0.332031		0.699997		100		115.71		Healthy Weight		Train
54		Female		22.6474		Siemens		Siemens - SOMATOM Definition Flash		0.332031		0.332031		0.699997		100		115.71		Healthy Weight		Train
54		Female		22.6474		Siemens		Siemens - SOMATOM Definition Flash		0.332031		0.332031		0.699997		100		115.71		Healthy Weight		Train
54		Female		22.6474		Siemens		Siemens - SOMATOM Definition Flash		0.332031		0.332031		0.699997		100		115.71		Healthy Weight		Train
54		Female		22.6474		Siemens		Siemens - SOMATOM Definition Flash		0.332031		0.332031		0.699997		100		115.71		Healthy Weight		Train
54		Female		22.6562		Siemens		Siemens - SOMATOM Definition Flash		0.332031		0.332031		0.699997		100		115.71		Healthy Weight		Train
54		Female		22.6562		Siemens		Siemens - SOMATOM Definition Flash		0.332031		0.332031		0.699997		100		115.71		Healthy Weight		Train
54		Female		22.6562		Siemens		Siemens - SOMATOM Definition Flash		0.332031		0.332031		0.699997		100		115.71		Healthy Weight		Train
54		Female		22.6562		Siemens		Siemens - SOMATOM Definition Flash		0.332031		0.332031		0.699997		100		117.42		Healthy Weight		Train
54		Female		22.6757		Siemens		Siemens - SOMATOM Definition Flash		0.332031		0.332031		0.699997		100		117.42		Healthy Weight		Train
54		Female		22.6757		Siemens		Siemens - SOMATOM Definition Flash		0.332031		0.332031		0.699997		100		117.42		Healthy Weight		Train
54		Female		22.694		Siemens		Siemens - SOMATOM Definition Flash		0.332031		0.332031		0.699997		100		117.42		Healthy Weight		Train
54		Female		22.694		Siemens		Siemens - SOMATOM Definition Flash		0.332031		0.332031		0.699997		100		117.42		Healthy Weight		Train
54		Female		22.7583		Siemens		Siemens - SOMATOM Definition Flash		0.332031		0.332031		0.699997		100		118.47		Healthy Weight		Train
54		Female		22.7904		Siemens		Siemens - SOMATOM Definition Flash		0.332031		0.332031		0.699997		100		118.47		Healthy Weight		Train
54		Female		22.7904		Siemens		Siemens - SOMATOM Definition Flash		0.332031		0.332031		0.699997		100		118.47		Healthy Weight		Train
54		Female		22.7904		Siemens		Siemens - SOMATOM Definition Flash		0.332031		0.332031		0.699997		100		118.845		Healthy Weight		Train
54		Female		22.7904		Siemens		Siemens - SOMATOM Definition Flash		0.332031		0.332031		0.699997		100		118.845		Healthy Weight		Train
54		Female		22.835		Siemens		Siemens - SOMATOM Definition Flash		0.332031		0.332031		0.699997		100		121.125		Healthy Weight		Train
54		Female		22.835		Siemens		Siemens - SOMATOM Definition Flash		0.332031		0.332031		0.699997		100		121.125		Healthy Weight		Train
54		Female		22.8374		Siemens		Siemens - SOMATOM Definition Flash		0.332031		0.332031		0.699997		100		121.125		Healthy Weight		Train
54		Female		22.8374		Siemens		Siemens - SOMATOM Definition Flash		0.332031		0.332031		0.699997		100		121.125		Healthy Weight		Train
54		Female		22.8374		Siemens		Siemens - SOMATOM Definition Flash		0.332031		0.332031		0.699997		100		121.125		Healthy Weight		Train
54		Female		22.8374		Siemens		Siemens - SOMATOM Definition Flash		0.332031		0.332031		0.699997		100		121.125		Healthy Weight		Train
54		Female		22.8374		Siemens		Siemens - SOMATOM Definition Flash		0.332031		0.332031		0.699997		100		122.265		Healthy Weight		Train
54		Female		22.8374		Siemens		Siemens - SOMATOM Definition Flash		0.332031		0.332031		0.699997		100		122.835		Healthy Weight		Train
54		Female		22.8928		Siemens		Siemens - SOMATOM Definition Flash		0.332031		0.332031		0.699997		100		122.835		Healthy Weight		Train
54		Female		22.8928		Siemens		Siemens - SOMATOM Definition Flash		0.332031		0.332031		0.699997		100		123.405		Healthy Weight		Train
54		Female		22.8928		Siemens		Siemens - SOMATOM Definition Flash		0.332031		0.332031		0.699997		100		123.405		Healthy Weight		Train
54		Female		22.8928		Siemens		Siemens - SOMATOM Definition Flash		0.332031		0.332031		0.699997		100		123.405		Healthy Weight		Train
54		Female		22.8928		Siemens		Siemens - SOMATOM Definition Flash		0.332031		0.332031		0.699997		100		123.405		Healthy Weight		Train
54		Female		22.8931		Siemens		Siemens - SOMATOM Definition Flash		0.332031		0.332031		0.699997		100		123.405		Healthy Weight		Train
54		Female		22.8931		Siemens		Siemens - SOMATOM Definition Flash		0.332031		0.332031		0.699997		100		123.405		Healthy Weight		Train
54		Female		22.921		Siemens		Siemens - SOMATOM Definition Flash		0.332031		0.332031		0.699997		100		123.405		Healthy Weight		Train
54		Female		22.921		Siemens		Siemens - SOMATOM Definition Flash		0.332031		0.332031		0.699997		100		123.69		Healthy Weight		Train
54		Female		22.9481		Siemens		Siemens - SOMATOM Definition Flash		0.333984		0.333984		0.699997		100		123.69		Healthy Weight		Train
54		Female		22.9481		Siemens		Siemens - SOMATOM Definition Flash		0.333984		0.333984		0.699997		100		123.69		Healthy Weight		Train
54		Female		22.9819		Siemens		Siemens - SOMATOM Definition Flash		0.333984		0.333984		0.699997		100		123.69		Healthy Weight		Train
54		Female		22.9854		Siemens		Siemens - SOMATOM Definition Flash		0.333984		0.333984		0.699997		100		123.69		Healthy Weight		Train
54		Female		22.9854		Siemens		Siemens - SOMATOM Definition Flash		0.333984		0.333984		0.699997		100		123.975		Healthy Weight		Train
54		Female		22.9854		Siemens		Siemens - SOMATOM Definition Flash		0.333984		0.333984		0.699997		100		123.975		Healthy Weight		Train
54		Female		22.9854		Siemens		Siemens - SOMATOM Definition Flash		0.333984		0.333984		0.699997		100		123.975		Healthy Weight		Train
54		Female		23.03		Siemens		Siemens - SOMATOM Definition Flash		0.333984		0.333984		0.699997		100		123.975		Healthy Weight		Train
54		Female		23.03		Siemens		Siemens - SOMATOM Definition Flash		0.333984		0.333984		0.699997		100		123.975		Healthy Weight		Train
54		Female		23.03		Siemens		Siemens - SOMATOM Definition Flash		0.333984		0.333984		0.699997		100		123.975		Healthy Weight		Train
54		Female		23.03		Siemens		Siemens - SOMATOM Definition Flash		0.333984		0.333984		0.699997		100		123.975		Healthy Weight		Train
54		Female		23.03		Siemens		Siemens - SOMATOM Definition Flash		0.333984		0.333984		0.699997		100		123.975		Healthy Weight		Train
54		Female		23.03		Siemens		Siemens - SOMATOM Definition Flash		0.335742		0.335742		0.699997		100		124.85		Healthy Weight		Train
54		Female		23.03		Siemens		Siemens - SOMATOM Definition Flash		0.335938		0.335938		0.699997		100		128.535		Healthy Weight		Train
54		Female		23.03		Siemens		Siemens - SOMATOM Definition Flash		0.335938		0.335938		0.699997		100		128.535		Healthy Weight		Train
54		Female		23.0469		Siemens		Siemens - SOMATOM Definition Flash		0.335938		0.335938		0.699997		100		128.535		Healthy Weight		Train
54		Female		23.0469		Siemens		Siemens - SOMATOM Definition Flash		0.335938		0.335938		0.699997		100		131.955		Healthy Weight		Train
54		Female		23.0518		Siemens		Siemens - SOMATOM Definition Flash		0.335938		0.335938		0.699997		100		134.235		Healthy Weight		Train
54		Female		23.0518		Siemens		Siemens - SOMATOM Definition Flash		0.335938		0.335938		0.699997		100		134.235		Healthy Weight		Train
54		Female		23.1		Siemens		Siemens - SOMATOM Definition Flash		0.335938		0.335938		0.699997		100		134.235		Healthy Weight		Train
54		Female		23.1206		Siemens		Siemens - SOMATOM Definition Flash		0.335938		0.335938		0.699997		100		134.235		Healthy Weight		Train
54		Female		23.1206		Siemens		Siemens - SOMATOM Definition Flash		0.335938		0.335938		0.699997		100		134.235		Healthy Weight		Train
54		Female		23.1481		Siemens		Siemens - SOMATOM Definition Flash		0.335938		0.335938		0.699997		100		134.235		Healthy Weight		Train
54		Female		23.1481		Siemens		Siemens - SOMATOM Definition Flash		0.335938		0.335938		0.699997		100		134.235		Healthy Weight		Train
54		Female		23.1911		Siemens		Siemens - SOMATOM Definition Flash		0.335938		0.335938		0.699997		100		135.09		Healthy Weight		Train
54		Female		23.1911		Siemens		Siemens - SOMATOM Definition Flash		0.335938		0.335938		0.699997		100		135.945		Healthy Weight		Train
54		Female		23.1911		Siemens		Siemens - SOMATOM Definition Flash		0.335938		0.335938		0.699997		100		136.23		Healthy Weight		Train
54		Female		23.2687		Siemens		Siemens - SOMATOM Definition Flash		0.335938		0.335938		0.699997		100		136.23		Healthy Weight		Train
54		Female		23.2687		Siemens		Siemens - SOMATOM Definition Flash		0.335938		0.335938		0.699997		100		136.23		Healthy Weight		Train
55		Female		23.2687		Siemens		Siemens - SOMATOM Definition Flash		0.335938		0.335938		0.699997		100		136.23		Healthy Weight		Train
55		Female		23.2687		Siemens		Siemens - SOMATOM Definition Flash		0.337664		0.337664		0.699997		100		136.515		Healthy Weight		Train
55		Female		23.2687		Siemens		Siemens - SOMATOM Definition Flash		0.337664		0.337664		0.699997		100		136.515		Healthy Weight		Train
55		Female		23.2687		Siemens		Siemens - SOMATOM Definition Flash		0.337664		0.337664		0.699997		100		136.515		Healthy Weight		Train
55		Female		23.2687		Siemens		Siemens - SOMATOM Definition Flash		0.337664		0.337664		0.699997		100		136.515		Healthy Weight		Train
55		Female		23.2912		Siemens		Siemens - SOMATOM Definition Flash		0.337664		0.337664		0.699997		100		138.225		Healthy Weight		Train
55		Female		23.2912		Siemens		Siemens - SOMATOM Definition Flash		0.337664		0.337664		0.699997		100		138.225		Healthy Weight		Train
55		Female		23.2912		Siemens		Siemens - SOMATOM Definition Flash		0.337664		0.337664		0.699997		100		138.225		Healthy Weight		Train
55		Female		23.2912		Siemens		Siemens - SOMATOM Definition Flash		0.337664		0.337664		0.699997		100		138.225		Healthy Weight		Train
55		Female		23.2912		Siemens		Siemens - SOMATOM Definition Flash		0.337664		0.337664		0.699997		100		138.51		Healthy Weight		Train
55		Female		23.2912		Siemens		Siemens - SOMATOM Definition Flash		0.337891		0.337891		0.699997		100		138.51		Healthy Weight		Train
55		Female		23.3011		Siemens		Siemens - SOMATOM Definition Flash		0.337891		0.337891		0.699997		100		138.51		Healthy Weight		Train
55		Female		23.3011		Siemens		Siemens - SOMATOM Definition Flash		0.337891		0.337891		0.699997		100		138.795		Healthy Weight		Train
55		Female		23.3234		Siemens		Siemens - SOMATOM Definition Flash		0.337891		0.337891		0.699997		100		138.795		Healthy Weight		Train
55		Female		23.3234		Siemens		Siemens - SOMATOM Definition Flash		0.337891		0.337891		0.699997		100		138.795		Healthy Weight		Train
55		Female		23.3355		Siemens		Siemens - SOMATOM Definition Flash		0.337891		0.337891		0.699997		100		139.365		Healthy Weight		Train
55		Female		23.3355		Siemens		Siemens - SOMATOM Definition Flash		0.337891		0.337891		0.699997		100		139.65		Healthy Weight		Train
55		Female		23.3355		Siemens		Siemens - SOMATOM Definition Flash		0.337891		0.337891		0.699997		100		139.65		Healthy Weight		Train
55		Female		23.3355		Siemens		Siemens - SOMATOM Definition Flash		0.337891		0.337891		0.699997		100		140.79		Healthy Weight		Train
55		Female		23.3355		Siemens		Siemens - SOMATOM Definition Flash		0.337891		0.337891		0.699997		100		140.79		Healthy Weight		Train
55		Female		23.3355		Siemens		Siemens - SOMATOM Definition Flash		0.337891		0.337891		0.699997		100		140.79		Healthy Weight		Train
55		Female		23.3355		Siemens		Siemens - SOMATOM Definition Flash		0.337891		0.337891		0.699997		100		142.215		Healthy Weight		Train
55		Female		23.3355		Siemens		Siemens - SOMATOM Definition Flash		0.339445		0.339445		0.699997		100		142.215		Healthy Weight		Train
55		Female		23.3355		Siemens		Siemens - SOMATOM Definition Flash		0.339844		0.339844		0.699997		100		142.215		Healthy Weight		Train
55		Female		23.3355		Siemens		Siemens - SOMATOM Definition Flash		0.339844		0.339844		0.699997		100		142.215		Healthy Weight		Train
55		Female		23.3355		Siemens		Siemens - SOMATOM Definition Flash		0.339844		0.339844		0.699997		100		142.215		Healthy Weight		Train
55		Female		23.3556		Siemens		Siemens - SOMATOM Definition Flash		0.339844		0.339844		0.699997		100		142.215		Healthy Weight		Train
55		Female		23.3556		Siemens		Siemens - SOMATOM Definition Flash		0.341797		0.341797		0.699997		100		142.215		Healthy Weight		Train
55		Female		23.3887		Siemens		Siemens - SOMATOM Definition Flash		0.341797		0.341797		0.699997		100		142.215		Healthy Weight		Train
55		Female		23.3887		Siemens		Siemens - SOMATOM Definition Flash		0.341797		0.341797		0.699997		100		142.215		Healthy Weight		Train
55		Female		23.4		Siemens		Siemens - SOMATOM Definition Flash		0.341797		0.341797		0.699997		100		143.64		Healthy Weight		Train
55		Female		23.4		Siemens		Siemens - SOMATOM Definition Flash		0.341797		0.341797		0.699997		100		143.64		Healthy Weight		Train
55		Female		23.4375		Siemens		Siemens - SOMATOM Definition Flash		0.341797		0.341797		0.699997		100		143.64		Healthy Weight		Train
55		Female		23.4375		Siemens		Siemens - SOMATOM Definition Flash		0.341797		0.341797		0.699997		100		143.64		Healthy Weight		Train
55		Female		23.5036		Siemens		Siemens - SOMATOM Definition Flash		0.341797		0.341797		0.699997		100		143.64		Healthy Weight		Train
55		Female		23.5036		Siemens		Siemens - SOMATOM Definition Flash		0.341797		0.341797		0.699997		100		143.64		Healthy Weight		Train
55		Female		23.5036		Siemens		Siemens - SOMATOM Definition Flash		0.341797		0.341797		0.699997		100		143.64		Healthy Weight		Train
55		Female		23.5036		Siemens		Siemens - SOMATOM Definition Flash		0.341797		0.341797		0.699997		100		143.64		Healthy Weight		Train
55		Female		23.5036		Siemens		Siemens - SOMATOM Definition Flash		0.341797		0.341797		0.699997		100		144.21		Healthy Weight		Train
55		Female		23.5036		Siemens		Siemens - SOMATOM Definition Flash		0.341797		0.341797		0.699997		100		144.21		Healthy Weight		Train
55		Female		23.5036		Siemens		Siemens - SOMATOM Definition Flash		0.341797		0.341797		0.699997		100		144.78		Healthy Weight		Train
55		Female		23.5036		Siemens		Siemens - SOMATOM Definition Flash		0.341797		0.341797		0.699997		100		144.78		Healthy Weight		Train
55		Female		23.5102		Siemens		Siemens - SOMATOM Definition Flash		0.341797		0.341797		0.699997		100		145.635		Healthy Weight		Train
55		Female		23.5102		Siemens		Siemens - SOMATOM Definition Flash		0.341797		0.341797		0.699997		100		145.635		Healthy Weight		Train
55		Female		23.533		Siemens		Siemens - SOMATOM Definition Flash		0.341797		0.341797		0.699997		100		145.635		Healthy Weight		Train
55		Female		23.533		Siemens		Siemens - SOMATOM Definition Flash		0.341797		0.341797		0.699997		100		145.635		Healthy Weight		Train
55		Female		23.7		Siemens		Siemens - SOMATOM Definition Flash		0.341797		0.341797		0.699997		100		145.635		Healthy Weight		Train
55		Female		23.7		Siemens		Siemens - SOMATOM Definition Flash		0.341797		0.341797		0.699997		100		145.635		Healthy Weight		Train
55		Female		23.7		Siemens		Siemens - SOMATOM Definition Flash		0.342434		0.342434		0.699997		100		145.635		Healthy Weight		Train
55		Female		23.7		Siemens		Siemens - SOMATOM Definition Flash		0.34375		0.34375		0.699997		100		145.92		Healthy Weight		Train
55		Female		23.7		Siemens		Siemens - SOMATOM Definition Flash		0.34375		0.34375		0.699997		100		145.92		Healthy Weight		Train
55		Female		23.7022		Siemens		Siemens - SOMATOM Definition Flash		0.34375		0.34375		0.699997		100		145.92		Healthy Weight		Train
55		Female		23.7022		Siemens		Siemens - SOMATOM Definition Flash		0.34375		0.34375		0.699997		100		146.775		Healthy Weight		Train
55		Female		23.7118		Siemens		Siemens - SOMATOM Definition Flash		0.34375		0.34375		0.699997		100		146.775		Healthy Weight		Train
56		Female		23.7118		Siemens		Siemens - SOMATOM Definition Flash		0.34375		0.34375		0.699997		100		146.775		Healthy Weight		Train
56		Female		23.7118		Siemens		Siemens - SOMATOM Definition Flash		0.34375		0.34375		0.699997		100		146.775		Healthy Weight		Train
56		Female		23.7118		Siemens		Siemens - SOMATOM Definition Flash		0.344062		0.344062		0.699997		100		146.775		Healthy Weight		Train
56		Female		23.7954		Siemens		Siemens - SOMATOM Definition Flash		0.344617		0.344617		0.699997		100		146.775		Healthy Weight		Train
56		Female		23.8		Siemens		Siemens - SOMATOM Definition Flash		0.345703		0.345703		0.699997		100		147.06		Healthy Weight		Train
56		Female		23.8		Siemens		Siemens - SOMATOM Definition Flash		0.345703		0.345703		0.699997		100		147.06		Healthy Weight		Train
56		Female		23.8		Siemens		Siemens - SOMATOM Definition Flash		0.345703		0.345703		0.699997		100		147.06		Healthy Weight		Train
56		Female		23.8		Siemens		Siemens - SOMATOM Definition Flash		0.345703		0.345703		0.699997		100		147.06		Healthy Weight		Train
56		Female		23.8		Siemens		Siemens - SOMATOM Definition Flash		0.345703		0.345703		0.699997		100		147.06		Healthy Weight		Train
56		Female		23.8088		Siemens		Siemens - SOMATOM Definition Flash		0.345703		0.345703		0.699997		100		147.06		Healthy Weight		Train
56		Female		23.8088		Siemens		Siemens - SOMATOM Definition Flash		0.345703		0.345703		0.699997		100		147.06		Healthy Weight		Train
56		Female		23.8088		Siemens		Siemens - SOMATOM Definition Flash		0.345703		0.345703		0.699997		100		147.06		Healthy Weight		Train
56		Female		23.8088		Siemens		Siemens - SOMATOM Definition Flash		0.345703		0.345703		0.699997		100		147.06		Healthy Weight		Train
56		Female		23.8088		Siemens		Siemens - SOMATOM Definition Flash		0.345703		0.345703		0.699997		100		147.345		Healthy Weight		Train
56		Female		23.8088		Siemens		Siemens - SOMATOM Definition Flash		0.345703		0.345703		0.699997		100		147.345		Healthy Weight		Train
56		Female		23.8367		Siemens		Siemens - SOMATOM Definition Flash		0.345703		0.345703		0.699997		100		147.345		Healthy Weight		Train
56		Female		23.8498		Siemens		Siemens - SOMATOM Definition Flash		0.345703		0.345703		0.699997		100		147.345		Healthy Weight		Train
56		Female		23.8751		Siemens		Siemens - SOMATOM Definition Flash		0.345703		0.345703		0.699997		100		147.345		Healthy Weight		Train
56		Female		23.8751		Siemens		Siemens - SOMATOM Definition Flash		0.345703		0.345703		0.699997		100		147.63		Healthy Weight		Train
56		Female		23.8751		Siemens		Siemens - SOMATOM Definition Flash		0.347656		0.347656		0.699997		100		147.63		Healthy Weight		Train
56		Female		23.8895		Siemens		Siemens - SOMATOM Definition Flash		0.347656		0.347656		0.699997		100		147.654		Healthy Weight		Train
56		Female		23.8895		Siemens		Siemens - SOMATOM Definition Flash		0.347656		0.347656		0.699997		100		148.2		Healthy Weight		Train
56		Female		23.8895		Siemens		Siemens - SOMATOM Definition Flash		0.347656		0.347656		0.699997		100		148.2		Healthy Weight		Train
56		Female		23.8895		Siemens		Siemens - SOMATOM Definition Flash		0.347656		0.347656		0.699997		100		148.2		Healthy Weight		Train
56		Female		23.8895		Siemens		Siemens - SOMATOM Definition Flash		0.347656		0.347656		0.699997		100		148.77		Healthy Weight		Train
56		Female		23.9		Siemens		Siemens - SOMATOM Definition Flash		0.347656		0.347656		0.699997		100		149.34		Healthy Weight		Train
56		Female		23.9		Siemens		Siemens - SOMATOM Definition Flash		0.347656		0.347656		0.699997		100		149.34		Healthy Weight		Train
56		Female		23.9		Siemens		Siemens - SOMATOM Definition Flash		0.347656		0.347656		0.699997		100		149.34		Healthy Weight		Train
56		Female		23.9188		Siemens		Siemens - SOMATOM Definition Flash		0.347656		0.347656		0.699997		100		149.34		Healthy Weight		Train
56		Female		23.9188		Siemens		Siemens - SOMATOM Definition Flash		0.347656		0.347656		0.699997		100		149.34		Healthy Weight		Train
56		Female		23.9249		Siemens		Siemens - SOMATOM Definition Flash		0.347656		0.347656		0.699997		100		149.34		Healthy Weight		Train
56		Female		23.9249		Siemens		Siemens - SOMATOM Definition Flash		0.347656		0.347656		0.699997		100		149.34		Healthy Weight		Train
56		Female		23.9249		Siemens		Siemens - SOMATOM Definition Flash		0.347656		0.347656		0.699997		100		149.34		Healthy Weight		Train
56		Female		23.939		Siemens		Siemens - SOMATOM Definition Flash		0.347656		0.347656		0.699997		100		149.34		Healthy Weight		Train
56		Female		23.939		Siemens		Siemens - SOMATOM Definition Flash		0.347656		0.347656		0.699997		100		149.34		Healthy Weight		Train
56		Female		23.9512		Siemens		Siemens - SOMATOM Definition Flash		0.347656		0.347656		0.699997		100		151.05		Healthy Weight		Train
56		Female		23.9512		Siemens		Siemens - SOMATOM Definition Flash		0.347656		0.347656		0.699997		100		152.19		Healthy Weight		Train
56		Female		23.9591		Siemens		Siemens - SOMATOM Definition Flash		0.347656		0.347656		0.699997		100		152.19		Healthy Weight		Train
56		Female		23.9591		Siemens		Siemens - SOMATOM Definition Flash		0.347656		0.347656		0.699997		100		153.045		Healthy Weight		Train
56		Female		23.9869		Siemens		Siemens - SOMATOM Definition Flash		0.347656		0.347656		0.699997		100		153.045		Healthy Weight		Train
56		Female		23.9995		Siemens		Siemens - SOMATOM Definition Flash		0.347656		0.347656		0.699997		100		153.33		Healthy Weight		Train
56		Female		23.9995		Siemens		Siemens - SOMATOM Definition Flash		0.347656		0.347656		0.699997		100		153.33		Healthy Weight		Train
56		Female		24		Siemens		Siemens - SOMATOM Definition Flash		0.347656		0.347656		0.699997		100		154.755		Healthy Weight		Train
56		Female		24		Siemens		Siemens - SOMATOM Definition Flash		0.347656		0.347656		0.699997		100		154.755		Healthy Weight		Train
56		Female		24.0882		Siemens		Siemens - SOMATOM Definition Flash		0.347656		0.347656		0.699997		100		155.04		Healthy Weight		Train
56		Female		24.0882		Siemens		Siemens - SOMATOM Definition Flash		0.347656		0.347656		0.699997		100		155.04		Healthy Weight		Train
56		Female		24.0882		Siemens		Siemens - SOMATOM Definition Flash		0.349609		0.349609		0.699997		100		155.04		Healthy Weight		Train
56		Female		24.0882		Siemens		Siemens - SOMATOM Definition Flash		0.349609		0.349609		0.699997		100		156.465		Healthy Weight		Train
56		Female		24.1		Siemens		Siemens - SOMATOM Definition Flash		0.349609		0.349609		0.699997		100		156.465		Healthy Weight		Train
56		Female		24.1		Siemens		Siemens - SOMATOM Definition Flash		0.349609		0.349609		0.699997		100		156.512		Healthy Weight		Train
57		Female		24.1		Siemens		Siemens - SOMATOM Definition Flash		0.349609		0.349609		0.699997		100		159.315		Healthy Weight		Train
57		Female		24.1		Siemens		Siemens - SOMATOM Definition Flash		0.349609		0.349609		0.699997		100		159.315		Healthy Weight		Train
57		Female		24.1		Siemens		Siemens - SOMATOM Definition Flash		0.351562		0.351562		0.699997		100		159.315		Healthy Weight		Train
57		Female		24.1		Siemens		Siemens - SOMATOM Definition Flash		0.351562		0.351562		0.699997		100		159.885		Healthy Weight		Train
57		Female		24.1		Siemens		Siemens - SOMATOM Definition Flash		0.351562		0.351562		0.699997		100		159.885		Healthy Weight		Train
57		Female		24.1		Siemens		Siemens - SOMATOM Definition Flash		0.351562		0.351562		0.699997		100		160.74		Healthy Weight		Train
57		Female		24.1		Siemens		Siemens - SOMATOM Definition Flash		0.351562		0.351562		0.699997		100		160.74		Healthy Weight		Train
57		Female		24.1517		Siemens		Siemens - SOMATOM Definition Flash		0.351562		0.351562		0.699997		100		161.31		Healthy Weight		Train
57		Female		24.1517		Siemens		Siemens - SOMATOM Definition Flash		0.351562		0.351562		0.699997		100		162.45		Healthy Weight		Train
57		Female		24.1517		Siemens		Siemens - SOMATOM Definition Flash		0.351562		0.351562		0.699997		100		162.735		Healthy Weight		Train
57		Male		24.1517		Siemens		Siemens - SOMATOM Definition Flash		0.351562		0.351562		0.699997		100		162.735		Healthy Weight		Train
57		Male		24.1517		Siemens		Siemens - SOMATOM Definition Flash		0.351562		0.351562		0.699997		100		163.305		Healthy Weight		Train
57		Male		24.1517		Siemens		Siemens - SOMATOM Definition Flash		0.351562		0.351562		0.699997		100		163.305		Healthy Weight		Train
57		Male		24.1517		Siemens		Siemens - SOMATOM Definition Flash		0.351562		0.351562		0.699997		100		163.305		Healthy Weight		Train
57		Male		24.1517		Siemens		Siemens - SOMATOM Definition Flash		0.351562		0.351562		0.699997		100		163.305		Healthy Weight		Train
57		Male		24.1517		Siemens		Siemens - SOMATOM Definition Flash		0.351562		0.351562		0.699997		100		163.305		Healthy Weight		Train
57		Male		24.2		Siemens		Siemens - SOMATOM Definition Flash		0.351562		0.351562		0.699997		100		163.305		Healthy Weight		Train
57		Male		24.2123		Siemens		Siemens - SOMATOM Definition Flash		0.351562		0.351562		0.699997		100		163.305		Healthy Weight		Train
57		Male		24.2123		Siemens		Siemens - SOMATOM Definition Flash		0.351562		0.351562		0.699997		100		165.015		Healthy Weight		Train
57		Male		24.2123		Siemens		Siemens - SOMATOM Definition Flash		0.351562		0.351562		0.699997		100		165.585		Healthy Weight		Train
57		Male		24.2123		Siemens		Siemens - SOMATOM Definition Flash		0.351562		0.351562		0.699997		100		165.585		Healthy Weight		Train
57		Male		24.2202		Siemens		Siemens - SOMATOM Definition Flash		0.351562		0.351562		0.699997		100		165.585		Healthy Weight		Train
57		Male		24.2202		Siemens		Siemens - SOMATOM Definition Flash		0.351562		0.351562		0.699997		100		166.155		Healthy Weight		Train
57		Male		24.2215		Siemens		Siemens - SOMATOM Definition Flash		0.351562		0.351562		0.699997		100		166.155		Healthy Weight		Train
57		Male		24.2215		Siemens		Siemens - SOMATOM Definition Flash		0.351562		0.351562		0.699997		100		166.44		Healthy Weight		Train
57		Male		24.2215		Siemens		Siemens - SOMATOM Definition Flash		0.351562		0.351562		0.699997		100		168.435		Healthy Weight		Train
57		Male		24.2215		Siemens		Siemens - SOMATOM Definition Flash		0.351562		0.351562		0.699997		100		168.435		Healthy Weight		Train
57		Male		24.2424		Siemens		Siemens - SOMATOM Definition Flash		0.351562		0.351562		0.699997		100		168.435		Healthy Weight		Train
57		Male		24.2424		Siemens		Siemens - SOMATOM Definition Flash		0.351562		0.351562		0.699997		100		168.435		Healthy Weight		Train
57		Male		24.2424		Siemens		Siemens - SOMATOM Definition Flash		0.351562		0.351562		0.699997		100		168.435		Healthy Weight		Train
57		Male		24.2424		Siemens		Siemens - SOMATOM Definition Flash		0.351562		0.351562		0.699997		100		168.435		Healthy Weight		Train
57		Male		24.2424		Siemens		Siemens - SOMATOM Definition Flash		0.351562		0.351562		0.699997		100		168.435		Healthy Weight		Train
57		Male		24.2424		Siemens		Siemens - SOMATOM Definition Flash		0.351562		0.351562		0.699997		100		169.005		Healthy Weight		Train
57		Male		24.2803		Siemens		Siemens - SOMATOM Definition Flash		0.351562		0.351562		0.699997		100		169.005		Healthy Weight		Train
57		Male		24.3		Siemens		Siemens - SOMATOM Definition Flash		0.351562		0.351562		0.699997		100		169.005		Healthy Weight		Train
57		Male		24.3		Siemens		Siemens - SOMATOM Definition Flash		0.351562		0.351562		0.699997		100		169.005		Healthy Weight		Train
57		Male		24.3		Siemens		Siemens - SOMATOM Definition Flash		0.351562		0.351562		0.699997		100		169.005		Healthy Weight		Train
57		Male		24.3		Siemens		Siemens - SOMATOM Definition Flash		0.351562		0.351562		0.699997		100		169.005		Healthy Weight		Train
57		Male		24.3		Siemens		Siemens - SOMATOM Definition Flash		0.351562		0.351562		0.699997		100		169.005		Healthy Weight		Train
57		Male		24.3		Siemens		Siemens - SOMATOM Definition Flash		0.351562		0.351562		0.699997		100		169.005		Healthy Weight		Train
57		Male		24.3		Siemens		Siemens - SOMATOM Definition Flash		0.351562		0.351562		0.699997		100		169.005		Healthy Weight		Train
57		Male		24.3		Siemens		Siemens - SOMATOM Definition Flash		0.351562		0.351562		0.699997		100		169.005		Healthy Weight		Train
57		Male		24.3		Siemens		Siemens - SOMATOM Definition Flash		0.351562		0.351562		0.699997		100		169.005		Healthy Weight		Train
57		Male		24.3		Siemens		Siemens - SOMATOM Definition Flash		0.351562		0.351562		0.699997		100		169.005		Healthy Weight		Train
57		Male		24.3		Siemens		Siemens - SOMATOM Definition Flash		0.351562		0.351562		0.699997		100		169.005		Healthy Weight		Train
57		Male		24.3		Siemens		Siemens - SOMATOM Definition Flash		0.351562		0.351562		0.699997		100		169.005		Healthy Weight		Train
57		Male		24.3072		Siemens		Siemens - SOMATOM Definition Flash		0.351562		0.351562		0.699997		100		169.005		Healthy Weight		Train
57		Male		24.3375		Siemens		Siemens - SOMATOM Definition Flash		0.351562		0.351562		0.699997		100		169.005		Healthy Weight		Train
57		Male		24.3375		Siemens		Siemens - SOMATOM Definition Flash		0.351562		0.351562		0.699997		100		169.005		Healthy Weight		Train
57		Male		24.3375		Siemens		Siemens - SOMATOM Definition Flash		0.351562		0.351562		0.699997		100		169.29		Healthy Weight		Train
57		Male		24.3375		Siemens		Siemens - SOMATOM Definition Flash		0.351562		0.351562		0.699997		100		169.29		Healthy Weight		Train
57		Male		24.3375		Siemens		Siemens - SOMATOM Definition Flash		0.351562		0.351562		0.699997		100		169.29		Healthy Weight		Train
57		Male		24.3375		Siemens		Siemens - SOMATOM Definition Flash		0.351562		0.351562		0.699997		100		169.29		Healthy Weight		Train
57		Male		24.3375		Siemens		Siemens - SOMATOM Definition Flash		0.351562		0.351562		0.699997		100		169.29		Healthy Weight		Train
57		Male		24.39		Siemens		Siemens - SOMATOM Definition Flash		0.351562		0.351562		0.699997		100		169.29		Healthy Weight		Train
57		Male		24.39		Siemens		Siemens - SOMATOM Definition Flash		0.351562		0.351562		0.699997		100		169.29		Healthy Weight		Train
58		Male		24.39		Siemens		Siemens - SOMATOM Definition Flash		0.351562		0.351562		0.699997		100		170.145		Healthy Weight		Train
58		Male		24.39		Siemens		Siemens - SOMATOM Definition Flash		0.351562		0.351562		0.699997		100		170.145		Healthy Weight		Train
58		Male		24.39		Siemens		Siemens - SOMATOM Definition Flash		0.351562		0.351562		0.699997		100		170.145		Healthy Weight		Train
58		Male		24.39		Siemens		Siemens - SOMATOM Definition Flash		0.351562		0.351562		0.699997		100		170.145		Healthy Weight		Train
58		Male		24.39		Siemens		Siemens - SOMATOM Definition Flash		0.351562		0.351562		0.699997		100		170.145		Healthy Weight		Train
58		Male		24.39		Siemens		Siemens - SOMATOM Definition Flash		0.351562		0.351562		0.699997		100		170.43		Healthy Weight		Train
58		Male		24.39		Siemens		Siemens - SOMATOM Definition Flash		0.351562		0.351562		0.699997		100		170.43		Healthy Weight		Train
58		Male		24.3911		Siemens		Siemens - SOMATOM Definition Flash		0.351562		0.351562		0.699997		100		170.43		Healthy Weight		Train
58		Male		24.3911		Siemens		Siemens - SOMATOM Definition Flash		0.351562		0.351562		0.699997		100		170.43		Healthy Weight		Train
58		Male		24.3911		Siemens		Siemens - SOMATOM Definition Flash		0.351562		0.351562		0.699997		100		171		Healthy Weight		Train
58		Male		24.3911		Siemens		Siemens - SOMATOM Definition Flash		0.351562		0.351562		0.699997		100		171.57		Healthy Weight		Train
58		Male		24.4418		Siemens		Siemens - SOMATOM Definition Flash		0.351562		0.351562		0.699997		100		171.855		Healthy Weight		Train
58		Male		24.4418		Siemens		Siemens - SOMATOM Definition Flash		0.351562		0.351562		0.699997		100		171.855		Healthy Weight		Train
58		Male		24.5089		Siemens		Siemens - SOMATOM Definition Flash		0.351562		0.351562		0.699997		100		171.855		Healthy Weight		Train
58		Male		24.5156		Siemens		Siemens - SOMATOM Definition Flash		0.351562		0.351562		0.699997		100		171.855		Healthy Weight		Train
58		Male		24.5156		Siemens		Siemens - SOMATOM Definition Flash		0.351562		0.351562		0.699997		100		172.425		Healthy Weight		Train
58		Male		24.5156		Siemens		Siemens - SOMATOM Definition Flash		0.351562		0.351562		0.699997		100		172.425		Healthy Weight		Train
58		Male		24.5156		Siemens		Siemens - SOMATOM Definition Flash		0.351562		0.351562		0.699997		100		172.425		Healthy Weight		Train
58		Male		24.5156		Siemens		Siemens - SOMATOM Definition Flash		0.351562		0.351562		0.699997		100		172.71		Healthy Weight		Train
58		Male		24.5156		Siemens		Siemens - SOMATOM Definition Flash		0.351562		0.351562		0.699997		100		172.71		Healthy Weight		Train
58		Male		24.5156		Siemens		Siemens - SOMATOM Definition Flash		0.351562		0.351562		0.699997		100		172.995		Healthy Weight		Train
58		Male		24.5156		Siemens		Siemens - SOMATOM Definition Flash		0.351562		0.351562		0.699997		100		173.28		Healthy Weight		Train
58		Male		24.5156		Siemens		Siemens - SOMATOM Definition Flash		0.351562		0.351562		0.699997		100		173.28		Healthy Weight		Train
58		Male		24.6537		Siemens		Siemens - SOMATOM Definition Flash		0.351562		0.351562		0.699997		100		173.565		Healthy Weight		Train
58		Male		24.6537		Siemens		Siemens - SOMATOM Definition Flash		0.351562		0.351562		0.699997		100		173.565		Healthy Weight		Train
58		Male		24.6537		Siemens		Siemens - SOMATOM Definition Flash		0.351562		0.351562		0.699997		100		173.565		Healthy Weight		Train
58		Male		24.6559		Siemens		Siemens - SOMATOM Definition Flash		0.351562		0.351562		0.699997		100		173.565		Healthy Weight		Train
58		Male		24.6559		Siemens		Siemens - SOMATOM Definition Flash		0.351562		0.351562		0.699997		100		173.565		Healthy Weight		Train
59		Male		24.6559		Siemens		Siemens - SOMATOM Definition Flash		0.351562		0.351562		0.699997		100		173.565		Healthy Weight		Train
59		Male		24.6559		Siemens		Siemens - SOMATOM Definition Flash		0.351562		0.351562		0.699997		100		173.85		Healthy Weight		Train
59		Male		24.6755		Siemens		Siemens - SOMATOM Definition Flash		0.351562		0.351562		0.699997		100		174.135		Healthy Weight		Train
59		Male		24.6755		Siemens		Siemens - SOMATOM Definition Flash		0.351562		0.351562		0.699997		100		174.42		Healthy Weight		Train
59		Male		24.677		Siemens		Siemens - SOMATOM Definition Flash		0.351562		0.351562		0.699997		100		174.42		Healthy Weight		Train
59		Male		24.677		Siemens		Siemens - SOMATOM Definition Flash		0.351562		0.351562		0.699997		100		174.42		Healthy Weight		Train
59		Male		24.6904		Siemens		Siemens - SOMATOM Definition Flash		0.351562		0.351562		0.699997		100		174.42		Healthy Weight		Train
59		Male		24.6904		Siemens		Siemens - SOMATOM Definition Flash		0.351562		0.351562		0.699997		100		174.42		Healthy Weight		Train
59		Male		24.6914		Siemens		Siemens - SOMATOM Definition Flash		0.351562		0.351562		0.699997		100		174.99		Healthy Weight		Train
59		Male		24.6914		Siemens		Siemens - SOMATOM Definition Flash		0.351562		0.351562		0.699997		100		174.99		Healthy Weight		Train
59		Male		24.6914		Siemens		Siemens - SOMATOM Definition Flash		0.351562		0.351562		0.699997		100		175.28		Healthy Weight		Train
59		Male		24.6914		Siemens		Siemens - SOMATOM Definition Flash		0.351562		0.351562		0.699997		100		175.28		Healthy Weight		Train
59		Male		24.6914		Siemens		Siemens - SOMATOM Definition Flash		0.351562		0.351562		0.699997		100		176.7		Healthy Weight		Train
59		Male		24.6914		Siemens		Siemens - SOMATOM Definition Flash		0.351562		0.351562		0.699997		100		176.7		Healthy Weight		Train
59		Male		24.6914		Siemens		Siemens - SOMATOM Definition Flash		0.351562		0.351562		0.699997		100		176.7		Healthy Weight		Train
59		Male		24.6914		Siemens		Siemens - SOMATOM Definition Flash		0.351562		0.351562		0.699997		100		176.7		Healthy Weight		Train
59		Male		24.6914		Siemens		Siemens - SOMATOM Definition Flash		0.351562		0.351562		0.699997		100		176.7		Healthy Weight		Train
59		Male		24.7245		Siemens		Siemens - SOMATOM Definition Flash		0.351562		0.351562		0.699997		100		176.7		Healthy Weight		Train
59		Male		24.7245		Siemens		Siemens - SOMATOM Definition Flash		0.351562		0.351562		0.699997		100		176.7		Healthy Weight		Train
59		Male		24.7245		Siemens		Siemens - SOMATOM Definition Flash		0.351562		0.351562		0.699997		100		176.7		Healthy Weight		Train
59		Male		24.7245		Siemens		Siemens - SOMATOM Definition Flash		0.351562		0.351562		0.699997		100		176.7		Healthy Weight		Train
59		Male		24.7245		Siemens		Siemens - SOMATOM Definition Flash		0.351562		0.351562		0.699997		100		176.7		Healthy Weight		Train
59		Male		24.7245		Siemens		Siemens - SOMATOM Definition Flash		0.351562		0.351562		0.699997		100		176.7		Healthy Weight		Train
59		Male		24.7245		Siemens		Siemens - SOMATOM Definition Flash		0.351562		0.351562		0.699997		100		176.7		Healthy Weight		Train
59		Male		24.7245		Siemens		Siemens - SOMATOM Definition Flash		0.351562		0.351562		0.699997		100		176.7		Healthy Weight		Train
59		Male		24.7245		Siemens		Siemens - SOMATOM Definition Flash		0.351562		0.351562		0.699997		100		176.7		Healthy Weight		Train
59		Male		24.7252		Siemens		Siemens - SOMATOM Definition Flash		0.351562		0.351562		0.699997		100		177.27		Healthy Weight		Train
59		Male		24.7252		Siemens		Siemens - SOMATOM Definition Flash		0.351562		0.351562		0.699997		100		177.27		Healthy Weight		Train
59		Male		24.7252		Siemens		Siemens - SOMATOM Definition Flash		0.351562		0.351562		0.699997		100		177.27		Healthy Weight		Train
59		Male		24.8		Siemens		Siemens - SOMATOM Definition Flash		0.351562		0.351562		0.699997		100		177.27		Healthy Weight		Train
59		Male		24.8		Siemens		Siemens - SOMATOM Definition Flash		0.351562		0.351562		0.699997		100		177.555		Healthy Weight		Train
59		Male		24.8		Siemens		Siemens - SOMATOM Definition Flash		0.351562		0.351562		0.699997		100		177.555		Healthy Weight		Train
59		Male		24.8		Siemens		Siemens - SOMATOM Definition Flash		0.351562		0.351562		0.699997		100		177.555		Healthy Weight		Train
59		Male		24.811		Siemens		Siemens - SOMATOM Definition Flash		0.351562		0.351562		0.699997		100		177.555		Healthy Weight		Train
59		Male		24.811		Siemens		Siemens - SOMATOM Definition Flash		0.351562		0.351562		0.699997		100		177.555		Healthy Weight		Train
59		Male		24.811		Siemens		Siemens - SOMATOM Definition Flash		0.351562		0.351562		0.699997		100		177.555		Healthy Weight		Train
59		Male		24.811		Siemens		Siemens - SOMATOM Definition Flash		0.351562		0.351562		0.699997		100		177.555		Healthy Weight		Train
59		Male		24.841		Siemens		Siemens - SOMATOM Definition Flash		0.351562		0.351562		0.699997		100		178.125		Healthy Weight		Train
59		Male		24.9135		Siemens		Siemens - SOMATOM Definition Flash		0.351562		0.351562		0.699997		100		178.125		Healthy Weight		Train
59		Male		24.9135		Siemens		Siemens - SOMATOM Definition Flash		0.351562		0.351562		0.699997		100		179.265		Healthy Weight		Train
59		Male		24.9337		Siemens		Siemens - SOMATOM Definition Flash		0.353516		0.353516		0.699997		100		179.265		Healthy Weight		Train
59		Male		24.9337		Siemens		Siemens - SOMATOM Definition Flash		0.353516		0.353516		0.699997		100		179.265		Healthy Weight		Train
59		Male		24.9337		Siemens		Siemens - SOMATOM Definition Flash		0.353516		0.353516		0.699997		100		179.265		Healthy Weight		Train
59		Male		24.9337		Siemens		Siemens - SOMATOM Definition Flash		0.353516		0.353516		0.699997		100		179.265		Healthy Weight		Train
59		Male		24.97		Siemens		Siemens - SOMATOM Definition Flash		0.353516		0.353516		0.699997		100		179.265		Healthy Weight		Train
59		Male		24.97		Siemens		Siemens - SOMATOM Definition Flash		0.353516		0.353516		0.699997		100		179.265		Healthy Weight		Train
59		Male		24.9761		Siemens		Siemens - SOMATOM Definition Flash		0.353516		0.353516		0.699997		100		179.265		Healthy Weight		Train
59		Male		24.977		Siemens		Siemens - SOMATOM Definition Flash		0.355469		0.355469		0.699997		100		179.265		Healthy Weight		Train
59		Male		24.977		Siemens		Siemens - SOMATOM Definition Flash		0.355469		0.355469		0.699997		100		179.265		Healthy Weight		Train
59		Male		25		Siemens		Siemens - SOMATOM Definition Flash		0.356383		0.356383		0.699997		100		179.265		Healthy Weight		Train
59		Male		25		Siemens		Siemens - SOMATOM Definition Flash		0.356383		0.356383		0.699997		100		179.265		Healthy Weight		Train
59		Male		25		Siemens		Siemens - SOMATOM Definition Flash		0.357422		0.357422		0.699997		100		179.265		Healthy Weight		Train
59		Male		25		Siemens		Siemens - SOMATOM Definition Flash		0.357422		0.357422		0.699997		100		179.265		Healthy Weight		Train
59		Male		25		Siemens		Siemens - SOMATOM Definition Flash		0.357422		0.357422		0.699997		100		179.265		Healthy Weight		Train
59		Male		25		Siemens		Siemens - SOMATOM Definition Flash		0.357422		0.357422		0.699997		100		179.265		Healthy Weight		Train
59		Male		25		Siemens		Siemens - SOMATOM Definition Flash		0.357422		0.357422		0.699997		100		179.265		Healthy Weight		Train
59		Male		25		Siemens		Siemens - SOMATOM Definition Flash		0.357422		0.357422		0.699997		100		179.265		Healthy Weight		Train
59		Male		25.06		Siemens		Siemens - SOMATOM Definition Flash		0.357422		0.357422		0.699997		100		179.265		Overweight		Train
59		Male		25.06		Siemens		Siemens - SOMATOM Definition Flash		0.357422		0.357422		0.699997		100		179.265		Overweight		Train
59		Male		25.06		Siemens		Siemens - SOMATOM Definition Flash		0.357422		0.357422		0.699997		100		180.12		Overweight		Train
59		Male		25.06		Siemens		Siemens - SOMATOM Definition Flash		0.357816		0.357816		0.699997		100		180.12		Overweight		Train
59		Male		25.0693		Siemens		Siemens - SOMATOM Definition Flash		0.358818		0.358818		0.699997		100		180.12		Overweight		Train
59		Male		25.0693		Siemens		Siemens - SOMATOM Definition Flash		0.359375		0.359375		0.699997		100		180.12		Overweight		Train
59		Male		25.0693		Siemens		Siemens - SOMATOM Definition Flash		0.359375		0.359375		0.699997		100		180.12		Overweight		Train
59		Male		25.0693		Siemens		Siemens - SOMATOM Definition Flash		0.359375		0.359375		0.699997		100		180.12		Overweight		Train
59		Male		25.0693		Siemens		Siemens - SOMATOM Definition Flash		0.359375		0.359375		0.699997		100		180.975		Overweight		Train
59		Male		25.0693		Siemens		Siemens - SOMATOM Definition Flash		0.359375		0.359375		0.699997		100		180.975		Overweight		Train
59		Male		25.0693		Siemens		Siemens - SOMATOM Definition Flash		0.359375		0.359375		0.699997		100		180.975		Overweight		Train
60		Male		25.0693		Siemens		Siemens - SOMATOM Definition Flash		0.359375		0.359375		0.699997		100		181.545		Overweight		Train
60		Male		25.1		Siemens		Siemens - SOMATOM Definition Flash		0.359375		0.359375		0.699997		100		181.545		Overweight		Train
60		Male		25.1		Siemens		Siemens - SOMATOM Definition Flash		0.359375		0.359375		0.699997		100		181.545		Overweight		Train
60		Male		25.1		Siemens		Siemens - SOMATOM Definition Flash		0.359375		0.359375		0.699997		100		181.545		Overweight		Train
60		Male		25.1		Siemens		Siemens - SOMATOM Definition Flash		0.359375		0.359375		0.699997		100		181.83		Overweight		Train
60		Male		25.1		Siemens		Siemens - SOMATOM Definition Flash		0.359375		0.359375		0.699997		100		181.83		Overweight		Train
60		Male		25.1		Siemens		Siemens - SOMATOM Definition Flash		0.359375		0.359375		0.699997		100		181.83		Overweight		Train
60		Male		25.1		Siemens		Siemens - SOMATOM Definition Flash		0.359375		0.359375		0.699997		100		181.83		Overweight		Train
60		Male		25.1429		Siemens		Siemens - SOMATOM Definition Flash		0.359375		0.359375		0.699997		100		183.825		Overweight		Train
60		Male		25.1429		Siemens		Siemens - SOMATOM Definition Flash		0.359375		0.359375		0.699997		100		184.11		Overweight		Train
60		Male		25.1486		Siemens		Siemens - SOMATOM Definition Flash		0.359375		0.359375		0.699997		100		184.11		Overweight		Train
60		Male		25.1486		Siemens		Siemens - SOMATOM Definition Flash		0.359375		0.359375		0.699997		100		184.965		Overweight		Train
60		Male		25.1559		Siemens		Siemens - SOMATOM Definition Flash		0.359375		0.359375		0.699997		100		185.25		Overweight		Train
60		Male		25.1559		Siemens		Siemens - SOMATOM Definition Flash		0.359375		0.359375		0.699997		100		185.25		Overweight		Train
60		Male		25.1559		Siemens		Siemens - SOMATOM Definition Flash		0.359375		0.359375		0.699997		100		185.25		Overweight		Train
60		Male		25.1559		Siemens		Siemens - SOMATOM Definition Flash		0.361328		0.361328		0.699997		100		185.25		Overweight		Train
60		Male		25.1559		Siemens		Siemens - SOMATOM Definition Flash		0.361328		0.361328		0.699997		100		185.25		Overweight		Train
60		Male		25.1559		Siemens		Siemens - SOMATOM Definition Flash		0.361328		0.361328		0.699997		100		185.25		Overweight		Train
60		Male		25.1559		Siemens		Siemens - SOMATOM Definition Flash		0.361328		0.361328		0.699997		100		185.25		Overweight		Train
60		Male		25.1559		Siemens		Siemens - SOMATOM Definition Flash		0.361328		0.361328		0.699997		100		185.25		Overweight		Train
60		Male		25.1559		Siemens		Siemens - SOMATOM Definition Flash		0.361328		0.361328		0.699997		100		186.105		Overweight		Train
60		Male		25.1559		Siemens		Siemens - SOMATOM Definition Flash		0.362816		0.362816		0.699997		100		186.105		Overweight		Train
60		Male		25.1808		Siemens		Siemens - SOMATOM Definition Flash		0.363281		0.363281		0.699997		100		186.39		Overweight		Train
60		Male		25.2		Siemens		Siemens - SOMATOM Definition Flash		0.363281		0.363281		0.699997		100		186.39		Overweight		Train
60		Male		25.2		Siemens		Siemens - SOMATOM Definition Flash		0.363281		0.363281		0.699997		100		186.39		Overweight		Train
60		Male		25.2		Siemens		Siemens - SOMATOM Definition Flash		0.363281		0.363281		0.699997		100		186.39		Overweight		Train
60		Male		25.2		Siemens		Siemens - SOMATOM Definition Flash		0.363281		0.363281		0.699997		100		186.39		Overweight		Train
60		Male		25.2		Siemens		Siemens - SOMATOM Definition Flash		0.363281		0.363281		0.699997		100		187.53		Overweight		Train
60		Male		25.2		Siemens		Siemens - SOMATOM Definition Flash		0.363281		0.363281		0.699997		100		187.53		Overweight		Train
61		Male		25.2		Siemens		Siemens - SOMATOM Definition Flash		0.363281		0.363281		0.699997		100		187.53		Overweight		Train
61		Male		25.2		Siemens		Siemens - SOMATOM Definition Flash		0.365234		0.365234		0.699997		100		187.815		Overweight		Train
61		Male		25.2092		Siemens		Siemens - SOMATOM Definition Flash		0.365234		0.365234		0.699997		100		187.815		Overweight		Train
61		Male		25.2092		Siemens		Siemens - SOMATOM Definition Flash		0.365234		0.365234		0.699997		100		187.815		Overweight		Train
61		Male		25.2418		Siemens		Siemens - SOMATOM Definition Flash		0.365234		0.365234		0.699997		100		189.24		Overweight		Train
61		Male		25.2418		Siemens		Siemens - SOMATOM Definition Flash		0.365234		0.365234		0.699997		100		189.24		Overweight		Train
61		Male		25.2493		Siemens		Siemens - SOMATOM Definition Flash		0.365234		0.365234		0.699997		100		189.24		Overweight		Train
61		Male		25.2493		Siemens		Siemens - SOMATOM Definition Flash		0.365234		0.365234		0.699997		100		189.24		Overweight		Train
61		Male		25.25		Siemens		Siemens - SOMATOM Definition Flash		0.365234		0.365234		0.699997		100		189.525		Overweight		Train
61		Male		25.3069		Siemens		Siemens - SOMATOM Definition Flash		0.365234		0.365234		0.699997		100		189.525		Overweight		Train
61		Male		25.3069		Siemens		Siemens - SOMATOM Definition Flash		0.366379		0.366379		0.699997		100		189.525		Overweight		Train
61		Male		25.3069		Siemens		Siemens - SOMATOM Definition Flash		0.366379		0.366379		0.699997		100		189.525		Overweight		Train
61		Male		25.3069		Siemens		Siemens - SOMATOM Definition Flash		0.367188		0.367188		0.699997		100		189.525		Overweight		Train
61		Male		25.3069		Siemens		Siemens - SOMATOM Definition Flash		0.367188		0.367188		0.699997		100		189.81		Overweight		Train
61		Male		25.3444		Siemens		Siemens - SOMATOM Definition Flash		0.367188		0.367188		0.699997		100		189.81		Overweight		Train
61		Male		25.3444		Siemens		Siemens - SOMATOM Definition Flash		0.367188		0.367188		0.699997		100		189.81		Overweight		Train
61		Male		25.3515		Siemens		Siemens - SOMATOM Definition Flash		0.367188		0.367188		0.699997		100		189.81		Overweight		Train
61		Male		25.3515		Siemens		Siemens - SOMATOM Definition Flash		0.367188		0.367188		0.699997		100		189.81		Overweight		Train
61		Male		25.3515		Siemens		Siemens - SOMATOM Definition Flash		0.367188		0.367188		0.699997		100		189.81		Overweight		Train
61		Male		25.3515		Siemens		Siemens - SOMATOM Definition Flash		0.367188		0.367188		0.699997		100		189.81		Overweight		Train
61		Male		25.3515		Siemens		Siemens - SOMATOM Definition Flash		0.367188		0.367188		0.699997		100		189.81		Overweight		Train
61		Male		25.3515		Siemens		Siemens - SOMATOM Definition Flash		0.367188		0.367188		0.699997		100		190.665		Overweight		Train
61		Male		25.3815		Siemens		Siemens - SOMATOM Definition Flash		0.367188		0.367188		0.699997		100		190.665		Overweight		Train
61		Male		25.3902		Siemens		Siemens - SOMATOM Definition Flash		0.367188		0.367188		0.699997		100		190.665		Overweight		Train
61		Male		25.3902		Siemens		Siemens - SOMATOM Definition Flash		0.367188		0.367188		0.699997		100		191.52		Overweight		Train
61		Male		25.3902		Siemens		Siemens - SOMATOM Definition Flash		0.367188		0.367188		0.699997		100		191.52		Overweight		Train
61		Male		25.3906		Siemens		Siemens - SOMATOM Definition Flash		0.367188		0.367188		0.699997		100		192.945		Overweight		Train
61		Male		25.3906		Siemens		Siemens - SOMATOM Definition Flash		0.367188		0.367188		0.699997		100		192.945		Overweight		Train
61		Male		25.4		Siemens		Siemens - SOMATOM Definition Flash		0.367188		0.367188		0.699997		100		192.945		Overweight		Train
61		Male		25.4375		Siemens		Siemens - SOMATOM Definition Flash		0.369141		0.369141		0.699997		100		194.37		Overweight		Train
61		Male		25.4375		Siemens		Siemens - SOMATOM Definition Flash		0.369141		0.369141		0.699997		100		194.655		Overweight		Train
61		Male		25.462		Siemens		Siemens - SOMATOM Definition Flash		0.37		0.37		0.699997		100		194.655		Overweight		Train
61		Male		25.462		Siemens		Siemens - SOMATOM Definition Flash		0.37		0.37		0.699997		100		194.655		Overweight		Train
61		Male		25.5102		Siemens		Siemens - SOMATOM Definition Flash		0.37		0.37		0.699997		100		194.655		Overweight		Train
61		Male		25.5102		Siemens		Siemens - SOMATOM Definition Flash		0.37		0.37		0.699997		100		194.655		Overweight		Train
61		Male		25.5588		Siemens		Siemens - SOMATOM Definition Flash		0.371094		0.371094		0.699997		100		194.655		Overweight		Train
61		Male		25.5588		Siemens		Siemens - SOMATOM Definition Flash		0.371094		0.371094		0.699997		100		194.655		Overweight		Train
61		Male		25.5593		Siemens		Siemens - SOMATOM Definition Flash		0.371094		0.371094		0.699997		100		195.225		Overweight		Train
61		Male		25.5922		Siemens		Siemens - SOMATOM Definition Flash		0.371094		0.371094		0.699997		100		195.225		Overweight		Train
61		Male		25.5922		Siemens		Siemens - SOMATOM Definition Flash		0.371094		0.371094		0.699997		100		195.51		Overweight		Train
61		Male		25.6		Siemens		Siemens - SOMATOM Definition Flash		0.371094		0.371094		0.699997		100		195.51		Overweight		Train
61		Male		25.6		Siemens		Siemens - SOMATOM Definition Flash		0.371094		0.371094		0.699997		100		195.51		Overweight		Train
61		Male		25.6		Siemens		Siemens - SOMATOM Definition Flash		0.371094		0.371094		0.699997		100		195.51		Overweight		Train
61		Male		25.6		Siemens		Siemens - SOMATOM Definition Flash		0.371094		0.371094		0.699997		100		195.51		Overweight		Train
61		Male		25.6055		Siemens		Siemens - SOMATOM Definition Flash		0.371094		0.371094		0.699997		100		195.51		Overweight		Train
61		Male		25.6055		Siemens		Siemens - SOMATOM Definition Flash		0.371094		0.371094		0.699997		100		195.51		Overweight		Train
61		Male		25.6173		Siemens		Siemens - SOMATOM Definition Flash		0.371094		0.371094		0.699997		100		195.795		Overweight		Train
61		Male		25.6173		Siemens		Siemens - SOMATOM Definition Flash		0.371094		0.371094		0.699997		100		195.795		Overweight		Train
61		Male		25.6173		Siemens		Siemens - SOMATOM Definition Flash		0.371094		0.371094		0.699997		100		195.795		Overweight		Train
61		Male		25.6173		Siemens		Siemens - SOMATOM Definition Flash		0.371094		0.371094		0.699997		100		195.795		Overweight		Train
61		Male		25.6173		Siemens		Siemens - SOMATOM Definition Flash		0.371094		0.371094		0.699997		100		195.795		Overweight		Train
61		Male		25.6173		Siemens		Siemens - SOMATOM Definition Flash		0.371094		0.371094		0.699997		100		195.795		Overweight		Train
61		Male		25.6173		Siemens		Siemens - SOMATOM Definition Flash		0.371094		0.371094		0.699997		100		195.795		Overweight		Train
61		Male		25.6173		Siemens		Siemens - SOMATOM Definition Flash		0.371094		0.371094		0.699997		100		196.08		Overweight		Train
61		Male		25.6173		Siemens		Siemens - SOMATOM Definition Flash		0.371094		0.371094		0.699997		100		196.08		Overweight		Train
61		Male		25.6173		Siemens		Siemens - SOMATOM Definition Flash		0.371094		0.371094		0.699997		100		196.365		Overweight		Train
61		Male		25.6173		Siemens		Siemens - SOMATOM Definition Flash		0.371094		0.371094		0.699997		100		196.365		Overweight		Train
61		Male		25.6489		Siemens		Siemens - SOMATOM Definition Flash		0.371094		0.371094		0.699997		100		196.935		Overweight		Train
61		Male		25.6896		Siemens		Siemens - SOMATOM Definition Flash		0.371094		0.371094		0.699997		100		196.935		Overweight		Train
61		Male		25.6896		Siemens		Siemens - SOMATOM Definition Flash		0.371094		0.371094		0.699997		100		196.935		Overweight		Train
61		Male		25.6896		Siemens		Siemens - SOMATOM Definition Flash		0.371094		0.371094		0.699997		100		196.935		Overweight		Train
61		Male		25.6896		Siemens		Siemens - SOMATOM Definition Flash		0.371094		0.371094		0.699997		100		196.935		Overweight		Train
61		Male		25.6896		Siemens		Siemens - SOMATOM Definition Flash		0.371094		0.371094		0.699997		100		196.935		Overweight		Train
61		Male		25.6896		Siemens		Siemens - SOMATOM Definition Flash		0.371094		0.371094		0.699997		100		196.935		Overweight		Train
61		Male		25.7		Siemens		Siemens - SOMATOM Definition Flash		0.371094		0.371094		0.699997		100		196.935		Overweight		Train
61		Male		25.7		Siemens		Siemens - SOMATOM Definition Flash		0.371094		0.371094		0.699997		100		196.935		Overweight		Train
61		Male		25.7117		Siemens		Siemens - SOMATOM Definition Flash		0.371094		0.371094		0.699997		100		197.22		Overweight		Train
61		Male		25.7117		Siemens		Siemens - SOMATOM Definition Flash		0.371094		0.371094		0.699997		100		197.22		Overweight		Train
61		Male		25.7117		Siemens		Siemens - SOMATOM Definition Flash		0.371094		0.371094		0.699997		100		197.22		Overweight		Train
61		Male		25.7959		Siemens		Siemens - SOMATOM Definition Flash		0.371094		0.371094		0.699997		100		198.93		Overweight		Train
61		Male		25.7959		Siemens		Siemens - SOMATOM Definition Flash		0.371094		0.371094		0.699997		100		198.93		Overweight		Train
61		Male		25.7959		Siemens		Siemens - SOMATOM Definition Flash		0.371094		0.371094		0.699997		100		198.93		Overweight		Train
61		Male		25.7959		Siemens		Siemens - SOMATOM Definition Flash		0.371094		0.371094		0.699997		100		198.93		Overweight		Train
61		Male		25.7959		Siemens		Siemens - SOMATOM Definition Flash		0.371094		0.371094		0.699997		100		198.93		Overweight		Train
61		Male		25.7959		Siemens		Siemens - SOMATOM Definition Flash		0.373047		0.373047		0.699997		100		199.5		Overweight		Train
61		Male		25.8264		Siemens		Siemens - SOMATOM Definition Flash		0.375		0.375		0.699997		100		199.5		Overweight		Train
61		Male		25.8264		Siemens		Siemens - SOMATOM Definition Flash		0.375		0.375		0.699997		100		199.5		Overweight		Train
61		Male		25.8264		Siemens		Siemens - SOMATOM Definition Flash		0.375		0.375		0.699997		100		199.5		Overweight		Train
61		Male		25.8264		Siemens		Siemens - SOMATOM Definition Flash		0.375		0.375		0.699997		100		199.785		Overweight		Train
61		Male		25.8264		Siemens		Siemens - SOMATOM Definition Flash		0.375		0.375		0.699997		100		199.785		Overweight		Train
61		Male		25.8264		Siemens		Siemens - SOMATOM Definition Flash		0.375		0.375		0.699997		100		199.785		Overweight		Train
61		Male		25.8264		Siemens		Siemens - SOMATOM Definition Flash		0.376953		0.376953		0.699997		100		199.785		Overweight		Train
61		Male		25.8264		Siemens		Siemens - SOMATOM Definition Flash		0.378906		0.378906		0.699997		100		199.785		Overweight		Train
61		Male		25.8645		Siemens		Siemens - SOMATOM Definition Flash		0.380859		0.380859		0.699997		100		199.785		Overweight		Train
61		Male		25.8645		Siemens		Siemens - SOMATOM Definition Flash		0.380859		0.380859		0.699997		100		199.785		Overweight		Train
61		Male		25.8645		Siemens		Siemens - SOMATOM Definition Flash		0.380859		0.380859		0.699997		100		199.785		Overweight		Train
61		Male		25.8645		Siemens		Siemens - SOMATOM Definition Flash		0.380859		0.380859		0.699997		100		200.07		Overweight		Train
61		Male		25.8806		Siemens		Siemens - SOMATOM Definition Flash		0.380859		0.380859		0.699997		100		200.07		Overweight		Train
61		Male		25.8806		Siemens		Siemens - SOMATOM Definition Flash		0.380859		0.380859		0.699997		100		201.495		Overweight		Train
61		Male		25.9107		Siemens		Siemens - SOMATOM Definition Flash		0.380859		0.380859		0.699997		100		201.495		Overweight		Train
61		Male		25.9107		Siemens		Siemens - SOMATOM Definition Flash		0.380859		0.380859		0.699997		100		201.495		Overweight		Train
61		Male		25.9107		Siemens		Siemens - SOMATOM Definition Flash		0.380859		0.380859		0.699997		100		202.35		Overweight		Train
61		Male		25.9107		Siemens		Siemens - SOMATOM Definition Flash		0.380859		0.380859		0.699997		100		202.35		Overweight		Train
61		Male		25.9107		Siemens		Siemens - SOMATOM Definition Flash		0.380859		0.380859		0.699997		100		202.35		Overweight		Train
61		Male		25.9107		Siemens		Siemens - SOMATOM Definition Flash		0.380859		0.380859		0.699997		100		202.35		Overweight		Train
61		Male		25.9516		Siemens		Siemens - SOMATOM Definition Flash		0.382812		0.382812		0.699997		100		202.35		Overweight		Train
61		Male		25.9516		Siemens		Siemens - SOMATOM Definition Flash		0.382812		0.382812		0.699997		100		202.35		Overweight		Train
61		Male		25.9516		Siemens		Siemens - SOMATOM Definition Flash		0.384766		0.384766		0.699997		100		203.775		Overweight		Train
61		Male		25.9516		Siemens		Siemens - SOMATOM Definition Flash		0.384766		0.384766		0.699997		100		204.06		Overweight		Train
61		Male		25.9516		Siemens		Siemens - SOMATOM Definition Flash		0.384766		0.384766		0.699997		100		204.06		Overweight		Train
61		Male		25.9516		Siemens		Siemens - SOMATOM Definition Flash		0.386719		0.386719		0.699997		100		204.345		Overweight		Train
61		Male		25.9924		Siemens		Siemens - SOMATOM Definition Flash		0.388672		0.388672		0.699997		100		204.345		Overweight		Train
61		Male		25.9924		Siemens		Siemens - SOMATOM Definition Flash		0.388672		0.388672		0.699997		100		204.63		Overweight		Train
61		Male		26.0146		Siemens		Siemens - SOMATOM Definition Flash		0.388672		0.388672		0.699997		100		204.63		Overweight		Train
62		Male		26.0146		Siemens		Siemens - SOMATOM Definition Flash		0.388672		0.388672		0.699997		100		205.2		Overweight		Train
62		Male		26.0276		Siemens		Siemens - SOMATOM Definition Flash		0.388672		0.388672		0.699997		100		205.2		Overweight		Train
62		Male		26.0276		Siemens		Siemens - SOMATOM Definition Flash		0.388672		0.388672		0.699997		100		205.485		Overweight		Train
62		Male		26.0617		Siemens		Siemens - SOMATOM Definition Flash		0.388672		0.388672		0.699997		100		205.485		Overweight		Train
62		Male		26.0617		Siemens		Siemens - SOMATOM Definition Flash		0.388672		0.388672		0.699997		100		206.25		Overweight		Train
62		Male		26.0933		Siemens		Siemens - SOMATOM Definition Flash		0.388672		0.388672		0.699997		100		206.25		Overweight		Train
62		Male		26.1		Siemens		Siemens - SOMATOM Definition Flash		0.390625		0.390625		0.699997		100		206.25		Overweight		Train
62		Male		26.1		Siemens		Siemens - SOMATOM Definition Flash		0.390625		0.390625		0.699997		100		206.25		Overweight		Train
62		Male		26.1		Siemens		Siemens - SOMATOM Definition Flash		0.390625		0.390625		0.699997		100		206.25		Overweight		Train
62		Male		26.1		Siemens		Siemens - SOMATOM Definition Flash		0.390625		0.390625		0.699997		100		206.91		Overweight		Train
62		Male		26.1		Siemens		Siemens - SOMATOM Definition Flash		0.390625		0.390625		0.699997		100		206.91		Overweight		Train
62		Male		26.1		Siemens		Siemens - SOMATOM Definition Flash		0.390625		0.390625		0.699997		100		206.91		Overweight		Train
62		Male		26.1224		Siemens		Siemens - SOMATOM Definition Flash		0.390625		0.390625		0.699997		100		206.91		Overweight		Train
62		Male		26.1224		Siemens		Siemens - SOMATOM Definition Flash		0.390625		0.390625		0.699997		100		206.91		Overweight		Train
62		Male		26.1224		Siemens		Siemens - SOMATOM Definition Flash		0.390625		0.390625		0.699997		100		206.91		Overweight		Train
62		Male		26.1224		Siemens		Siemens - SOMATOM Definition Flash		0.390625		0.390625		0.699997		100		206.91		Overweight		Train
62		Male		26.1224		Siemens		Siemens - SOMATOM Definition Flash		0.390625		0.390625		0.699997		100		206.91		Overweight		Train
62		Male		26.1224		Siemens		Siemens - SOMATOM Definition Flash		0.390625		0.390625		0.699997		100		207.48		Overweight		Train
62		Male		26.1427		Siemens		Siemens - SOMATOM Definition Flash		0.390625		0.390625		0.699997		100		207.48		Overweight		Train
62		Male		26.1427		Siemens		Siemens - SOMATOM Definition Flash		0.390625		0.390625		0.699997		100		207.48		Overweight		Train
62		Male		26.1719		Siemens		Siemens - SOMATOM Definition Flash		0.390625		0.390625		0.699997		100		207.48		Overweight		Train
62		Male		26.1719		Siemens		Siemens - SOMATOM Definition Flash		0.390625		0.390625		0.699997		100		207.48		Overweight		Train
62		Male		26.1719		Siemens		Siemens - SOMATOM Definition Flash		0.390625		0.390625		0.699997		100		207.48		Overweight		Train
62		Male		26.1719		Siemens		Siemens - SOMATOM Definition Flash		0.390625		0.390625		0.699997		100		208.05		Overweight		Train
62		Male		26.1719		Siemens		Siemens - SOMATOM Definition Flash		0.390625		0.390625		0.699997		100		208.05		Overweight		Train
62		Male		26.2188		Siemens		Siemens - SOMATOM Definition Flash		0.390625		0.390625		0.699997		100		208.335		Overweight		Train
62		Male		26.2188		Siemens		Siemens - SOMATOM Definition Flash		0.390625		0.390625		0.699997		100		208.335		Overweight		Train
62		Male		26.2826		Siemens		Siemens - SOMATOM Definition Flash		0.390625		0.390625		0.699997		100		208.62		Overweight		Train
62		Male		26.2826		Siemens		Siemens - SOMATOM Definition Flash		0.390625		0.390625		0.699997		100		208.62		Overweight		Train
62		Male		26.2826		Siemens		Siemens - SOMATOM Definition Flash		0.390625		0.390625		0.699997		100		209.76		Overweight		Train
62		Male		26.2826		Siemens		Siemens - SOMATOM Definition Flash		0.390625		0.390625		0.699997		100		209.76		Overweight		Train
62		Male		26.2826		Siemens		Siemens - SOMATOM Definition Flash		0.390625		0.390625		0.699997		100		209.76		Overweight		Train
62		Male		26.2826		Siemens		Siemens - SOMATOM Definition Flash		0.390625		0.390625		0.699997		100		209.76		Overweight		Train
62		Male		26.2826		Siemens		Siemens - SOMATOM Definition Flash		0.390625		0.390625		0.699997		100		209.76		Overweight		Train
62		Male		26.2826		Siemens		Siemens - SOMATOM Definition Flash		0.390625		0.390625		0.699997		100		209.76		Overweight		Train
62		Male		26.2966		Siemens		Siemens - SOMATOM Definition Flash		0.390625		0.390625		0.699997		100		209.76		Overweight		Train
62		Male		26.2966		Siemens		Siemens - SOMATOM Definition Flash		0.390625		0.390625		0.699997		100		209.76		Overweight		Train
62		Male		26.2976		Siemens		Siemens - SOMATOM Definition Flash		0.390625		0.390625		0.699997		100		210.092		Overweight		Train
62		Male		26.2976		Siemens		Siemens - SOMATOM Definition Flash		0.390625		0.390625		0.699997		100		210.9		Overweight		Train
62		Male		26.3465		Siemens		Siemens - SOMATOM Definition Flash		0.390625		0.390625		0.699997		100		210.9		Overweight		Train
62		Male		26.3656		Siemens		Siemens - SOMATOM Definition Flash		0.390625		0.390625		0.699997		100		211.185		Overweight		Train
62		Male		26.3656		Siemens		Siemens - SOMATOM Definition Flash		0.390625		0.390625		0.699997		100		211.185		Overweight		Train
62		Male		26.3656		Siemens		Siemens - SOMATOM Definition Flash		0.390625		0.390625		0.699997		100		211.47		Overweight		Train
62		Male		26.3656		Siemens		Siemens - SOMATOM Definition Flash		0.390625		0.390625		0.699997		100		211.47		Overweight		Train
62		Male		26.4		Siemens		Siemens - SOMATOM Definition Flash		0.390625		0.390625		0.699997		100		211.755		Overweight		Train
62		Male		26.4		Siemens		Siemens - SOMATOM Definition Flash		0.390625		0.390625		0.699997		100		211.755		Overweight		Train
62		Male		26.449		Siemens		Siemens - SOMATOM Definition Flash		0.390625		0.390625		0.699997		100		212.325		Overweight		Train
62		Male		26.4721		Siemens		Siemens - SOMATOM Definition Flash		0.392578		0.392578		0.699997		100		212.325		Overweight		Train
62		Male		26.4721		Siemens		Siemens - SOMATOM Definition Flash		0.392578		0.392578		0.699997		100		212.895		Overweight		Train
62		Male		26.5		Siemens		Siemens - SOMATOM Definition Flash		0.394		0.394		0.699997		100		212.895		Overweight		Train
62		Male		26.5		Siemens		Siemens - SOMATOM Definition Flash		0.394531		0.394531		0.699997		100		212.895		Overweight		Train
62		Male		26.5		Siemens		Siemens - SOMATOM Definition Flash		0.394531		0.394531		0.699997		100		212.895		Overweight		Train
62		Male		26.5		Siemens		Siemens - SOMATOM Definition Flash		0.394531		0.394531		0.699997		100		213.18		Overweight		Train
62		Male		26.5		Siemens		Siemens - SOMATOM Definition Flash		0.394531		0.394531		0.699997		100		213.18		Overweight		Train
62		Male		26.5432		Siemens		Siemens - SOMATOM Definition Flash		0.394531		0.394531		0.699997		100		213.75		Overweight		Train
62		Male		26.5432		Siemens		Siemens - SOMATOM Definition Flash		0.394531		0.394531		0.699997		100		213.75		Overweight		Train
62		Male		26.5432		Siemens		Siemens - SOMATOM Definition Flash		0.396484		0.396484		0.699997		100		213.75		Overweight		Train
62		Male		26.5432		Siemens		Siemens - SOMATOM Definition Flash		0.396484		0.396484		0.699997		100		214.035		Overweight		Train
62		Male		26.5625		Siemens		Siemens - SOMATOM Definition Flash		0.396484		0.396484		0.699997		100		214.035		Overweight		Train
62		Male		26.5668		Siemens		Siemens - SOMATOM Definition Flash		0.396484		0.396484		0.699997		100		214.035		Overweight		Train
62		Male		26.5668		Siemens		Siemens - SOMATOM Definition Flash		0.396484		0.396484		0.699997		100		214.035		Overweight		Train
62		Male		26.5731		Siemens		Siemens - SOMATOM Definition Flash		0.396484		0.396484		0.699997		100		214.035		Overweight		Train
62		Male		26.5731		Siemens		Siemens - SOMATOM Definition Flash		0.397453		0.397453		0.699997		100		214.32		Overweight		Train
62		Male		26.5731		Siemens		Siemens - SOMATOM Definition Flash		0.397453		0.397453		0.699997		100		214.32		Overweight		Train
62		Male		26.5731		Siemens		Siemens - SOMATOM Definition Flash		0.398438		0.398438		0.699997		100		214.32		Overweight		Train
62		Male		26.7299		Siemens		Siemens - SOMATOM Definition Flash		0.398438		0.398438		0.699997		100		214.605		Overweight		Train
62		Male		26.7299		Siemens		Siemens - SOMATOM Definition Flash		0.398438		0.398438		0.699997		100		214.605		Overweight		Train
62		Male		26.7539		Siemens		Siemens - SOMATOM Definition Flash		0.398438		0.398438		0.699997		100		214.605		Overweight		Train
63		Male		26.7539		Siemens		Siemens - SOMATOM Definition Flash		0.398438		0.398438		0.699997		100		214.605		Overweight		Train
63		Male		26.7698		Siemens		Siemens - SOMATOM Definition Flash		0.398438		0.398438		0.699997		100		214.605		Overweight		Train
63		Male		26.7698		Siemens		Siemens - SOMATOM Definition Flash		0.398438		0.398438		0.699997		100		214.89		Overweight		Train
63		Male		26.8136		Siemens		Siemens - SOMATOM Definition Flash		0.398438		0.398438		0.699997		100		214.89		Overweight		Train
63		Male		26.8136		Siemens		Siemens - SOMATOM Definition Flash		0.400391		0.400391		0.699997		100		215.46		Overweight		Train
63		Male		26.8274		Siemens		Siemens - SOMATOM Definition Flash		0.404297		0.404297		0.699997		100		215.46		Overweight		Train
63		Male		26.8274		Siemens		Siemens - SOMATOM Definition Flash		0.40625		0.40625		0.699997		100		215.46		Overweight		Train
63		Male		26.8386		Siemens		Siemens - SOMATOM Definition Flash		0.40625		0.40625		0.699997		100		215.46		Overweight		Train
63		Male		26.8386		Siemens		Siemens - SOMATOM Definition Flash		0.40625		0.40625		0.699997		100		215.46		Overweight		Train
63		Male		26.8519		Siemens		Siemens - SOMATOM Definition Flash		0.40625		0.40625		0.699997		100		215.46		Overweight		Train
63		Male		26.8519		Siemens		Siemens - SOMATOM Definition Flash		0.40625		0.40625		0.699997		100		215.46		Overweight		Train
63		Male		26.8785		Siemens		Siemens - SOMATOM Definition Flash		0.40625		0.40625		0.699997		100		215.46		Overweight		Train
63		Male		26.8785		Siemens		Siemens - SOMATOM Definition Flash		0.407		0.407		0.699997		100		215.46		Overweight		Train
63		Male		26.8923		Siemens		Siemens - SOMATOM Definition Flash		0.407		0.407		0.699997		100		215.46		Overweight		Train
63		Male		26.8923		Siemens		Siemens - SOMATOM Definition Flash		0.407		0.407		0.699997		100		215.46		Overweight		Train
63		Male		26.91		Siemens		Siemens - SOMATOM Definition Flash		0.407		0.407		0.699997		100		215.46		Overweight		Train
63		Male		26.91		Siemens		Siemens - SOMATOM Definition Flash		0.407		0.407		0.699997		100		215.46		Overweight		Train
63		Male		26.94		Siemens		Siemens - SOMATOM Definition Flash		0.407		0.407		0.699997		100		215.46		Overweight		Train
63		Male		26.94		Siemens		Siemens - SOMATOM Definition Flash		0.407		0.407		0.699997		100		215.46		Overweight		Train
63		Male		26.94		Siemens		Siemens - SOMATOM Definition Flash		0.407		0.407		0.699997		100		215.46		Overweight		Train
63		Male		26.94		Siemens		Siemens - SOMATOM Definition Flash		0.407051		0.407051		0.699997		100		215.46		Overweight		Train
63		Male		26.94		Siemens		Siemens - SOMATOM Definition Flash		0.407051		0.407051		0.699997		100		215.46		Overweight		Train
63		Male		26.94		Siemens		Siemens - SOMATOM Definition Flash		0.408203		0.408203		0.699997		100		215.745		Overweight		Train
63		Male		26.94		Siemens		Siemens - SOMATOM Definition Flash		0.408203		0.408203		0.699997		100		215.745		Overweight		Train
63		Male		26.9531		Siemens		Siemens - SOMATOM Definition Flash		0.410156		0.410156		0.699997		100		216.03		Overweight		Train
63		Male		26.9531		Siemens		Siemens - SOMATOM Definition Flash		0.410156		0.410156		0.699997		100		216.885		Overweight		Train
63		Male		26.986		Siemens		Siemens - SOMATOM Definition Flash		0.410156		0.410156		0.699997		100		216.885		Overweight		Train
63		Male		26.986		Siemens		Siemens - SOMATOM Definition Flash		0.410156		0.410156		0.699997		100		216.885		Overweight		Train
63		Male		26.9896		Siemens		Siemens - SOMATOM Definition Flash		0.410156		0.410156		0.699997		100		216.885		Overweight		Train
63		Male		26.9896		Siemens		Siemens - SOMATOM Definition Flash		0.410156		0.410156		0.699997		100		217.17		Overweight		Train
63		Male		26.9896		Siemens		Siemens - SOMATOM Definition Flash		0.410156		0.410156		0.699997		100		217.17		Overweight		Train
63		Male		26.9896		Siemens		Siemens - SOMATOM Definition Flash		0.410156		0.410156		0.699997		100		217.74		Overweight		Train
63		Male		27		Siemens		Siemens - SOMATOM Definition Flash		0.410156		0.410156		0.699997		100		217.74		Overweight		Train
63		Male		27		Siemens		Siemens - SOMATOM Definition Flash		0.41184		0.41184		0.699997		100		218.31		Overweight		Train
63		Male		27		Siemens		Siemens - SOMATOM Definition Flash		0.41184		0.41184		0.699997		100		218.31		Overweight		Train
63		Male		27		Siemens		Siemens - SOMATOM Definition Flash		0.41184		0.41184		0.699997		100		218.595		Overweight		Train
63		Male		27		Siemens		Siemens - SOMATOM Definition Flash		0.412109		0.412109		0.699997		100		218.595		Overweight		Train
63		Male		27.1		Siemens		Siemens - SOMATOM Definition Flash		0.412109		0.412109		0.699997		100		219.45		Overweight		Train
63		Male		27.1		Siemens		Siemens - SOMATOM Definition Flash		0.412109		0.412109		0.699997		100		219.45		Overweight		Train
63		Male		27.1		Siemens		Siemens - SOMATOM Definition Flash		0.412109		0.412109		0.699997		100		220.02		Overweight		Train
63		Male		27.1		Siemens		Siemens - SOMATOM Definition Flash		0.412109		0.412109		0.699997		100		220.02		Overweight		Train
63		Male		27.1		Siemens		Siemens - SOMATOM Definition Flash		0.414062		0.414062		0.699997		100		220.02		Overweight		Train
63		Male		27.1178		Siemens		Siemens - SOMATOM Definition Flash		0.414062		0.414062		0.699997		100		222.015		Overweight		Train
63		Male		27.1178		Siemens		Siemens - SOMATOM Definition Flash		0.414062		0.414062		0.699997		100		222.015		Overweight		Train
63		Male		27.1416		Siemens		Siemens - SOMATOM Definition Flash		0.414062		0.414062		0.699997		100		222.015		Overweight		Train
63		Male		27.1416		Siemens		Siemens - SOMATOM Definition Flash		0.414062		0.414062		0.699997		100		222.833		Overweight		Train
63		Male		27.1527		Siemens		Siemens - SOMATOM Definition Flash		0.414062		0.414062		0.699997		100		222.833		Overweight		Train
64		Male		27.1527		Siemens		Siemens - SOMATOM Definition Flash		0.414062		0.414062		0.699997		100		222.833		Overweight		Train
64		Male		27.1706		Siemens		Siemens - SOMATOM Definition Flash		0.414062		0.414062		0.699997		100		224.01		Overweight		Train
64		Male		27.1706		Siemens		Siemens - SOMATOM Definition Flash		0.415		0.415		0.699997		100		224.01		Overweight		Train
64		Male		27.1739		Siemens		Siemens - SOMATOM Definition Flash		0.415		0.415		0.699997		100		224.01		Overweight		Train
64		Male		27.1739		Siemens		Siemens - SOMATOM Definition Flash		0.415		0.415		0.699997		100		224.01		Overweight		Train
64		Male		27.1809		Siemens		Siemens - SOMATOM Definition Flash		0.415		0.415		0.699997		100		224.58		Overweight		Train
64		Male		27.1809		Siemens		Siemens - SOMATOM Definition Flash		0.416539		0.416539		0.699997		100		224.58		Overweight		Train
64		Male		27.1809		Siemens		Siemens - SOMATOM Definition Flash		0.416539		0.416539		0.699997		100		225.15		Overweight		Train
64		Male		27.1809		Siemens		Siemens - SOMATOM Definition Flash		0.417969		0.417969		0.699997		100		225.15		Overweight		Train
64		Male		27.2		Siemens		Siemens - SOMATOM Definition Flash		0.419922		0.419922		0.699997		100		225.435		Overweight		Train
64		Male		27.2		Siemens		Siemens - SOMATOM Definition Flash		0.419922		0.419922		0.699997		100		225.5		Overweight		Train
64		Male		27.2392		Siemens		Siemens - SOMATOM Definition Flash		0.421875		0.421875		0.699997		100		225.5		Overweight		Train
64		Male		27.2392		Siemens		Siemens - SOMATOM Definition Flash		0.421875		0.421875		0.699997		100		225.5		Overweight		Train
64		Male		27.2392		Siemens		Siemens - SOMATOM Definition Flash		0.426336		0.426336		0.699997		100		225.5		Overweight		Train
64		Male		27.2392		Siemens		Siemens - SOMATOM Definition Flash		0.426336		0.426336		0.699997		100		225.5		Overweight		Train
64		Male		27.2392		Siemens		Siemens - SOMATOM Definition Flash		0.426336		0.426336		0.699997		100		225.5		Overweight		Train
64		Male		27.2392		Siemens		Siemens - SOMATOM Definition Flash		0.426336		0.426336		0.699997		100		225.5		Overweight		Train
64		Male		27.2817		Siemens		Siemens - SOMATOM Definition Flash		0.426336		0.426336		0.699997		100		225.5		Overweight		Train
64		Male		27.2817		Siemens		Siemens - SOMATOM Definition Flash		0.426336		0.426336		0.699997		100		227.43		Overweight		Train
64		Male		27.2817		Siemens		Siemens - SOMATOM Definition Flash		0.426336		0.426336		0.699997		100		227.43		Overweight		Train
64		Male		27.2817		Siemens		Siemens - SOMATOM Definition Flash		0.426336		0.426336		0.699997		100		227.43		Overweight		Train
64		Male		27.2817		Siemens		Siemens - SOMATOM Definition Flash		0.426336		0.426336		0.699997		100		227.43		Overweight		Train
64		Male		27.29		Siemens		Siemens - SOMATOM Definition Flash		0.426336		0.426336		0.699997		100		229.14		Overweight		Train
64		Male		27.29		Siemens		Siemens - SOMATOM Definition Flash		0.426336		0.426336		0.699997		100		229.14		Overweight		Train
64		Male		27.29		Siemens		Siemens - SOMATOM Definition Flash		0.426336		0.426336		0.699997		100		229.14		Overweight		Train
64		Male		27.4286		Siemens		Siemens - SOMATOM Definition Flash		0.426336		0.426336		0.699997		100		229.14		Overweight		Train
64		Male		27.4286		Siemens		Siemens - SOMATOM Definition Flash		0.426336		0.426336		0.699997		100		229.425		Overweight		Train
64		Male		27.4406		Siemens		Siemens - SOMATOM Definition Flash		0.426336		0.426336		0.699997		100		229.425		Overweight		Train
64		Male		27.4406		Siemens		Siemens - SOMATOM Definition Flash		0.426336		0.426336		0.699997		100		229.71		Overweight		Train
64		Male		27.4406		Siemens		Siemens - SOMATOM Definition Flash		0.426336		0.426336		0.699997		100		229.71		Overweight		Train
64		Male		27.4406		Siemens		Siemens - SOMATOM Definition Flash		0.426336		0.426336		0.699997		100		230.28		Overweight		Train
64		Male		27.4406		Siemens		Siemens - SOMATOM Definition Flash		0.426336		0.426336		0.699997		100		230.28		Overweight		Train
64		Male		27.4406		Siemens		Siemens - SOMATOM Definition Flash		0.426336		0.426336		0.699997		100		230.565		Overweight		Train
64		Male		27.47		Siemens		Siemens - SOMATOM Definition Flash		0.426336		0.426336		0.699997		100		230.565		Overweight		Train
64		Male		27.47		Siemens		Siemens - SOMATOM Definition Flash		0.426336		0.426336		0.699997		100		230.565		Overweight		Train
64		Male		27.4717		Siemens		Siemens - SOMATOM Definition Flash		0.429		0.429		0.699997		100		230.85		Overweight		Train
64		Male		27.4717		Siemens		Siemens - SOMATOM Definition Flash		0.429		0.429		0.699997		100		230.85		Overweight		Train
64		Male		27.5		Siemens		Siemens - SOMATOM Definition Flash		0.429688		0.429688		0.699997		100		231.135		Overweight		Train
64		Male		27.5		Siemens		Siemens - SOMATOM Definition Flash		0.429688		0.429688		0.699997		100		231.135		Overweight		Train
64		Male		27.5		Siemens		Siemens - SOMATOM Definition Flash		0.429688		0.429688		0.699997		100		231.42		Overweight		Train
64		Male		27.5		Siemens		Siemens - SOMATOM Definition Flash		0.429688		0.429688		0.699997		100		231.42		Overweight		Train
64		Male		27.5482		Siemens		Siemens - SOMATOM Definition Flash		0.429688		0.429688		0.699997		100		231.42		Overweight		Train
64		Male		27.5482		Siemens		Siemens - SOMATOM Definition Flash		0.429688		0.429688		0.699997		100		231.42		Overweight		Train
64		Male		27.5482		Siemens		Siemens - SOMATOM Definition Flash		0.429688		0.429688		0.699997		100		231.42		Overweight		Train
64		Male		27.5482		Siemens		Siemens - SOMATOM Definition Flash		0.429688		0.429688		0.699997		100		231.705		Overweight		Train
64		Male		27.5482		Siemens		Siemens - SOMATOM Definition Flash		0.429688		0.429688		0.699997		100		231.705		Overweight		Train
64		Male		27.5482		Siemens		Siemens - SOMATOM Definition Flash		0.429688		0.429688		0.699997		100		231.705		Overweight		Train
64		Male		27.6		Siemens		Siemens - SOMATOM Definition Flash		0.429688		0.429688		0.699997		100		231.705		Overweight		Train
64		Male		27.6		Siemens		Siemens - SOMATOM Definition Flash		0.429688		0.429688		0.699997		100		231.99		Overweight		Train
64		Male		27.6		Siemens		Siemens - SOMATOM Definition Flash		0.429688		0.429688		0.699997		100		231.99		Overweight		Train
64		Male		27.6		Siemens		Siemens - SOMATOM Definition Flash		0.429688		0.429688		0.699997		100		232.275		Overweight		Train
64		Male		27.6361		Siemens		Siemens - SOMATOM Definition Flash		0.429688		0.429688		0.699997		100		232.275		Overweight		Train
64		Male		27.6361		Siemens		Siemens - SOMATOM Definition Flash		0.429688		0.429688		0.699997		100		232.56		Overweight		Train
64		Male		27.6601		Siemens		Siemens - SOMATOM Definition Flash		0.429688		0.429688		0.699997		100		232.56		Overweight		Train
64		Male		27.6601		Siemens		Siemens - SOMATOM Definition Flash		0.429688		0.429688		0.699997		100		232.845		Overweight		Train
64		Male		27.6601		Siemens		Siemens - SOMATOM Definition Flash		0.429688		0.429688		0.699997		100		232.845		Overweight		Train
64		Male		27.6601		Siemens		Siemens - SOMATOM Definition Flash		0.429688		0.429688		0.699997		100		233.415		Overweight		Train
64		Male		27.6601		Siemens		Siemens - SOMATOM Definition Flash		0.429688		0.429688		0.699997		100		233.415		Overweight		Train
64		Male		27.6817		Siemens		Siemens - SOMATOM Definition Flash		0.429688		0.429688		0.699997		100		233.7		Overweight		Train
64		Male		27.6817		Siemens		Siemens - SOMATOM Definition Flash		0.429688		0.429688		0.699997		100		233.7		Overweight		Train
64		Male		27.6817		Siemens		Siemens - SOMATOM Definition Flash		0.429688		0.429688		0.699997		100		233.7		Overweight		Train
64		Male		27.6817		Siemens		Siemens - SOMATOM Definition Flash		0.429688		0.429688		0.699997		100		233.7		Overweight		Train
64		Male		27.6817		Siemens		Siemens - SOMATOM Definition Flash		0.433594		0.433594		0.699997		100		233.7		Overweight		Train
64		Male		27.6817		Siemens		Siemens - SOMATOM Definition Flash		0.433594		0.433594		0.699997		100		234.555		Overweight		Train
64		Male		27.6817		Siemens		Siemens - SOMATOM Definition Flash		0.433594		0.433594		0.699997		100		234.84		Overweight		Train
65		Male		27.6817		Siemens		Siemens - SOMATOM Definition Flash		0.433594		0.433594		0.699997		100		234.84		Overweight		Train
65		Male		27.6817		Siemens		Siemens - SOMATOM Definition Flash		0.433594		0.433594		0.699997		100		235.41		Overweight		Train
65		Male		27.6817		Siemens		Siemens - SOMATOM Definition Flash		0.433594		0.433594		0.699997		100		235.41		Overweight		Train
65		Male		27.6817		Siemens		Siemens - SOMATOM Definition Flash		0.433594		0.433594		0.699997		100		235.695		Overweight		Train
65		Male		27.6817		Siemens		Siemens - SOMATOM Definition Flash		0.433594		0.433594		0.699997		100		235.695		Overweight		Train
65		Male		27.7		Siemens		Siemens - SOMATOM Definition Flash		0.433594		0.433594		0.699997		100		235.695		Overweight		Train
65		Male		27.7177		Siemens		Siemens - SOMATOM Definition Flash		0.433594		0.433594		0.699997		100		235.695		Overweight		Train
65		Male		27.7551		Siemens		Siemens - SOMATOM Definition Flash		0.433594		0.433594		0.699997		100		235.98		Overweight		Train
65		Male		27.7551		Siemens		Siemens - SOMATOM Definition Flash		0.433594		0.433594		0.699997		100		235.98		Overweight		Train
65		Male		27.7647		Siemens		Siemens - SOMATOM Definition Flash		0.433594		0.433594		0.699997		100		236.55		Overweight		Train
65		Male		27.7647		Siemens		Siemens - SOMATOM Definition Flash		0.433594		0.433594		0.699997		100		236.55		Overweight		Train
65		Male		27.7769		Siemens		Siemens - SOMATOM Definition Flash		0.433594		0.433594		0.699997		100		236.55		Overweight		Train
65		Male		27.7769		Siemens		Siemens - SOMATOM Definition Flash		0.433594		0.433594		0.699997		100		236.55		Overweight		Train
65		Male		27.7778		Siemens		Siemens - SOMATOM Definition Flash		0.43632		0.43632		0.699997		100		236.835		Overweight		Train
65		Male		27.7778		Siemens		Siemens - SOMATOM Definition Flash		0.43632		0.43632		0.699997		100		236.835		Overweight		Train
65		Male		27.8		Siemens		Siemens - SOMATOM Definition Flash		0.437684		0.437684		0.699997		100		236.835		Overweight		Train
65		Male		27.8		Siemens		Siemens - SOMATOM Definition Flash		0.443359		0.443359		0.699997		100		236.835		Overweight		Train
65		Male		27.8159		Siemens		Siemens - SOMATOM Definition Flash		0.443359		0.443359		0.699997		100		236.835		Overweight		Train
65		Male		27.853		Siemens		Siemens - SOMATOM Definition Flash		0.443359		0.443359		0.699997		100		236.835		Overweight		Train
65		Male		27.853		Siemens		Siemens - SOMATOM Definition Flash		0.443359		0.443359		0.699997		100		236.835		Overweight		Train
65		Male		27.9		Siemens		Siemens - SOMATOM Definition Flash		0.443359		0.443359		0.699997		100		236.835		Overweight		Train
65		Male		27.9		Siemens		Siemens - SOMATOM Definition Flash		0.443359		0.443359		0.699997		100		236.835		Overweight		Train
65		Male		28.0557		Siemens		Siemens - SOMATOM Definition Flash		0.443359		0.443359		0.699997		100		236.835		Overweight		Train
65		Male		28.0557		Siemens		Siemens - SOMATOM Definition Flash		0.443359		0.443359		0.699997		100		236.835		Overweight		Train
65		Male		28.0557		Siemens		Siemens - SOMATOM Definition Flash		0.449219		0.449219		0.699997		100		236.835		Overweight		Train
65		Male		28.0899		Siemens		Siemens - SOMATOM Definition Flash		0.453125		0.453125		0.699997		100		236.835		Overweight		Train
65		Male		28.0899		Siemens		Siemens - SOMATOM Definition Flash		0.453125		0.453125		0.699997		100		236.835		Overweight		Train
65		Male		28.1		Siemens		Siemens - SOMATOM Definition Flash		0.453129		0.453129		0.699997		100		236.835		Overweight		Train
65		Male		28.1		Siemens		Siemens - SOMATOM Definition Flash		0.453129		0.453129		0.699997		100		236.835		Overweight		Train
65		Male		28.1		Siemens		Siemens - SOMATOM Definition Flash		0.455797		0.455797		0.699997		100		237.12		Overweight		Train
65		Male		28.1		Siemens		Siemens - SOMATOM Definition Flash		0.458617		0.458617		0.699997		100		237.12		Overweight		Train
65		Male		28.1		Siemens		Siemens - SOMATOM Definition Flash		0.458984		0.458984		0.699997		100		237.12		Overweight		Train
65		Male		28.1		Siemens		Siemens - SOMATOM Definition Flash		0.466797		0.466797		0.699997		100		237.12		Overweight		Train
65		Male		28.1		Siemens		Siemens - SOMATOM Definition Flash		0.469		0.469		0.699997		100		237.405		Overweight		Train
65		Male		28.1		Siemens		Siemens - SOMATOM Definition Flash		0.469		0.469		0.699997		100		237.405		Overweight		Train
65		Male		28.1		Siemens		Siemens - SOMATOM Definition Flash		0.469		0.469		0.699997		100		239.4		Overweight		Train
65		Male		28.1		Siemens		Siemens - SOMATOM Definition Flash		0.469		0.469		0.699997		100		239.4		Overweight		Train
65		Male		28.1		Siemens		Siemens - SOMATOM Definition Flash		0.469		0.469		0.699997		100		239.4		Overweight		Train
65		Male		28.1		Siemens		Siemens - SOMATOM Definition Flash		0.470703		0.470703		0.699997		100		239.4		Overweight		Train
65		Male		28.1		Siemens		Siemens - SOMATOM Definition Flash		0.470703		0.470703		0.699997		100		239.4		Overweight		Train
65		Male		28.1		Siemens		Siemens - SOMATOM Definition Flash		0.470703		0.470703		0.699997		100		239.4		Overweight		Train
65		Male		28.1		Siemens		Siemens - SOMATOM Definition Flash		0.488281		0.488281		0.699997		100		239.4		Overweight		Train
65		Male		28.1		Siemens		Siemens - SOMATOM Definition Flash		0.488281		0.488281		0.699997		100		239.4		Overweight		Train
65		Male		28.1		Siemens		Siemens - SOMATOM Definition Flash		0.488281		0.488281		0.699997		100		239.97		Overweight		Train
65		Male		28.1		Siemens		Siemens - SOMATOM Definition Flash		0.488281		0.488281		0.699997		100		239.97		Overweight		Train
65		Male		28.125		Siemens		Siemens - SOMATOM Definition Flash		0.501953		0.501953		0.699997		100		239.97		Overweight		Train
65		Male		28.125		Siemens		Siemens - SOMATOM Definition Flash		0.501953		0.501953		0.699997		100		239.97		Overweight		Train
66		Male		28.1625		Siemens		Siemens - SOMATOM Definition Flash		0.501953		0.501953		0.699997		100		239.97		Overweight		Train
66		Male		28.1625		Siemens		Siemens - SOMATOM Definition Flash		0.501953		0.501953		0.699997		100		239.97		Overweight		Train
66		Male		28.2284		Siemens		Siemens - SOMATOM Definition Flash		0.501953		0.501953		0.699997		100		240.825		Overweight		Train
66		Male		28.2284		Siemens		Siemens - SOMATOM Definition Flash		0.501953		0.501953		0.699997		100		240.825		Overweight		Train
66		Male		28.2284		Siemens		Siemens - SOMATOM Definition Flash		0.504094		0.504094		0.699997		100		241.395		Overweight		Train
66		Male		28.2284		Siemens		Siemens - SOMATOM Definition Flash		0.585938		0.585938		0.699997		100		241.395		Overweight		Train
66		Male		28.2339		Siemens		Siemens - SOMATOM Definition Flash		0.612		0.612		0.699997		100		241.395		Overweight		Train
66		Male		28.2339		Siemens		Siemens - SOMATOM Definition Flash		0.621094		0.621094		0.699997		100		241.395		Overweight		Train
66		Male		28.3419		Siemens		Siemens - SOMATOM Definition Flash		0.628906		0.628906		0.699997		100		242.25		Overweight		Train
66		Male		28.3447		Siemens		Siemens - SOMATOM Definition Flash		0.628906		0.628906		0.699997		100		242.25		Overweight		Train
66		Male		28.3447		Siemens		Siemens - SOMATOM Definition Flash		0.628906		0.628906		0.699997		100		242.25		Overweight		Train
66		Male		28.3447		Siemens		Siemens - SOMATOM Definition Flash		0.628906		0.628906		0.699997		100		242.82		Overweight		Train
66		Male		28.3447		Siemens		Siemens - SOMATOM Definition Flash		0.628906		0.628906		0.699997		100		242.82		Overweight		Train
66		Male		28.3447		Siemens		Siemens - SOMATOM Definition Flash		0.628906		0.628906		0.699997		100		243.105		Overweight		Train
66		Male		28.3447		Siemens		Siemens - SOMATOM Definition Flash		0.628906		0.628906		0.699997		100		243.105		Overweight		Train
66		Male		28.3447		Siemens		Siemens - SOMATOM Definition Flash		0.628906		0.628906		0.699997		100		243.105		Overweight		Train
66		Male		28.3447		Siemens		Siemens - SOMATOM Definition Flash		0.628906		0.628906		0.699997		100		243.105		Overweight		Train
66		Male		28.3937		Siemens		Siemens - SOMATOM Definition Flash		0.628906		0.628906		0.699997		100		243.39		Overweight		Train
66		Male		28.3937		Siemens		Siemens - SOMATOM Definition Flash		0.628906		0.628906		0.699997		100		243.39		Overweight		Train
66		Male		28.3937		Siemens		Siemens - SOMATOM Definition Flash		0.628906		0.628906		0.699997		100		243.675		Overweight		Train
66		Male		28.3937		Siemens		Siemens - SOMATOM Definition Flash		0.628906		0.628906		0.699997		100		243.675		Overweight		Train
66		Male		28.3937		Siemens		Siemens - SOMATOM Definition Flash		0.628906		0.628906		0.699997		100		243.675		Overweight		Train
66		Male		28.4091		Siemens		Siemens - SOMATOM Definition Flash		0.628906		0.628906		0.699997		100		243.675		Overweight		Train
66		Male		28.4091		Siemens		Siemens - SOMATOM Definition Flash		0.628906		0.628906		0.699997		100		244.245		Overweight		Train
66		Male		28.5714		Siemens		Siemens - SOMATOM Definition Flash		0.628906		0.628906		0.699997		100		244.53		Overweight		Train
66		Male		28.5714		Siemens		Siemens - SOMATOM Definition Flash		0.628906		0.628906		0.699997		110		244.53		Overweight		Train
66		Male		28.5968		Siemens		Siemens - SOMATOM Definition Flash		0.628906		0.628906		0.699997		110		245.1		Overweight		Train
66		Male		28.5968		Siemens		Siemens - SOMATOM Definition Flash		0.630859		0.630859		0.699997		120		245.1		Overweight		Train
66		Male		28.6048		Siemens		Siemens - SOMATOM Definition Flash		0.638672		0.638672		0.699997		120		245.955		Overweight		Train
66		Male		28.6048		Siemens		Siemens - SOMATOM Definition Flash		0.642578		0.642578		0.699997		120		245.955		Overweight		Train
66		Male		28.6661		Siemens		Siemens - SOMATOM Definition Flash		0.642578		0.642578		0.699997		120		245.955		Overweight		Train
66		Male		28.6661		Siemens		Siemens - SOMATOM Definition Flash		0.642578		0.642578		0.699997		120		245.955		Overweight		Train
66		Male		28.6661		Siemens		Siemens - SOMATOM Definition Flash		0.642578		0.642578		0.699997		120		246.525		Overweight		Train
66		Male		28.6661		Siemens		Siemens - SOMATOM Definition Flash		0.642578		0.642578		0.699997		120		246.525		Overweight		Train
66		Male		28.6726		Siemens		Siemens - SOMATOM Definition Flash		0.644531		0.644531		0.699997		120		247.38		Overweight		Train
66		Male		28.6851		Siemens		Siemens - SOMATOM Definition Flash		0.648438		0.648438		0.699997		120		247.38		Overweight		Train
66		Male		28.6851		Siemens		Siemens - SOMATOM Definition Flash		0.648438		0.648438		0.699997		120		247.396		Overweight		Train
66		Male		28.699		Siemens		Siemens - SOMATOM Definition Flash		0.648438		0.648438		0.699997		120		247.396		Overweight		Train
66		Male		28.699		Siemens		Siemens - SOMATOM Definition Flash		0.648438		0.648438		0.699997		120		248.52		Overweight		Train
66		Male		28.7211		Siemens		Siemens - SOMATOM Definition Flash		0.648438		0.648438		0.699997		120		248.52		Overweight		Train
66		Male		28.7274		Siemens		Siemens - SOMATOM Definition Flash		0.648438		0.648438		0.699997		120		248.805		Overweight		Train
66		Male		28.7274		Siemens		Siemens - SOMATOM Definition Flash		0.648438		0.648438		0.699997		120		248.805		Overweight		Train
66		Male		28.73		Siemens		Siemens - SOMATOM Definition Flash		0.648438		0.648438		0.699997		120		249.375		Overweight		Train
66		Male		28.73		Siemens		Siemens - SOMATOM Definition Flash		0.648438		0.648438		0.699997		120		249.375		Overweight		Train
66		Male		28.7347		Siemens		Siemens - SOMATOM Definition Flash		0.648438		0.648438		0.699997		120		249.375		Overweight		Train
66		Male		28.7347		Siemens		Siemens - SOMATOM Definition Flash		0.648438		0.648438		0.699997		120		249.375		Overweight		Train
66		Male		28.7356		Siemens		Siemens - SOMATOM Definition Flash		0.648438		0.648438		0.699997		120		249.865		Overweight		Train
66		Male		28.7356		Siemens		Siemens - SOMATOM Definition Flash		0.648438		0.648438		0.699997		120		249.865		Overweight		Train
66		Male		28.7356		Siemens		Siemens - SOMATOM Definition Flash		0.648438		0.648438		0.699997		120		249.865		Overweight		Train
66		Male		28.7356		Siemens		Siemens - SOMATOM Definition Flash		0.648438		0.648438		0.699997		120		249.865		Overweight		Train
66		Male		28.8089		Siemens		Siemens - SOMATOM Definition Flash		0.648438		0.648438		0.699997		120		249.865		Overweight		Train
66		Male		28.9461		Siemens		Siemens - SOMATOM Definition Flash		0.648438		0.648438		0.699997		120		250.8		Overweight		Train
66		Male		28.9461		Siemens		Siemens - SOMATOM Definition Flash		0.648438		0.648438		0.699997		120		250.8		Overweight		Train
66		Male		28.959		Siemens		Siemens - SOMATOM Definition Flash		0.648438		0.648438		0.699997		120		251.37		Overweight		Train
66		Male		28.959		Siemens		Siemens - SOMATOM Definition Flash		0.648438		0.648438		0.699997		120		251.37		Overweight		Train
66		Male		28.9979		Siemens		Siemens - SOMATOM Definition Flash		0.648438		0.648438		0.699997		120		251.37		Overweight		Train
67		Male		28.9979		Siemens		Siemens - SOMATOM Definition Flash		0.648438		0.648438		0.699997		120		251.37		Overweight		Train
67		Male		28.9979		Siemens		Siemens - SOMATOM Definition Flash		0.648438		0.648438		0.699997		120		253.08		Overweight		Train
67		Male		28.9979		Siemens		Siemens - SOMATOM Definition Flash		0.648438		0.648438		0.699997		120		253.08		Overweight		Train
67		Male		29		Siemens		Siemens - SOMATOM Definition Flash		0.648438		0.648438		0.699997		120		253.65		Overweight		Train
67		Male		29		Siemens		Siemens - SOMATOM Definition Flash		0.648438		0.648438		0.699997		120		253.65		Overweight		Train
67		Male		29		Siemens		Siemens - SOMATOM Definition Flash		0.648438		0.648438		0.699997		120		253.935		Overweight		Train
67		Male		29		Siemens		Siemens - SOMATOM Definition Flash		0.648438		0.648438		0.699997		120		253.935		Overweight		Train
67		Male		29		Siemens		Siemens - SOMATOM Definition Flash		0.648438		0.648438		0.699997		120		255.075		Overweight		Train
67		Male		29		Siemens		Siemens - SOMATOM Definition Flash		0.648438		0.648438		0.699997		120		255.075		Overweight		Train
67		Male		29		Siemens		Siemens - SOMATOM Definition Flash		0.648438		0.648438		0.699997		120		255.075		Overweight		Train
67		Male		29		Siemens		Siemens - SOMATOM Definition Flash		0.648438		0.648438		0.699997		120		255.645		Overweight		Train
67		Male		29		Siemens		Siemens - SOMATOM Definition Flash		0.648438		0.648438		0.699997		120		255.645		Overweight		Train
67		Male		29		Siemens		Siemens - SOMATOM Definition Flash		0.648438		0.648438		0.699997		120		257.64		Overweight		Train
67		Male		29.0174		Siemens		Siemens - SOMATOM Definition Flash		0.648438		0.648438		0.699997		120		257.64		Overweight		Train
67		Male		29.0174		Siemens		Siemens - SOMATOM Definition Flash		0.648438		0.648438		0.699997		120		257.64		Overweight		Train
67		Male		29.0533		Siemens		Siemens - SOMATOM Definition Flash		0.648438		0.648438		0.699997		120		257.64		Overweight		Train
67		Male		29.0533		Siemens		Siemens - SOMATOM Definition Flash		0.648438		0.648438		0.699997		120		258.495		Overweight		Train
67		Male		29.0533		Siemens		Siemens - SOMATOM Definition Flash		0.648438		0.648438		0.699997		120		258.495		Overweight		Train
67		Male		29.0533		Siemens		Siemens - SOMATOM Definition Flash		0.648438		0.648438		0.699997		120		259.35		Overweight		Train
67		Male		29.0606		Siemens		Siemens - SOMATOM Definition Flash		0.648438		0.648438		0.699997		120		259.35		Overweight		Train
67		Male		29.0606		Siemens		Siemens - SOMATOM Definition Flash		0.648438		0.648438		0.699997		120		259.635		Overweight		Train
67		Male		29.0657		Siemens		Siemens - SOMATOM Definition Flash		0.648438		0.648438		0.699997		120		259.635		Overweight		Train
67		Male		29.0657		Siemens		Siemens - SOMATOM Definition Flash		0.648438		0.648438		0.699997		120		259.92		Overweight		Train
67		Male		29.0659		Siemens		Siemens - SOMATOM Definition Flash		0.648438		0.648438		0.699997		120		259.92		Overweight		Train
67		Male		29.1		Siemens		Siemens - SOMATOM Definition Flash		0.648438		0.648438		0.699997		120		259.92		Overweight		Train
67		Male		29.1		Siemens		Siemens - SOMATOM Definition Flash		0.648438		0.648438		0.699997		120		259.92		Overweight		Train
67		Male		29.1		Siemens		Siemens - SOMATOM Definition Flash		0.648438		0.648438		0.699997		120		259.92		Overweight		Train
67		Male		29.1		Siemens		Siemens - SOMATOM Definition Flash		0.648438		0.648438		0.699997		120		259.92		Overweight		Train
67		Male		29.1		Siemens		Siemens - SOMATOM Definition Flash		0.648438		0.648438		0.699997		120		260.205		Overweight		Train
67		Male		29.1		Siemens		Siemens - SOMATOM Definition Flash		0.648438		0.648438		0.699997		120		260.205		Overweight		Train
67		Male		29.271		Siemens		Siemens - SOMATOM Definition Flash		0.648438		0.648438		0.699997		120		261.345		Overweight		Train
67		Male		29.271		Siemens		Siemens - SOMATOM Definition Flash		0.648438		0.648438		0.699997		120		261.345		Overweight		Train
67		Male		29.3		Siemens		Siemens - SOMATOM Definition Flash		0.648438		0.648438		0.699997		120		261.915		Overweight		Train
67		Male		29.3		Siemens		Siemens - SOMATOM Definition Flash		0.648438		0.648438		0.699997		120		261.915		Overweight		Train
67		Male		29.3		Siemens		Siemens - SOMATOM Definition Flash		0.648438		0.648438		0.699997		120		262.485		Overweight		Train
67		Male		29.3		Siemens		Siemens - SOMATOM Definition Flash		0.648438		0.648438		0.699997		120		262.485		Overweight		Train
67		Male		29.3		Siemens		Siemens - SOMATOM Definition Flash		0.648438		0.648438		0.699997		120		262.77		Overweight		Train
67		Male		29.3		Siemens		Siemens - SOMATOM Definition Flash		0.648438		0.648438		0.699997		120		262.77		Overweight		Train
67		Male		29.3		Siemens		Siemens - SOMATOM Definition Flash		0.648438		0.648438		0.699997		120		262.77		Overweight		Train
67		Male		29.3		Siemens		Siemens - SOMATOM Definition Flash		0.648438		0.648438		0.699997		120		262.77		Overweight		Train
67		Male		29.3		Siemens		Siemens - SOMATOM Definition Flash		0.648438		0.648438		0.699997		120		263.055		Overweight		Train
67		Male		29.3		Siemens		Siemens - SOMATOM Definition Flash		0.648438		0.648438		0.699997		120		263.055		Overweight		Train
67		Male		29.3		Siemens		Siemens - SOMATOM Definition Flash		0.648438		0.648438		0.699997		120		263.91		Overweight		Train
67		Male		29.3		Siemens		Siemens - SOMATOM Definition Flash		0.648438		0.648438		0.699997		120		263.91		Overweight		Train
67		Male		29.3		Siemens		Siemens - SOMATOM Definition Flash		0.648438		0.648438		0.699997		120		265.05		Overweight		Train
67		Male		29.3		Siemens		Siemens - SOMATOM Definition Flash		0.648438		0.648438		0.699997		120		265.05		Overweight		Train
67		Male		29.3		Siemens		Siemens - SOMATOM Definition Flash		0.648438		0.648438		0.699997		120		265.62		Overweight		Train
67		Male		29.3		Siemens		Siemens - SOMATOM Definition Flash		0.648438		0.648438		0.699997		120		265.62		Overweight		Train
67		Male		29.3		Siemens		Siemens - SOMATOM Definition Flash		0.648438		0.648438		0.699997		120		266.19		Overweight		Train
67		Male		29.3		Siemens		Siemens - SOMATOM Definition Flash		0.648438		0.648438		0.699997		120		266.19		Overweight		Train
67		Male		29.3		Siemens		Siemens - SOMATOM Definition Flash		0.648438		0.648438		0.699997		120		266.19		Overweight		Train
67		Male		29.3		Siemens		Siemens - SOMATOM Definition Flash		0.648438		0.648438		0.699997		120		266.19		Overweight		Train
67		Male		29.3		Siemens		Siemens - SOMATOM Definition Flash		0.648438		0.648438		0.699997		120		266.76		Overweight		Train
67		Male		29.3		Siemens		Siemens - SOMATOM Definition Flash		0.648438		0.648438		0.699997		120		266.76		Overweight		Train
67		Male		29.3		Siemens		Siemens - SOMATOM Definition Flash		0.648438		0.648438		0.699997		120		266.76		Overweight		Train
67		Male		29.3		Siemens		Siemens - SOMATOM Definition Flash		0.648438		0.648438		0.699997		120		266.76		Overweight		Train
67		Male		29.3		Siemens		Siemens - SOMATOM Definition Flash		0.648438		0.648438		0.699997		120		267.615		Overweight		Train
67		Male		29.3		Siemens		Siemens - SOMATOM Definition Flash		0.648438		0.648438		0.699997		120		267.615		Overweight		Train
67		Male		29.3		Siemens		Siemens - SOMATOM Definition Flash		0.648438		0.648438		0.699997		120		267.615		Overweight		Train
67		Male		29.3		Siemens		Siemens - SOMATOM Definition Flash		0.648438		0.648438		0.699997		120		267.9		Overweight		Train
67		Male		29.3		Siemens		Siemens - SOMATOM Definition Flash		0.648438		0.648438		0.699997		120		267.9		Overweight		Train
67		Male		29.3		Siemens		Siemens - SOMATOM Definition Flash		0.648438		0.648438		0.699997		120		267.9		Overweight		Train
67		Male		29.3		Siemens		Siemens - SOMATOM Definition Flash		0.648438		0.648438		0.699997		120		267.9		Overweight		Train
67		Male		29.3		Siemens		Siemens - SOMATOM Definition Flash		0.648438		0.648438		0.699997		120		267.9		Overweight		Train
67		Male		29.3		Siemens		Siemens - SOMATOM Definition Flash		0.648438		0.648438		0.699997		120		267.9		Overweight		Train
67		Male		29.32		Siemens		Siemens - SOMATOM Definition Flash		0.648438		0.648438		0.699997		120		267.9		Overweight		Train
67		Male		29.32		Siemens		Siemens - SOMATOM Definition Flash		0.648438		0.648438		0.699997		120		267.9		Overweight		Train
67		Male		29.32		Siemens		Siemens - SOMATOM Definition Flash		0.648438		0.648438		0.699997		120		269.895		Overweight		Train
67		Male		29.32		Siemens		Siemens - SOMATOM Definition Flash		0.648438		0.648438		0.699997		120		269.895		Overweight		Train
67		Male		29.321		Siemens		Siemens - SOMATOM Definition Flash		0.648438		0.648438		0.699997		120		270.18		Overweight		Train
67		Male		29.321		Siemens		Siemens - SOMATOM Definition Flash		0.648438		0.648438		0.699997		120		270.18		Overweight		Train
67		Male		29.3374		Siemens		Siemens - SOMATOM Definition Flash		0.648438		0.648438		0.699997		120		270.465		Overweight		Train
67		Male		29.3374		Siemens		Siemens - SOMATOM Definition Flash		0.648438		0.648438		0.699997		120		270.465		Overweight		Train
67		Male		29.3374		Siemens		Siemens - SOMATOM Definition Flash		0.648438		0.648438		0.699997		120		271.035		Overweight		Train
68		Male		29.4078		Siemens		Siemens - SOMATOM Definition Flash		0.648438		0.648438		0.699997		120		271.035		Overweight		Train
68		Male		29.4118		Siemens		Siemens - SOMATOM Definition Flash		0.648438		0.648438		0.699997		120		271.035		Overweight		Train
68		Male		29.4118		Siemens		Siemens - SOMATOM Definition Flash		0.648438		0.648438		0.699997		120		271.035		Overweight		Train
68		Male		29.5106		Siemens		Siemens - SOMATOM Definition Flash		0.648438		0.648438		0.699997		120		271.32		Overweight		Train
68		Male		29.5106		Siemens		Siemens - SOMATOM Definition Flash		0.648438		0.648438		0.699997		120		271.32		Overweight		Train
68		Male		29.5106		Siemens		Siemens - SOMATOM Definition Flash		0.648438		0.648438		0.699997		120		271.605		Overweight		Train
68		Male		29.5106		Siemens		Siemens - SOMATOM Definition Flash		0.648438		0.648438		0.699997		120		271.605		Overweight		Train
68		Male		29.5106		Siemens		Siemens - SOMATOM Definition Flash		0.648438		0.648438		0.699997		120		271.89		Overweight		Train
68		Male		29.5619		Siemens		Siemens - SOMATOM Definition Flash		0.648438		0.648438		0.699997		120		271.89		Overweight		Train
68		Male		29.5619		Siemens		Siemens - SOMATOM Definition Flash		0.648438		0.648438		0.699997		120		271.89		Overweight		Train
68		Male		29.6427		Siemens		Siemens - SOMATOM Definition Flash		0.648438		0.648438		0.699997		120		271.89		Overweight		Train
68		Male		29.6427		Siemens		Siemens - SOMATOM Definition Flash		0.648438		0.648438		0.699997		120		272.175		Overweight		Train
68		Male		29.7265		Siemens		Siemens - SOMATOM Definition Flash		0.648438		0.648438		0.699997		120		272.175		Overweight		Train
68		Male		29.7265		Siemens		Siemens - SOMATOM Definition Flash		0.648438		0.648438		0.699997		120		272.745		Overweight		Train
68		Male		29.7265		Siemens		Siemens - SOMATOM Definition Flash		0.648438		0.648438		0.699997		120		272.745		Overweight		Train
68		Male		29.7265		Siemens		Siemens - SOMATOM Definition Flash		0.648438		0.648438		0.699997		120		272.745		Overweight		Train
68		Male		29.7265		Siemens		Siemens - SOMATOM Definition Flash		0.648438		0.648438		0.699997		120		272.745		Overweight		Train
68		Male		29.7406		Siemens		Siemens - SOMATOM Definition Flash		0.648438		0.648438		0.699999		120		272.745		Overweight		Train
68		Male		29.7406		Siemens		Siemens - SOMATOM Definition Flash		0.648438		0.648438		0.699999		120		273.885		Overweight		Train
68		Male		29.7458		Siemens		Siemens - SOMATOM Definition Flash		0.648438		0.648438		0.699999		120		274.17		Overweight		Train
68		Male		29.7458		Siemens		Siemens - SOMATOM Definition Flash		0.648438		0.648438		0.7		120		274.17		Overweight		Train
68		Male		29.7521		Siemens		Siemens - SOMATOM Definition Flash		0.648438		0.648438		0.7		120		274.17		Overweight		Train
68		Male		29.7521		Siemens		Siemens - SOMATOM Definition Flash		0.648438		0.648438		0.7		120		274.17		Overweight		Train
68		Male		29.7521		Siemens		Siemens - SOMATOM Definition Flash		0.648438		0.648438		0.7		120		274.17		Overweight		Train
68		Male		29.7527		Siemens		Siemens - SOMATOM Definition Flash		0.648438		0.648438		0.7		120		275.025		Overweight		Train
68		Male		29.7527		Siemens		Siemens - SOMATOM Definition Flash		0.648438		0.648438		0.7		120		275.025		Overweight		Train
68		Male		29.7527		Siemens		Siemens - SOMATOM Definition Flash		0.648438		0.648438		0.7		120		277.59		Overweight		Train
68		Male		29.7527		Siemens		Siemens - SOMATOM Definition Flash		0.648438		0.648438		0.7		120		277.59		Overweight		Train
68		Male		29.7527		Siemens		Siemens - SOMATOM Definition Flash		0.648438		0.648438		0.7		120		277.59		Overweight		Train
68		Male		29.7722		Siemens		Siemens - SOMATOM Definition Flash		0.648438		0.648438		0.7		120		278.445		Overweight		Train
68		Male		29.7722		Siemens		Siemens - SOMATOM Definition Flash		0.648438		0.648438		0.7		120		279.015		Overweight		Train
68		Male		29.8028		Siemens		Siemens - SOMATOM Definition Flash		0.648438		0.648438		0.7		120		280.725		Overweight		Train
68		Male		29.8028		Siemens		Siemens - SOMATOM Definition Flash		0.648438		0.648438		0.7		120		280.725		Overweight		Train
68		Male		29.8028		Siemens		Siemens - SOMATOM Definition Flash		0.648438		0.648438		0.7		120		281.295		Overweight		Train
68		Male		29.8028		Siemens		Siemens - SOMATOM Definition Flash		0.648438		0.648438		0.7		120		281.295		Overweight		Train
68		Male		29.8028		Siemens		Siemens - SOMATOM Definition Flash		0.648438		0.648438		0.700001		120		281.58		Overweight		Train
68		Male		29.8028		Siemens		Siemens - SOMATOM Definition Flash		0.648438		0.648438		0.700001		120		281.58		Overweight		Train
68		Male		30		Siemens		Siemens - SOMATOM Definition Flash		0.648438		0.648438		0.700001		120		281.58		Overweight		Train
68		Male		30		Siemens		Siemens - SOMATOM Definition Flash		0.648438		0.648438		0.700001		120		281.58		Overweight		Train
68		Male		30		Siemens		Siemens - SOMATOM Definition Flash		0.648438		0.648438		0.700001		120		281.58		Overweight		Train
68		Male		30		Siemens		Siemens - SOMATOM Definition Flash		0.648438		0.648438		0.700001		120		281.58		Overweight		Train
68		Male		30		Siemens		Siemens - SOMATOM Definition Flash		0.648438		0.648438		0.700001		120		281.58		Overweight		Train
68		Male		30		Siemens		Siemens - SOMATOM Definition Flash		0.648438		0.648438		0.700001		120		281.58		Overweight		Train
68		Male		30		Siemens		Siemens - SOMATOM Definition Flash		0.648438		0.648438		0.700001		120		281.58		Overweight		Train
68		Male		30		Siemens		Siemens - SOMATOM Definition Flash		0.648438		0.648438		0.700001		120		281.58		Overweight		Train
68		Male		30		Siemens		Siemens - SOMATOM Definition Flash		0.648438		0.648438		0.700001		120		281.58		Overweight		Train
68		Male		30		Siemens		Siemens - SOMATOM Definition Flash		0.648438		0.648438		0.700001		120		281.58		Overweight		Train
68		Male		30		Siemens		Siemens - SOMATOM Definition Flash		0.648438		0.648438		0.700001		120		281.58		Overweight		Train
68		Male		30		Siemens		Siemens - SOMATOM Definition Flash		0.648438		0.648438		0.700001		120		281.58		Overweight		Train
68		Male		30.0232		Siemens		Siemens - SOMATOM Definition Flash		0.648438		0.648438		0.700001		120		281.58		Obesity		Train
68		Male		30.0232		Siemens		Siemens - SOMATOM Definition Flash		0.648438		0.648438		0.700001		120		281.58		Obesity		Train
68		Male		30.0266		Siemens		Siemens - SOMATOM Definition Flash		0.648438		0.648438		0.700001		120		281.58		Obesity		Train
68		Male		30.0266		Siemens		Siemens - SOMATOM Definition Flash		0.648438		0.648438		0.700001		120		281.58		Obesity		Train
68		Male		30.0266		Siemens		Siemens - SOMATOM Definition Flash		0.648438		0.648438		0.700001		120		281.58		Obesity		Train
68		Male		30.0266		Siemens		Siemens - SOMATOM Definition Flash		0.648438		0.648438		0.700001		120		281.58		Obesity		Train
68		Male		30.0712		Siemens		Siemens - SOMATOM Definition Flash		0.648438		0.648438		0.700001		120		281.58		Obesity		Train
68		Male		30.0712		Siemens		Siemens - SOMATOM Definition Flash		0.648438		0.648438		0.700001		120		281.58		Obesity		Train
68		Male		30.1103		Siemens		Siemens - SOMATOM Definition Flash		0.648438		0.648438		0.700001		120		281.58		Obesity		Train
69		Male		30.1103		Siemens		Siemens - SOMATOM Definition Flash		0.648438		0.648438		0.700001		120		281.865		Obesity		Train
69		Male		30.1276		Siemens		Siemens - SOMATOM Definition Flash		0.648438		0.648438		0.700001		120		281.865		Obesity		Train
69		Male		30.1276		Siemens		Siemens - SOMATOM Definition Flash		0.648438		0.648438		0.700001		120		281.865		Obesity		Train
69		Male		30.1592		Siemens		Siemens - SOMATOM Definition Flash		0.648438		0.648438		0.700001		120		281.865		Obesity		Train
69		Male		30.2		Siemens		Siemens - SOMATOM Definition Flash		0.648438		0.648438		0.700001		120		282.15		Obesity		Train
69		Male		30.2		Siemens		Siemens - SOMATOM Definition Flash		0.648438		0.648438		0.700001		120		282.15		Obesity		Train
69		Male		30.2		Siemens		Siemens - SOMATOM Definition Flash		0.648438		0.648438		0.700001		120		283.575		Obesity		Train
69		Male		30.2		Siemens		Siemens - SOMATOM Definition Flash		0.648438		0.648438		0.700001		120		283.575		Obesity		Train
69		Male		30.2		Siemens		Siemens - SOMATOM Definition Flash		0.648438		0.648438		0.700001		120		284.43		Obesity		Train
69		Male		30.2469		Siemens		Siemens - SOMATOM Definition Flash		0.648438		0.648438		0.700001		120		284.43		Obesity		Train
69		Male		30.2469		Siemens		Siemens - SOMATOM Definition Flash		0.648438		0.648438		0.700001		120		284.43		Obesity		Train
69		Male		30.3		Siemens		Siemens - SOMATOM Definition Flash		0.648438		0.648438		0.700001		120		284.43		Obesity		Train
69		Male		30.3		Siemens		Siemens - SOMATOM Definition Flash		0.648438		0.648438		0.700001		120		284.715		Obesity		Train
69		Male		30.3		Siemens		Siemens - SOMATOM Definition Flash		0.648438		0.648438		0.700001		120		284.715		Obesity		Train
69		Male		30.3		Siemens		Siemens - SOMATOM Definition Flash		0.648438		0.648438		0.700001		120		284.715		Obesity		Train
69		Male		30.3		Siemens		Siemens - SOMATOM Definition Flash		0.648438		0.648438		0.700001		120		285.57		Obesity		Train
69		Male		30.3		Siemens		Siemens - SOMATOM Definition Flash		0.648438		0.648438		0.700001		120		285.57		Obesity		Train
69		Male		30.3126		Siemens		Siemens - SOMATOM Definition Flash		0.648438		0.648438		0.700001		120		285.57		Obesity		Train
69		Male		30.3126		Siemens		Siemens - SOMATOM Definition Flash		0.648438		0.648438		0.700001		120		285.57		Obesity		Train
69		Male		30.3503		Siemens		Siemens - SOMATOM Definition Flash		0.648438		0.648438		0.700001		120		286.14		Obesity		Train
69		Male		30.3503		Siemens		Siemens - SOMATOM Definition Flash		0.648438		0.648438		0.700001		120		286.14		Obesity		Train
69		Male		30.4218		Siemens		Siemens - SOMATOM Definition Flash		0.648438		0.648438		0.700001		120		286.425		Obesity		Train
69		Male		30.4218		Siemens		Siemens - SOMATOM Definition Flash		0.648438		0.648438		0.700001		120		286.425		Obesity		Train
69		Male		30.4218		Siemens		Siemens - SOMATOM Definition Flash		0.648438		0.648438		0.700001		120		286.425		Obesity		Train
69		Male		30.4218		Siemens		Siemens - SOMATOM Definition Flash		0.648438		0.648438		0.700001		120		286.995		Obesity		Train
69		Male		30.4218		Siemens		Siemens - SOMATOM Definition Flash		0.648438		0.648438		0.700001		120		286.995		Obesity		Train
69		Male		30.47		Siemens		Siemens - SOMATOM Definition Flash		0.648438		0.648438		0.700001		120		286.995		Obesity		Train
69		Male		30.47		Siemens		Siemens - SOMATOM Definition Flash		0.648438		0.648438		0.700001		120		286.995		Obesity		Train
69		Male		30.4772		Siemens		Siemens - SOMATOM Definition Flash		0.648438		0.648438		0.700001		120		286.995		Obesity		Train
69		Male		30.4772		Siemens		Siemens - SOMATOM Definition Flash		0.648438		0.648438		0.700001		120		286.995		Obesity		Train
69		Male		30.4832		Siemens		Siemens - SOMATOM Definition Flash		0.648438		0.648438		0.700001		120		286.995		Obesity		Train
69		Male		30.4832		Siemens		Siemens - SOMATOM Definition Flash		0.648438		0.648438		0.700001		120		287.565		Obesity		Train
69		Male		30.4832		Siemens		Siemens - SOMATOM Definition Flash		0.648438		0.648438		0.700001		120		287.565		Obesity		Train
69		Male		30.4832		Siemens		Siemens - SOMATOM Definition Flash		0.648438		0.648438		0.700005		120		288.135		Obesity		Train
69		Male		30.5		Siemens		Siemens - SOMATOM Definition Flash		0.648438		0.648438		0.700005		120		288.135		Obesity		Train
69		Male		30.5		Siemens		Siemens - SOMATOM Definition Flash		0.648438		0.648438		0.700005		120		288.135		Obesity		Train
69		Male		30.5556		Siemens		Siemens - SOMATOM Definition Flash		0.648438		0.648438		0.700005		120		288.135		Obesity		Train
69		Male		30.5556		Siemens		Siemens - SOMATOM Definition Flash		0.648438		0.648438		0.700005		120		288.42		Obesity		Train
69		Male		30.5556		Siemens		Siemens - SOMATOM Definition Flash		0.648438		0.648438		0.700005		120		288.42		Obesity		Train
69		Male		30.5556		Siemens		Siemens - SOMATOM Definition Flash		0.648438		0.648438		0.700005		120		288.42		Obesity		Train
69		Male		30.5556		Siemens		Siemens - SOMATOM Definition Flash		0.648438		0.648438		0.700005		120		288.42		Obesity		Train
69		Male		30.5556		Siemens		Siemens - SOMATOM Definition Flash		0.648438		0.648438		0.700005		120		288.42		Obesity		Train
69		Male		30.5556		Siemens		Siemens - SOMATOM Definition Flash		0.648438		0.648438		0.700005		120		288.99		Obesity		Train
69		Male		30.5568		Siemens		Siemens - SOMATOM Definition Flash		0.648438		0.648438		0.700005		120		288.99		Obesity		Train
70		Male		30.5568		Siemens		Siemens - SOMATOM Definition Flash		0.648438		0.648438		0.700005		120		289.56		Obesity		Train
70		Male		30.5568		Siemens		Siemens - SOMATOM Definition Flash		0.648438		0.648438		0.700005		120		289.56		Obesity		Train
70		Male		30.6		Siemens		Siemens - SOMATOM Definition Flash		0.648438		0.648438		0.700005		120		289.56		Obesity		Train
70		Male		30.6		Siemens		Siemens - SOMATOM Definition Flash		0.648438		0.648438		0.700005		120		289.56		Obesity		Train
70		Male		30.6425		Siemens		Siemens - SOMATOM Definition Flash		0.648438		0.648438		0.700005		120		289.845		Obesity		Train
70		Male		30.6425		Siemens		Siemens - SOMATOM Definition Flash		0.648438		0.648438		0.700005		120		289.845		Obesity		Train
70		Male		30.6425		Siemens		Siemens - SOMATOM Definition Flash		0.648438		0.648438		0.700005		120		289.845		Obesity		Train
70		Male		30.8		Siemens		Siemens - SOMATOM Definition Flash		0.648438		0.648438		0.700005		120		289.845		Obesity		Train
70		Male		30.8		Siemens		Siemens - SOMATOM Definition Flash		0.648438		0.648438		0.700005		120		289.845		Obesity		Train
70		Male		30.8		Siemens		Siemens - SOMATOM Definition Flash		0.648438		0.648438		0.700005		120		289.845		Obesity		Train
70		Male		30.8		Siemens		Siemens - SOMATOM Definition Flash		0.648438		0.648438		0.700005		120		289.845		Obesity		Train
70		Male		30.8		Siemens		Siemens - SOMATOM Definition Flash		0.648438		0.648438		0.700005		120		289.845		Obesity		Train
70		Male		30.8		Siemens		Siemens - SOMATOM Definition Flash		0.648438		0.648438		0.700005		120		289.845		Obesity		Train
70		Male		30.8		Siemens		Siemens - SOMATOM Definition Flash		0.648438		0.648438		0.700005		120		289.845		Obesity		Train
70		Male		30.8112		Siemens		Siemens - SOMATOM Definition Flash		0.648438		0.648438		0.700005		120		289.845		Obesity		Train
70		Male		30.8112		Siemens		Siemens - SOMATOM Definition Flash		0.648438		0.648438		0.700005		120		289.845		Obesity		Train
70		Male		30.8248		Siemens		Siemens - SOMATOM Definition Flash		0.648438		0.648438		0.700005		120		290.7		Obesity		Train
70		Male		30.8248		Siemens		Siemens - SOMATOM Definition Flash		0.648438		0.648438		0.700005		120		291.27		Obesity		Train
70		Male		30.8248		Siemens		Siemens - SOMATOM Definition Flash		0.648438		0.648438		0.700005		120		291.27		Obesity		Train
70		Male		30.8248		Siemens		Siemens - SOMATOM Definition Flash		0.648438		0.648438		0.700005		120		291.84		Obesity		Train
70		Male		30.9304		Siemens		Siemens - SOMATOM Definition Flash		0.648438		0.648438		0.700012		120		292.125		Obesity		Train
70		Male		30.9304		Siemens		Siemens - SOMATOM Definition Flash		0.648438		0.648438		0.700012		120		292.125		Obesity		Train
70		Male		30.9304		Siemens		Siemens - SOMATOM Definition Flash		0.648438		0.648438		0.700012		120		292.41		Obesity		Train
70		Male		30.9304		Siemens		Siemens - SOMATOM Definition Flash		0.648438		0.648438		0.700012		120		292.41		Obesity		Train
70		Male		31.0455		Siemens		Siemens - SOMATOM Definition Flash		0.648438		0.648438		0.700012		120		292.98		Obesity		Train
70		Male		31.0455		Siemens		Siemens - SOMATOM Definition Flash		0.648438		0.648438		0.700012		120		292.98		Obesity		Train
70		Male		31.0455		Siemens		Siemens - SOMATOM Definition Flash		0.648438		0.648438		0.700012		120		292.98		Obesity		Train
71		Male		31.0455		Siemens		Siemens - SOMATOM Definition Flash		0.648438		0.648438		0.700012		120		292.98		Obesity		Train
71		Male		31.0455		Siemens		Siemens - SOMATOM Definition Flash		0.648438		0.648438		0.700012		120		292.98		Obesity		Train
71		Male		31.0477		Siemens		Siemens - SOMATOM Definition Flash		0.648438		0.648438		0.700012		120		292.98		Obesity		Train
71		Male		31.3972		Siemens		Siemens - SOMATOM Definition Flash		0.648438		0.648438		0.700012		120		292.98		Obesity		Train
71		Male		31.6		Siemens		Siemens - SOMATOM Definition Flash		0.648438		0.648438		0.700012		120		293.55		Obesity		Train
71		Male		31.6		Siemens		Siemens - SOMATOM Definition Flash		0.648438		0.648438		0.700012		120		293.55		Obesity		Train
71		Male		31.6		Siemens		Siemens - SOMATOM Definition Flash		0.648438		0.648438		0.700012		120		293.835		Obesity		Train
71		Male		31.6		Siemens		Siemens - SOMATOM Definition Flash		0.648438		0.648438		0.700012		120		294.69		Obesity		Train
71		Male		31.6		Siemens		Siemens - SOMATOM Definition Flash		0.648438		0.648438		0.700012		120		296.064		Obesity		Train
71		Male		31.6		Siemens		Siemens - SOMATOM Definition Flash		0.648438		0.648438		0.700012		120		296.064		Obesity		Train
71		Male		31.6		Siemens		Siemens - SOMATOM Definition Flash		0.648438		0.648438		0.700012		120		296.064		Obesity		Train
71		Male		31.6		Siemens		Siemens - SOMATOM Definition Flash		0.648438		0.648438		0.700012		120		296.064		Obesity		Train
71		Male		31.6		Siemens		Siemens - SOMATOM Definition Flash		0.648438		0.648438		0.700012		120		296.115		Obesity		Train
71		Male		31.6		Siemens		Siemens - SOMATOM Definition Flash		0.648438		0.648438		0.700012		120		296.115		Obesity		Train
71		Male		31.6		Siemens		Siemens - SOMATOM Definition Flash		0.648438		0.648438		0.700012		120		297.54		Obesity		Train
71		Male		31.6		Siemens		Siemens - SOMATOM Definition Flash		0.648438		0.648438		0.700012		120		297.54		Obesity		Train
71		Male		31.6		Siemens		Siemens - SOMATOM Definition Flash		0.648438		0.648438		0.700012		120		297.64		Obesity		Train
71		Male		31.6		Siemens		Siemens - SOMATOM Definition Flash		0.648438		0.648438		0.700012		120		298.965		Obesity		Train
71		Male		31.6		Siemens		Siemens - SOMATOM Definition Flash		0.648438		0.648438		0.700012		120		298.965		Obesity		Train
71		Male		31.6		Siemens		Siemens - SOMATOM Definition Flash		0.648438		0.648438		0.700012		120		299.535		Obesity		Train
71		Male		31.6		Siemens		Siemens - SOMATOM Definition Flash		0.648438		0.648438		0.700012		120		299.535		Obesity		Train
71		Male		31.6		Siemens		Siemens - SOMATOM Definition Flash		0.648438		0.648438		0.700012		120		300.105		Obesity		Train
71		Male		31.6		Siemens		Siemens - SOMATOM Definition Flash		0.648438		0.648438		0.700012		120		300.105		Obesity		Train
72		Male		31.6		Siemens		Siemens - SOMATOM Definition Flash		0.648438		0.648438		0.700012		120		300.39		Obesity		Train
72		Male		31.6001		Siemens		Siemens - SOMATOM Definition Flash		0.648438		0.648438		0.700012		120		300.39		Obesity		Train
72		Male		31.6001		Siemens		Siemens - SOMATOM Definition Flash		0.648438		0.648438		0.700012		120		300.39		Obesity		Train
72		Male		31.6522		Siemens		Siemens - SOMATOM Definition Flash		0.648438		0.648438		0.700012		120		300.39		Obesity		Train
72		Male		31.6522		Siemens		Siemens - SOMATOM Definition Flash		0.648438		0.648438		0.700012		120		301.245		Obesity		Train
72		Male		31.6522		Siemens		Siemens - SOMATOM Definition Flash		0.648438		0.648438		0.700012		120		301.245		Obesity		Train
72		Male		31.6522		Siemens		Siemens - SOMATOM Definition Flash		0.648438		0.648438		0.700012		120		301.815		Obesity		Train
72		Male		31.6522		Siemens		Siemens - SOMATOM Definition Flash		0.648438		0.648438		0.700012		120		301.815		Obesity		Train
72		Male		31.6522		Siemens		Siemens - SOMATOM Definition Flash		0.648438		0.648438		0.700012		120		302.1		Obesity		Train
72		Male		31.6522		Siemens		Siemens - SOMATOM Definition Flash		0.648438		0.648438		0.700012		120		302.1		Obesity		Train
72		Male		31.6522		Siemens		Siemens - SOMATOM Definition Flash		0.648438		0.648438		0.700012		120		303.24		Obesity		Train
72		Male		31.7424		Siemens		Siemens - SOMATOM Definition Flash		0.648438		0.648438		0.700012		120		303.24		Obesity		Train
72		Male		31.7424		Siemens		Siemens - SOMATOM Definition Flash		0.648438		0.648438		0.700012		120		303.525		Obesity		Train
72		Male		31.8339		Siemens		Siemens - SOMATOM Definition Flash		0.648438		0.648438		0.700012		120		304.95		Obesity		Train
72		Male		31.8339		Siemens		Siemens - SOMATOM Definition Flash		0.648438		0.648438		0.700012		120		304.95		Obesity		Train
72		Male		31.8773		Siemens		Siemens - SOMATOM Definition Flash		0.648438		0.648438		0.700012		120		306.945		Obesity		Train
72		Male		31.8773		Siemens		Siemens - SOMATOM Definition Flash		0.648438		0.648438		0.700012		120		306.945		Obesity		Train
72		Male		31.9122		Siemens		Siemens - SOMATOM Definition Flash		0.648438		0.648438		0.700012		120		307.23		Obesity		Train
72		Male		31.9122		Siemens		Siemens - SOMATOM Definition Flash		0.648438		0.648438		0.700012		120		307.515		Obesity		Train
72		Male		31.9922		Siemens		Siemens - SOMATOM Definition Flash		0.648438		0.648438		0.700012		120		307.8		Obesity		Train
72		Male		31.9922		Siemens		Siemens - SOMATOM Definition Flash		0.648438		0.648438		0.700012		120		307.8		Obesity		Train
72		Male		32		Siemens		Siemens - SOMATOM Definition Flash		0.648438		0.648438		0.700012		120		308.655		Obesity		Train
72		Male		32		Siemens		Siemens - SOMATOM Definition Flash		0.648438		0.648438		0.700012		120		308.992		Obesity		Train
72		Male		32		Siemens		Siemens - SOMATOM Definition Flash		0.648438		0.648438		0.700012		120		308.992		Obesity		Train
72		Male		32		Siemens		Siemens - SOMATOM Definition Flash		0.648438		0.648438		0.700012		120		308.992		Obesity		Train
72		Male		32		Siemens		Siemens - SOMATOM Definition Flash		0.648438		0.648438		0.700012		120		308.992		Obesity		Train
72		Male		32		Siemens		Siemens - SOMATOM Definition Flash		0.648438		0.648438		0.700012		120		308.992		Obesity		Train
73		Male		32		Siemens		Siemens - SOMATOM Definition Flash		0.648438		0.648438		0.700012		120		308.992		Obesity		Train
73		Male		32		Siemens		Siemens - SOMATOM Definition Flash		0.648438		0.648438		0.700012		120		308.992		Obesity		Train
73		Male		32		Siemens		Siemens - SOMATOM Definition Flash		0.648438		0.648438		0.700012		120		308.992		Obesity		Train
73		Male		32.0073		Siemens		Siemens - SOMATOM Definition Flash		0.648438		0.648438		0.700012		120		308.992		Obesity		Train
73		Male		32.0073		Siemens		Siemens - SOMATOM Definition Flash		0.648438		0.648438		0.700012		120		308.992		Obesity		Train
73		Male		32.01		Siemens		Siemens - SOMATOM Definition Flash		0.648438		0.648438		0.700012		120		308.992		Obesity		Train
73		Male		32.01		Siemens		Siemens - SOMATOM Definition Flash		0.648438		0.648438		0.700012		120		308.992		Obesity		Train
73		Male		32.01		Siemens		Siemens - SOMATOM Definition Flash		0.648438		0.648438		0.700012		120		310.65		Obesity		Train
73		Male		32.01		Siemens		Siemens - SOMATOM Definition Flash		0.648438		0.648438		0.700012		120		310.65		Obesity		Train
73		Male		32.01		Siemens		Siemens - SOMATOM Definition Flash		0.648438		0.648438		0.700012		120		310.65		Obesity		Train
73		Male		32.0513		Siemens		Siemens - SOMATOM Definition Flash		0.648438		0.648438		0.700012		120		310.65		Obesity		Train
73		Male		32.1		Siemens		Siemens - SOMATOM Definition Flash		0.648438		0.648438		0.700012		120		310.935		Obesity		Train
73		Male		32.1		Siemens		Siemens - SOMATOM Definition Flash		0.648438		0.648438		0.700012		120		310.935		Obesity		Train
73		Male		32.1		Siemens		Siemens - SOMATOM Definition Flash		0.648438		0.648438		0.700012		120		310.935		Obesity		Train
73		Male		32.1		Siemens		Siemens - SOMATOM Definition Flash		0.648438		0.648438		0.700012		120		310.935		Obesity		Train
73		Male		32.112		Siemens		Siemens - SOMATOM Definition Flash		0.648438		0.648438		0.700012		120		311.22		Obesity		Train
73		Male		32.112		Siemens		Siemens - SOMATOM Definition Flash		0.648438		0.648438		0.700012		120		311.22		Obesity		Train
73		Male		32.112		Siemens		Siemens - SOMATOM Definition Flash		0.648438		0.648438		0.700012		120		311.79		Obesity		Train
73		Male		32.112		Siemens		Siemens - SOMATOM Definition Flash		0.648438		0.648438		0.700012		120		311.79		Obesity		Train
73		Male		32.1929		Siemens		Siemens - SOMATOM Definition Flash		0.648438		0.648438		0.700012		120		312.075		Obesity		Train
73		Male		32.1929		Siemens		Siemens - SOMATOM Definition Flash		0.648438		0.648438		0.700012		120		312.075		Obesity		Train
73		Male		32.1929		Siemens		Siemens - SOMATOM Definition Flash		0.648438		0.648438		0.700012		120		312.36		Obesity		Train
73		Male		32.1929		Siemens		Siemens - SOMATOM Definition Flash		0.648438		0.648438		0.700012		120		312.36		Obesity		Train
73		Male		32.1929		Siemens		Siemens - SOMATOM Definition Flash		0.648438		0.648438		0.700012		120		319.2		Obesity		Train
73		Male		32.2831		Siemens		Siemens - SOMATOM Definition Flash		0.648438		0.648438		0.700012		120		319.485		Obesity		Train
73		Male		32.4219		Siemens		Siemens - SOMATOM Definition Flash		0.648438		0.648438		0.700012		120		319.485		Obesity		Train
73		Male		32.4219		Siemens		Siemens - SOMATOM Definition Flash		0.648438		0.648438		0.700012		120		319.485		Obesity		Train
73		Male		32.4219		Siemens		Siemens - SOMATOM Definition Flash		0.648438		0.648438		0.700012		120		319.485		Obesity		Train
73		Male		32.4219		Siemens		Siemens - SOMATOM Definition Flash		0.648438		0.648438		0.700012		120		319.485		Obesity		Train
73		Male		32.4467		Siemens		Siemens - SOMATOM Definition Flash		0.648438		0.648438		0.700012		120		319.485		Obesity		Train
74		Male		32.45		Siemens		Siemens - SOMATOM Definition Flash		0.648438		0.648438		0.700012		120		320.625		Obesity		Train
74		Male		32.45		Siemens		Siemens - SOMATOM Definition Flash		0.648438		0.648438		0.700012		120		321.765		Obesity		Train
74		Male		32.45		Siemens		Siemens - SOMATOM Definition Flash		0.648438		0.648438		0.700012		120		321.765		Obesity		Train
74		Male		32.45		Siemens		Siemens - SOMATOM Definition Flash		0.648438		0.648438		0.700012		120		322.05		Obesity		Train
74		Male		32.45		Siemens		Siemens - SOMATOM Definition Flash		0.648438		0.648438		0.700012		120		322.05		Obesity		Train
74		Male		32.45		Siemens		Siemens - SOMATOM Definition Flash		0.648438		0.648438		0.700012		120		323.76		Obesity		Train
74		Male		32.45		Siemens		Siemens - SOMATOM Definition Flash		0.648438		0.648438		0.700012		120		323.76		Obesity		Train
74		Male		32.45		Siemens		Siemens - SOMATOM Definition Flash		0.648438		0.648438		0.700012		120		323.76		Obesity		Train
74		Male		32.4662		Siemens		Siemens - SOMATOM Definition Flash		0.648438		0.648438		0.700012		120		324.33		Obesity		Train
74		Male		32.4905		Siemens		Siemens - SOMATOM Definition Flash		0.648438		0.648438		0.700012		120		324.33		Obesity		Train
74		Male		32.4905		Siemens		Siemens - SOMATOM Definition Flash		0.648438		0.648438		0.700012		120		326.04		Obesity		Train
74		Male		32.5		Siemens		Siemens - SOMATOM Definition Flash		0.648438		0.648438		0.700012		120		326.04		Obesity		Train
74		Male		32.5964		Siemens		Siemens - SOMATOM Definition Flash		0.648438		0.648438		0.700012		120		326.04		Obesity		Train
74		Male		32.5964		Siemens		Siemens - SOMATOM Definition Flash		0.648438		0.648438		0.700012		120		326.04		Obesity		Train
74		Male		32.5964		Siemens		Siemens - SOMATOM Definition Flash		0.648438		0.648438		0.700012		120		326.04		Obesity		Train
74		Male		32.6531		Siemens		Siemens - SOMATOM Definition Flash		0.648438		0.648438		0.700012		120		326.04		Obesity		Train
74		Male		32.8125		Siemens		Siemens - SOMATOM Definition Flash		0.648438		0.648438		0.700012		120		326.895		Obesity		Train
74		Male		32.8125		Siemens		Siemens - SOMATOM Definition Flash		0.648438		0.648438		0.700012		120		326.895		Obesity		Train
74		Male		32.8125		Siemens		Siemens - SOMATOM Definition Flash		0.648438		0.648438		0.700012		120		328.605		Obesity		Train
74		Male		32.8125		Siemens		Siemens - SOMATOM Definition Flash		0.648438		0.648438		0.700012		120		328.605		Obesity		Train
74		Male		32.8125		Siemens		Siemens - SOMATOM Definition Flash		0.648438		0.648438		0.700012		120		329.745		Obesity		Train
74		Male		32.8125		Siemens		Siemens - SOMATOM Definition Flash		0.648438		0.648438		0.700012		120		330.03		Obesity		Train
74		Male		32.8125		Siemens		Siemens - SOMATOM Definition Flash		0.648438		0.648438		0.700012		120		330.03		Obesity		Train
74		Male		32.8125		Siemens		Siemens - SOMATOM Definition Flash		0.648438		0.648438		0.700012		120		330.6		Obesity		Train
74		Male		32.8125		Siemens		Siemens - SOMATOM Definition Flash		0.648438		0.648438		0.700012		120		330.6		Obesity		Train
74		Male		32.8125		Siemens		Siemens - SOMATOM Definition Flash		0.648438		0.648438		0.700012		120		331.74		Obesity		Train
74		Male		32.8125		Siemens		Siemens - SOMATOM Definition Flash		0.648438		0.648438		0.700012		120		331.74		Obesity		Train
74		Male		32.8125		Siemens		Siemens - SOMATOM Definition Flash		0.648438		0.648438		0.700012		120		332.025		Obesity		Train
74		Male		32.8203		Siemens		Siemens - SOMATOM Definition Flash		0.648438		0.648438		0.700012		120		332.025		Obesity		Train
74		Male		32.9		Siemens		Siemens - SOMATOM Definition Flash		0.648438		0.648438		0.700012		120		333.125		Obesity		Train
75		Male		32.9		Siemens		Siemens - SOMATOM Definition Flash		0.648438		0.648438		0.700012		120		333.125		Obesity		Train
75		Male		33.1777		Siemens		Siemens - SOMATOM Definition Flash		0.648438		0.648438		0.700012		120		333.125		Obesity		Train
75		Male		33.1777		Siemens		Siemens - SOMATOM Definition Flash		0.648438		0.648438		0.700012		120		334.02		Obesity		Train
75		Male		33.6012		Siemens		Siemens - SOMATOM Definition Flash		0.648438		0.648438		0.700012		120		335.73		Obesity		Train
75		Male		33.7		Siemens		Siemens - SOMATOM Definition Flash		0.648438		0.648438		0.700012		120		335.73		Obesity		Train
75		Male		33.7		Siemens		Siemens - SOMATOM Definition Flash		0.648438		0.648438		0.700012		120		336.015		Obesity		Train
75		Male		33.7		Siemens		Siemens - SOMATOM Definition Flash		0.648438		0.648438		0.700012		120		336.015		Obesity		Train
75		Male		33.7		Siemens		Siemens - SOMATOM Definition Flash		0.648438		0.648438		0.700012		120		336.015		Obesity		Train
75		Male		33.7		Siemens		Siemens - SOMATOM Definition Flash		0.648438		0.648438		0.700012		120		336.015		Obesity		Train
75		Male		33.7		Siemens		Siemens - SOMATOM Definition Flash		0.648438		0.648438		0.700012		120		336.015		Obesity		Train
75		Male		33.7		Siemens		Siemens - SOMATOM Definition Flash		0.648438		0.648438		0.700012		120		339.15		Obesity		Train
75		Male		33.7		Siemens		Siemens - SOMATOM Definition Flash		0.648438		0.648438		0.700012		120		339.15		Obesity		Train
75		Male		33.7		Siemens		Siemens - SOMATOM Definition Flash		0.648438		0.648438		0.700012		120		339.72		Obesity		Train
75		Male		33.7		Siemens		Siemens - SOMATOM Definition Flash		0.648438		0.648438		0.700012		120		339.72		Obesity		Train
75		Male		33.7925		Siemens		Siemens - SOMATOM Definition Flash		0.648438		0.648438		0.700012		120		340.005		Obesity		Train
75		Male		33.8741		Siemens		Siemens - SOMATOM Definition Flash		0.648438		0.648438		0.700012		120		340.005		Obesity		Train
75		Male		33.8741		Siemens		Siemens - SOMATOM Definition Flash		0.648438		0.648438		0.700012		120		340.575		Obesity		Train
75		Male		33.9		Siemens		Siemens - SOMATOM Definition Flash		0.648438		0.648438		0.700012		120		340.575		Obesity		Train
75		Male		33.9		Siemens		Siemens - SOMATOM Definition Flash		0.648438		0.648438		0.700012		120		343.14		Obesity		Train
75		Male		33.9		Siemens		Siemens - SOMATOM Definition Flash		0.648438		0.648438		0.700012		120		343.14		Obesity		Train
75		Male		33.9		Siemens		Siemens - SOMATOM Definition Flash		0.648438		0.648438		0.700012		120		344.85		Obesity		Train
75		Male		33.9		Siemens		Siemens - SOMATOM Definition Flash		0.648438		0.648438		0.700012		120		344.85		Obesity		Train
75		Male		33.9		Siemens		Siemens - SOMATOM Definition Flash		0.648438		0.648438		0.700012		120		345.135		Obesity		Train
76		Male		33.9		Siemens		Siemens - SOMATOM Definition Flash		0.648438		0.648438		0.75		120		345.135		Obesity		Train
76		Male		33.9		Siemens		Siemens - SOMATOM Definition Flash		0.648438		0.648438		0.8		120		345.135		Obesity		Train
76		Male		33.9		Siemens		Siemens - SOMATOM Definition Flash		0.648438		0.648438		0.8		120		347.415		Obesity		Train
76		Male		33.9		Siemens		Siemens - SOMATOM Definition Flash		0.65625		0.65625		0.8		120		348.555		Obesity		Train
76		Male		33.9		Siemens		Siemens - SOMATOM Definition Flash		0.65625		0.65625		0.8		120		348.555		Obesity		Train
76		Male		33.9		Siemens		Siemens - SOMATOM Definition Flash		0.662109		0.662109		0.8		120		350.55		Obesity		Train
76		Male		33.9		Siemens		Siemens - SOMATOM Definition Flash		0.667969		0.667969		0.8		120		350.55		Obesity		Train
76		Male		33.9		Siemens		Siemens - SOMATOM Definition Flash		0.679688		0.679688		0.8		120		350.835		Obesity		Train
76		Male		34.0136		Siemens		Siemens - SOMATOM Definition Flash		0.699219		0.699219		0.8		120		350.835		Obesity		Train
76		Male		34.0136		Siemens		Siemens - SOMATOM Definition Flash		0.703059		0.703059		0.8		120		357.675		Obesity		Train
76		Male		34.1536		Siemens		Siemens - SOMATOM Definition Flash		0.703059		0.703059		0.8		120		357.675		Obesity		Train
76		Male		34.1536		Siemens		Siemens - SOMATOM Definition Flash		0.703059		0.703059		0.8		120		359.385		Obesity		Train
76		Male		34.1536		Siemens		Siemens - SOMATOM Definition Flash		0.715633		0.715633		0.8		120		359.385		Obesity		Train
76		Male		34.1536		Siemens		Siemens - SOMATOM Definition Flash		0.715633		0.715633		0.8		120		364.515		Obesity		Train
76		Male		34.1536		Siemens		Siemens - SOMATOM Definition Flash		0.718145		0.718145		0.8		120		364.515		Obesity		Train
76		Male		34.1536		Siemens		Siemens - SOMATOM Definition Flash		0.718145		0.718145		0.8		120		367.65		Obesity		Train
77		Male		34.5		Siemens		Siemens - SOMATOM Definition Flash		0.718145		0.718145		0.8		120		367.65		Obesity		Train
77		Male		34.5		Siemens		Siemens - SOMATOM Definition Flash		0.718145		0.718145		0.8		120		367.65		Obesity		Train
77		Male		34.5		Siemens		Siemens - SOMATOM Definition Flash		0.718145		0.718145		0.8		120		367.65		Obesity		Train
77		Male		34.5		Siemens		Siemens - SOMATOM Definition Flash		0.718145		0.718145		0.8		120		367.65		Obesity		Train
77		Male		34.5		Siemens		Siemens - SOMATOM Definition Flash		0.71875		0.71875		0.8		120		367.65		Obesity		Train
77		Male		34.5		Siemens		Siemens - SOMATOM Definition Flash		0.71875		0.71875		0.8		120		367.65		Obesity		Train
77		Male		34.5		Siemens		Siemens - SOMATOM Definition Flash		0.71875		0.71875		0.8		120		367.65		Obesity		Train
77		Male		34.5		Siemens		Siemens - SOMATOM Definition Flash		0.71875		0.71875		0.8		120		367.65		Obesity		Train
77		Male		34.5		Siemens		Siemens - SOMATOM Definition Flash		0.71875		0.71875		0.8		120		367.65		Obesity		Train
77		Male		34.5		Siemens		Siemens - SOMATOM Definition Flash		0.71875		0.71875		0.8		120		369.93		Obesity		Train
77		Male		34.5		Siemens		Siemens - SOMATOM Definition Flash		0.71875		0.71875		0.8		120		369.93		Obesity		Train
78		Male		34.5		Siemens		Siemens - SOMATOM Definition Flash		0.71875		0.71875		0.8		120		377.91		Obesity		Train
78		Male		34.5		Siemens		Siemens - SOMATOM Definition Flash		0.71875		0.71875		0.8		120		378.48		Obesity		Train
78		Male		34.5		Siemens		Siemens - SOMATOM Definition Flash		0.71875		0.71875		0.8		120		379.62		Obesity		Train
78		Male		34.5		Siemens		Siemens - SOMATOM Definition Flash		0.71875		0.71875		0.8		120		379.62		Obesity		Train
78		Male		34.5		Siemens		Siemens - SOMATOM Definition Flash		0.71875		0.71875		0.8		120		379.62		Obesity		Train
78		Male		34.5		Siemens		Siemens - SOMATOM Definition Flash		0.71875		0.71875		0.8		120		385.035		Obesity		Train
78		Male		34.5		Siemens		Siemens - SOMATOM Definition Flash		0.71875		0.71875		0.8		120		387.315		Obesity		Train
78		Male		34.5		Siemens		Siemens - SOMATOM Definition Flash		0.71875		0.71875		1		120		387.315		Obesity		Train
78		Male		34.5		Siemens		Siemens - SOMATOM Definition Flash		0.71875		0.71875		1		120		389.595		Obesity		Train
78		Male		34.5		Siemens		Siemens - SOMATOM Definition Flash		0.71875		0.71875		1		120		389.595		Obesity		Train
78		Male		34.5		Siemens		Siemens - SOMATOM Definition Flash		0.71875		0.71875		1		120		392.73		Obesity		Train
78		Male		34.5		Siemens		Siemens - SOMATOM Definition Flash		0.71875		0.71875		1		120		395.865		Obesity		Train
78		Male		34.5271		Siemens		Siemens - SOMATOM Definition Flash		0.71875		0.71875		1		120		399.57		Obesity		Train
78		Male		34.5271		Siemens		Siemens - SOMATOM Definition Flash		0.71875		0.71875		1		120		399.57		Obesity		Train
78		Male		34.7405		Siemens		Siemens - SOMATOM Definition Flash		0.71875		0.71875		1		120		399.57		Obesity		Train
78		Male		34.7405		Siemens		Siemens - SOMATOM Definition Flash		0.71875		0.71875		1		120		399.57		Obesity		Train
78		Male		34.7405		Siemens		Siemens - SOMATOM Definition Flash		0.71875		0.71875		1		120		399.57		Obesity		Train
79		Male		34.7405		Siemens		Siemens - SOMATOM Definition Flash		0.71875		0.71875		1		120		399.57		Obesity		Train
79		Male		34.7405		Siemens		Siemens - SOMATOM Definition Flash		0.71875		0.71875		1		120		402.42		Obesity		Train
79		Male		34.8502		Siemens		Siemens - SOMATOM Definition Flash		0.71875		0.71875		1		120		403.56		Obesity		Train
79		Male		34.8502		Siemens		Siemens - SOMATOM Definition Flash		0.71875		0.71875		1		120		403.56		Obesity		Train
79		Male		35.1		Siemens		Siemens - SOMATOM Definition Flash		0.71875		0.71875		1		120		403.56		Obesity		Train
79		Male		35.4308		Siemens		Siemens - SOMATOM Definition Flash		0.71875		0.71875		1		120		405.84		Obesity		Train
79		Male		35.4308		Siemens		Siemens - SOMATOM Definition Flash		0.71875		0.71875		1		120		405.84		Obesity		Train
79		Male		35.8		Siemens		Siemens - SOMATOM Definition Flash		0.71875		0.71875		1		120		406.695		Obesity		Train
79		Male		35.8		Siemens		Siemens - SOMATOM Definition Flash		0.71875		0.71875		1		120		406.695		Obesity		Train
79		Male		35.8		Siemens		Siemens - SOMATOM Definition Flash		0.734375		0.734375		1		120		408.69		Obesity		Train
79		Male		35.8		Siemens		Siemens - SOMATOM Definition Flash		0.734375		0.734375		1		120		408.69		Obesity		Train
79		Male		35.8		Siemens		Siemens - SOMATOM Definition Flash		0.734375		0.734375		1		120		410.97		Obesity		Train
80		Male		36.4525		Siemens		Siemens - SOMATOM Definition Flash		0.734375		0.734375		1		120		413.535		Obesity		Train
80		Male		36.4525		Siemens		Siemens - SOMATOM Definition Flash		0.734375		0.734375		1		120		436.335		Obesity		Train
80		Male		36.4525		Siemens		Siemens - SOMATOM Definition Flash		0.734375		0.734375		1		120		436.335		Obesity		Train
80		Male		36.4525		Siemens		Siemens - SOMATOM Definition Flash		0.735863		0.735863		1		120		444.03		Obesity		Train
80		Male		36.9272		Siemens		Siemens - SOMATOM Definition Flash		0.742188		0.742188		1		120		444.6		Obesity		Train
80		Male		37.3038		Siemens		Siemens - SOMATOM Definition Flash		0.742188		0.742188		1		120		451.155		Obesity		Train
80		Male		37.34		Siemens		Siemens - SOMATOM Definition Flash		0.742188		0.742188		1		120		451.155		Obesity		Train
80		Male		37.34		Siemens		Siemens - SOMATOM Definition Flash		0.742188		0.742188		1		120		451.418		Obesity		Train
80		Male		37.34		Siemens		Siemens - SOMATOM Definition Flash		0.742188		0.742188		1		120		451.418		Obesity		Train
80		Male		37.34		Siemens		Siemens - SOMATOM Definition Flash		0.742188		0.742188		1		120		451.418		Obesity		Train
80		Male		37.34		Siemens		Siemens - SOMATOM Definition Flash		0.742188		0.742188		1		120		451.418		Obesity		Train
80		Male		37.34		Siemens		Siemens - SOMATOM Definition Flash		0.742188		0.742188		1		120		451.418		Obesity		Train
80		Male		37.34		Siemens		Siemens - SOMATOM Definition Flash		0.742188		0.742188		1		120		451.418		Obesity		Train
80		Male		37.34		Siemens		Siemens - SOMATOM Definition Flash		0.742188		0.742188		1		120		451.418		Obesity		Train
82		Male		37.4483		Siemens		Siemens - SOMATOM Definition Flash		0.742188		0.742188		1		120		451.418		Obesity		Train
82		Male		37.6378		Siemens		Siemens - SOMATOM Definition Flash		0.742188		0.742188		1		120		451.418		Obesity		Train
84		Male		38.0623		Siemens		Siemens - SOMATOM Definition Flash		0.742188		0.742188		1		140		451.418		Obesity		Train
84		Male		38.0901		Siemens		Siemens - SOMATOM Definition Flash		0.742188		0.742188		1		140		451.418		Obesity		Train
84		Male		38.1551		Siemens		Siemens - SOMATOM Definition Flash		0.742188		0.742188		1		140		451.418		Obesity		Train
84		Male		38.1551		Siemens		Siemens - SOMATOM Definition Flash		0.742188		0.742188		1		140		451.418		Obesity		Train
84		Male		38.4		Siemens		Siemens - SOMATOM Definition Flash		0.742188		0.742188		1		140		451.418		Obesity		Train
84		Male		38.4		Siemens		Siemens - SOMATOM Definition Flash		0.742188		0.742188		1		140		451.418		Obesity		Train
84		Male		38.77		Siemens		Siemens - SOMATOM Definition Flash		0.742188		0.742188		1		140		451.418		Obesity		Train
84		Male		38.77		Siemens		Siemens - SOMATOM Definition Flash		0.742188		0.742188		1		140		451.418		Obesity		Train
84		Male		38.77		Siemens		Siemens - SOMATOM Definition Flash		0.742188		0.742188		1		140		451.418		Obesity		Train
84		Male		38.77		Siemens		Siemens - SOMATOM Definition Flash		0.742188		0.742188		1		140		451.418		Obesity		Train
84		Male		38.77		Siemens		Siemens - SOMATOM Definition Flash		0.742188		0.742188		1		140		451.418		Obesity		Train
84		Male		38.77		Siemens		Siemens - SOMATOM Definition Flash		0.742188		0.742188		1		140		451.418		Obesity		Train
84		Male		38.8724		Siemens		Siemens - SOMATOM Definition Flash		0.742188		0.742188		1		140		451.44		Obesity		Train
87		Male		38.8724		Siemens		Siemens - SOMATOM Definition Flash		0.742188		0.742188		1		140		456		Obesity		Train
87		Male		39.7924		Siemens		Siemens - SOMATOM Definition Flash		0.742188		0.742188		1		140		456		Obesity		Train
87		Male		39.7924		Siemens		Siemens - SOMATOM Definition Flash		0.742188		0.742188		1		140		480.805		Obesity		Train
87		Male		41.9145		Siemens		Siemens - SOMATOM Definition Flash		0.742188		0.742188		1		140		480.805		Obesity		Train
87		Male		41.9145		Siemens		Siemens - SOMATOM Definition Flash		0.742188		0.742188		1		140		511.535		Obesity		Train
87		Male		43.5986		Siemens		Siemens - SOMATOM Definition Flash		0.742188		0.742188		1		140		511.535		Obesity		Train
87		Male		43.5986		Siemens		Siemens - SOMATOM Definition Flash		0.742188		0.742188		1		140		511.535		Obesity		Train
87		Male		43.5986		Siemens		Siemens - SOMATOM Definition Flash		0.742188		0.742188		1		140		511.535		Obesity		Train
87		Male		43.5986		Siemens		Siemens - SOMATOM Definition Flash		0.742188		0.742188		1		140		511.535		Obesity		Train
87		Male		43.5986		Siemens		Siemens - SOMATOM Definition Flash		0.742188		0.742188		1		140		511.535		Obesity		Train
87		Male		43.5986		Siemens		Siemens - SOMATOM Definition Flash		0.742188		0.742188		1		140		511.535		Obesity		Train
87		Male		43.5986		Siemens		Siemens - SOMATOM Definition Flash		0.742188		0.742188		1		140		511.535		Obesity		Train
87		Male		43.5986		Siemens		Siemens - Sensation 64 Cardiac		0.742188		0.742188		1		140		511.535		Obesity		Train
87		Male		43.5986		Siemens		Siemens - Sensation 64 Cardiac		0.742188		0.742188		1		140		511.535		Obesity		Train
87		Male		43.5986		Siemens		Siemens - Sensation 64 Cardiac		0.78125		0.78125		1		140		511.535		Obesity		Train
87		Male		43.5986		Siemens		Siemens - Sensation 64 Cardiac		0.828125		0.828125		1		140		511.535		Obesity		Train
87		Male		43.5986		Siemens		Siemens - Sensation 64 Cardiac		0.828125		0.828125		1		140		511.535		Obesity		Train
87		Male		43.5986		Siemens		Siemens - Sensation 64 Cardiac		0.828125		0.828125		1		140		511.535		Obesity		Train
87		Male		43.5986		Toshiba		Toshiba - Aquilion ONE		0.828125		0.828125		1		140		511.535		Obesity		Train
87		Male		43.5986		Toshiba		Toshiba - Aquilion ONE		0.828125		0.828125		1		140		511.535		Obesity		Train
87		Male		43.5986		Toshiba		Toshiba - Aquilion ONE		0.828125		0.828125		1		140		511.535		Obesity		Train
87		Male		43.5986		Toshiba		Toshiba - Aquilion ONE		0.828125		0.828125		1		140		511.535		Obesity		Train
87		Male		43.5986		Toshiba		Toshiba - Aquilion ONE		0.828125		0.828125		1		140		511.535		Obesity		Train
89		Male		43.5986		Toshiba		Toshiba - Aquilion ONE		0.828125		0.828125		1		140		511.535		Obesity		Train
89		Male		43.5986		Toshiba		Toshiba - Aquilion ONE		0.828125		0.828125		1		140		511.535		Obesity		Train
89		Male		43.5986		Toshiba		Toshiba - Aquilion ONE		0.828125		0.828125		1		140		511.535		Obesity		Train
89		Male		43.5986		Toshiba		Toshiba - Aquilion ONE		0.828125		0.828125		1		140		630.336		Obesity		Train
89		Male		45.3125		Toshiba		Toshiba - Aquilion ONE		0.828125		0.828125		1		140		630.336		Obesity		Train
89		Male		45.3125		Toshiba		Toshiba - Aquilion ONE		0.976562		0.976562		1		140		630.336		Obesity		Train

## Sheet: Test Internal
Age		Sex		BMI		Manufacturer		Manufacturer Model Name		x		y		z		Peak voltage (kVp)		Exposure (mAs)		BMI class		Dataset
18		Female		16.7968		Canon		Canon - Aquilion ONE		0.261719		0.261719		0.2		70		15.288		Underweight		Test Internal
24		Female		17.4747		Canon		Canon - Aquilion ONE		0.261719		0.261719		0.2		70		15.288		Underweight		Test Internal
24		Female		17.4747		Canon		Canon - Aquilion ONE		0.263672		0.263672		0.2		70		15.288		Underweight		Test Internal
29		Female		17.4747		Philips		Philips - Brilliance 64		0.263672		0.263672		0.2		70		15.288		Underweight		Test Internal
29		Female		17.4747		Philips		Philips - Brilliance 64		0.263672		0.263672		0.2		80		15.288		Underweight		Test Internal
29		Female		17.4747		Philips		Philips - Brilliance 64		0.265625		0.265625		0.2		80		15.288		Underweight		Test Internal
29		Female		17.4747		Philips		Philips - Brilliance 64		0.271484		0.271484		0.2		80		15.288		Underweight		Test Internal
29		Female		18.2868		Philips		Philips - Brilliance 64		0.273438		0.273438		0.2		80		16.848		Underweight		Test Internal
29		Female		18.2868		Philips		Philips - Brilliance 64		0.273438		0.273438		0.2		80		16.848		Underweight		Test Internal
29		Female		18.424		Philips		Philips - Brilliance 64		0.273438		0.273438		0.2		80		16.848		Underweight		Test Internal
30		Female		18.424		Philips		Philips - Brilliance 64		0.277344		0.277344		0.2		80		16.848		Underweight		Test Internal
30		Female		18.4425		Philips		Philips - Brilliance 64		0.277344		0.277344		0.2		80		16.848		Underweight		Test Internal
30		Female		18.4425		Philips		Philips - Brilliance 64		0.277344		0.277344		0.2		80		16.848		Underweight		Test Internal
30		Female		18.4425		Philips		Philips - Brilliance 64		0.277344		0.277344		0.2		80		16.848		Underweight		Test Internal
30		Female		18.4425		Philips		Philips - Brilliance 64		0.277344		0.277344		0.2		80		16.848		Underweight		Test Internal
30		Female		18.5568		Philips		Philips - Brilliance 64		0.279297		0.279297		0.2		80		16.848		Healthy Weight		Test Internal
32		Female		18.5568		Siemens		Siemens - NAEOTOM Alpha		0.279348		0.279348		0.2		80		16.848		Healthy Weight		Test Internal
32		Female		18.7328		Siemens		Siemens - NAEOTOM Alpha		0.279348		0.279348		0.2		80		16.848		Healthy Weight		Test Internal
32		Female		18.7328		Siemens		Siemens - NAEOTOM Alpha		0.279348		0.279348		0.2		80		16.848		Healthy Weight		Test Internal
33		Female		18.7328		Siemens		Siemens - NAEOTOM Alpha		0.279348		0.279348		0.2		80		16.848		Healthy Weight		Test Internal
33		Female		18.7328		Siemens		Siemens - NAEOTOM Alpha		0.279348		0.279348		0.2		80		16.848		Healthy Weight		Test Internal
33		Female		18.7328		Siemens		Siemens - NAEOTOM Alpha		0.279348		0.279348		0.2		80		16.848		Healthy Weight		Test Internal
33		Female		18.7328		Siemens		Siemens - NAEOTOM Alpha		0.279348		0.279348		0.2		80		17.316		Healthy Weight		Test Internal
33		Female		18.7328		Siemens		Siemens - NAEOTOM Alpha		0.279348		0.279348		0.2		80		17.316		Healthy Weight		Test Internal
33		Female		18.7328		Siemens		Siemens - NAEOTOM Alpha		0.279348		0.279348		0.2		80		17.316		Healthy Weight		Test Internal
33		Female		18.7328		Siemens		Siemens - NAEOTOM Alpha		0.279348		0.279348		0.2		80		17.316		Healthy Weight		Test Internal
33		Female		18.7328		Siemens		Siemens - NAEOTOM Alpha		0.279348		0.279348		0.2		80		17.316		Healthy Weight		Test Internal
33		Female		18.937		Siemens		Siemens - NAEOTOM Alpha		0.279348		0.279348		0.2		80		17.316		Healthy Weight		Test Internal
33		Female		18.937		Siemens		Siemens - NAEOTOM Alpha		0.279348		0.279348		0.2		80		17.316		Healthy Weight		Test Internal
33		Female		18.9388		Siemens		Siemens - NAEOTOM Alpha		0.279348		0.279348		0.2		80		17.394		Healthy Weight		Test Internal
33		Female		18.9388		Siemens		Siemens - NAEOTOM Alpha		0.279348		0.279348		0.2		80		17.394		Healthy Weight		Test Internal
33		Female		19.4932		Siemens		Siemens - NAEOTOM Alpha		0.279348		0.279348		0.2		80		17.394		Healthy Weight		Test Internal
33		Female		19.5682		Siemens		Siemens - NAEOTOM Alpha		0.279348		0.279348		0.2		80		17.394		Healthy Weight		Test Internal
33		Female		19.5682		Siemens		Siemens - NAEOTOM Alpha		0.279348		0.279348		0.2		80		17.394		Healthy Weight		Test Internal
35		Female		19.5682		Siemens		Siemens - NAEOTOM Alpha		0.279348		0.279348		0.2		100		17.394		Healthy Weight		Test Internal
35		Female		19.5682		Siemens		Siemens - NAEOTOM Alpha		0.283203		0.283203		0.2		100		17.394		Healthy Weight		Test Internal
36		Female		19.5682		Siemens		Siemens - NAEOTOM Alpha		0.283203		0.283203		0.2		100		17.394		Healthy Weight		Test Internal
36		Female		19.5682		Siemens		Siemens - NAEOTOM Alpha		0.283203		0.283203		0.2		100		17.394		Healthy Weight		Test Internal
36		Female		19.5682		Siemens		Siemens - NAEOTOM Alpha		0.283203		0.283203		0.2		100		17.394		Healthy Weight		Test Internal
36		Female		19.5918		Siemens		Siemens - NAEOTOM Alpha		0.283203		0.283203		0.2		100		17.394		Healthy Weight		Test Internal
36		Female		19.5918		Siemens		Siemens - NAEOTOM Alpha		0.283203		0.283203		0.2		100		17.394		Healthy Weight		Test Internal
36		Female		19.7133		Siemens		Siemens - NAEOTOM Alpha		0.283203		0.283203		0.25		100		17.394		Healthy Weight		Test Internal
37		Female		19.7531		Siemens		Siemens - NAEOTOM Alpha		0.283203		0.283203		0.25		100		17.394		Healthy Weight		Test Internal
37		Female		19.9184		Siemens		Siemens - NAEOTOM Alpha		0.283203		0.283203		0.299927		100		17.394		Healthy Weight		Test Internal
37		Female		19.9481		Siemens		Siemens - NAEOTOM Alpha		0.283203		0.283203		0.299927		100		17.394		Healthy Weight		Test Internal
37		Female		19.9481		Siemens		Siemens - NAEOTOM Alpha		0.287109		0.287109		0.299927		100		17.394		Healthy Weight		Test Internal
37		Female		19.9594		Siemens		Siemens - NAEOTOM Alpha		0.287109		0.287109		0.299927		100		18.798		Healthy Weight		Test Internal
37		Female		19.9594		Siemens		Siemens - NAEOTOM Alpha		0.287109		0.287109		0.299927		100		18.798		Healthy Weight		Test Internal
39		Female		20.148		Siemens		Siemens - NAEOTOM Alpha		0.287109		0.287109		0.299927		100		18.798		Healthy Weight		Test Internal
39		Female		20.148		Siemens		Siemens - NAEOTOM Alpha		0.289062		0.289062		0.299927		100		18.798		Healthy Weight		Test Internal
39		Female		20.2812		Siemens		Siemens - NAEOTOM Alpha		0.289062		0.289062		0.299927		100		18.798		Healthy Weight		Test Internal
39		Female		20.2812		Siemens		Siemens - NAEOTOM Alpha		0.289062		0.289062		0.299927		100		18.798		Healthy Weight		Test Internal
39		Female		20.2812		Siemens		Siemens - NAEOTOM Alpha		0.290191		0.290191		0.299927		100		19.11		Healthy Weight		Test Internal
39		Female		20.2812		Siemens		Siemens - NAEOTOM Alpha		0.290191		0.290191		0.299927		100		19.11		Healthy Weight		Test Internal
39		Female		20.2812		Siemens		Siemens - NAEOTOM Alpha		0.290191		0.290191		0.299927		100		19.11		Healthy Weight		Test Internal
39		Female		20.2812		Siemens		Siemens - NAEOTOM Alpha		0.290191		0.290191		0.299927		100		19.11		Healthy Weight		Test Internal
39		Female		20.2812		Siemens		Siemens - NAEOTOM Alpha		0.291016		0.291016		0.299927		100		19.11		Healthy Weight		Test Internal
39		Female		20.3244		Siemens		Siemens - NAEOTOM Alpha		0.291969		0.291969		0.299999		100		19.11		Healthy Weight		Test Internal
39		Female		20.5191		Siemens		Siemens - NAEOTOM Alpha		0.291969		0.291969		0.300049		100		19.11		Healthy Weight		Test Internal
40		Female		20.5191		Siemens		Siemens - NAEOTOM Alpha		0.291969		0.291969		0.300049		100		19.11		Healthy Weight		Test Internal
40		Female		20.5693		Siemens		Siemens - NAEOTOM Alpha		0.291969		0.291969		0.300049		100		19.578		Healthy Weight		Test Internal
40		Female		20.5693		Siemens		Siemens - NAEOTOM Alpha		0.291969		0.291969		0.300049		100		19.578		Healthy Weight		Test Internal
40		Female		20.6612		Siemens		Siemens - NAEOTOM Alpha		0.291969		0.291969		0.300049		100		19.578		Healthy Weight		Test Internal
40		Female		20.6612		Siemens		Siemens - NAEOTOM Alpha		0.292969		0.292969		0.300049		100		19.578		Healthy Weight		Test Internal
40		Female		20.6612		Siemens		Siemens - NAEOTOM Alpha		0.292969		0.292969		0.300049		100		19.578		Healthy Weight		Test Internal
40		Female		20.6612		Siemens		Siemens - NAEOTOM Alpha		0.292969		0.292969		0.300049		100		19.578		Healthy Weight		Test Internal
40		Female		20.6612		Siemens		Siemens - NAEOTOM Alpha		0.292969		0.292969		0.300049		100		22.152		Healthy Weight		Test Internal
40		Female		20.6612		Siemens		Siemens - NAEOTOM Alpha		0.292969		0.292969		0.300049		100		22.152		Healthy Weight		Test Internal
40		Female		20.6612		Siemens		Siemens - NAEOTOM Alpha		0.292969		0.292969		0.300049		100		22.152		Healthy Weight		Test Internal
40		Female		20.679		Siemens		Siemens - NAEOTOM Alpha		0.292969		0.292969		0.300049		100		22.62		Healthy Weight		Test Internal
40		Female		20.679		Siemens		Siemens - NAEOTOM Alpha		0.292969		0.292969		0.300049		100		22.62		Healthy Weight		Test Internal
40		Female		20.679		Siemens		Siemens - NAEOTOM Alpha		0.292969		0.292969		0.399994		100		22.62		Healthy Weight		Test Internal
40		Female		20.679		Siemens		Siemens - NAEOTOM Alpha		0.292969		0.292969		0.4		100		22.62		Healthy Weight		Test Internal
40		Female		20.679		Siemens		Siemens - NAEOTOM Alpha		0.292969		0.292969		0.4		100		24.024		Healthy Weight		Test Internal
40		Female		20.7008		Siemens		Siemens - NAEOTOM Alpha		0.292969		0.292969		0.4		100		25.428		Healthy Weight		Test Internal
40		Female		20.7157		Siemens		Siemens - NAEOTOM Alpha		0.292969		0.292969		0.4		100		25.428		Healthy Weight		Test Internal
40		Female		20.7157		Siemens		Siemens - NAEOTOM Alpha		0.292969		0.292969		0.4		100		25.428		Healthy Weight		Test Internal
40		Female		20.7612		Siemens		Siemens - NAEOTOM Alpha		0.292969		0.292969		0.4		100		25.428		Healthy Weight		Test Internal
40		Female		20.7612		Siemens		Siemens - NAEOTOM Alpha		0.292969		0.292969		0.4		100		25.428		Healthy Weight		Test Internal
40		Female		20.7612		Siemens		Siemens - NAEOTOM Alpha		0.292969		0.292969		0.4		100		25.428		Healthy Weight		Test Internal
40		Female		20.7967		Siemens		Siemens - NAEOTOM Alpha		0.292969		0.292969		0.4		100		25.428		Healthy Weight		Test Internal
40		Female		20.7967		Siemens		Siemens - NAEOTOM Alpha		0.292969		0.292969		0.4		100		25.428		Healthy Weight		Test Internal
40		Female		21.1		Siemens		Siemens - NAEOTOM Alpha		0.292969		0.292969		0.4		100		25.428		Healthy Weight		Test Internal
40		Female		21.1		Siemens		Siemens - NAEOTOM Alpha		0.292969		0.292969		0.4		100		25.428		Healthy Weight		Test Internal
40		Female		21.1		Siemens		Siemens - NAEOTOM Alpha		0.292969		0.292969		0.4		100		26.91		Healthy Weight		Test Internal
40		Female		21.1327		Siemens		Siemens - NAEOTOM Alpha		0.292969		0.292969		0.4		100		29.328		Healthy Weight		Test Internal
40		Female		21.1553		Siemens		Siemens - NAEOTOM Alpha		0.292969		0.292969		0.4		100		29.328		Healthy Weight		Test Internal
40		Female		21.1927		Siemens		Siemens - NAEOTOM Alpha		0.292969		0.292969		0.4		100		29.406		Healthy Weight		Test Internal
40		Female		21.201		Siemens		Siemens - NAEOTOM Alpha		0.292969		0.292969		0.4		100		29.406		Healthy Weight		Test Internal
40		Female		21.201		Siemens		Siemens - NAEOTOM Alpha		0.292969		0.292969		0.4		100		29.406		Healthy Weight		Test Internal
40		Female		21.2031		Siemens		Siemens - NAEOTOM Alpha		0.292969		0.292969		0.4		100		29.406		Healthy Weight		Test Internal
40		Female		21.2031		Siemens		Siemens - NAEOTOM Alpha		0.292969		0.292969		0.4		100		29.406		Healthy Weight		Test Internal
40		Female		21.2279		Siemens		Siemens - NAEOTOM Alpha		0.292969		0.292969		0.4		100		29.406		Healthy Weight		Test Internal
40		Female		21.2953		Siemens		Siemens - NAEOTOM Alpha		0.292969		0.292969		0.4		100		29.406		Healthy Weight		Test Internal
40		Female		21.2963		Siemens		Siemens - NAEOTOM Alpha		0.292969		0.292969		0.4		100		29.406		Healthy Weight		Test Internal
41		Female		21.2963		Siemens		Siemens - NAEOTOM Alpha		0.292969		0.292969		0.4		100		34.944		Healthy Weight		Test Internal
41		Female		21.3		Siemens		Siemens - NAEOTOM Alpha		0.293793		0.293793		0.4		100		34.944		Healthy Weight		Test Internal
41		Female		21.3		Siemens		Siemens - NAEOTOM Alpha		0.293793		0.293793		0.4		100		34.944		Healthy Weight		Test Internal
41		Female		21.3		Siemens		Siemens - NAEOTOM Alpha		0.294922		0.294922		0.4		100		66.12		Healthy Weight		Test Internal
41		Female		21.3		Siemens		Siemens - NAEOTOM Alpha		0.294922		0.294922		0.4		100		66.12		Healthy Weight		Test Internal
41		Female		21.3		Siemens		Siemens - NAEOTOM Alpha		0.294922		0.294922		0.4		100		66.12		Healthy Weight		Test Internal
42		Female		21.3		Siemens		Siemens - NAEOTOM Alpha		0.294922		0.294922		0.4		100		66.12		Healthy Weight		Test Internal
42		Female		21.3		Siemens		Siemens - NAEOTOM Alpha		0.294922		0.294922		0.4		100		71.535		Healthy Weight		Test Internal
43		Female		21.3		Siemens		Siemens - NAEOTOM Alpha		0.294922		0.294922		0.4		100		71.535		Healthy Weight		Test Internal
43		Female		21.3		Siemens		Siemens - NAEOTOM Alpha		0.294922		0.294922		0.4		100		71.535		Healthy Weight		Test Internal
43		Female		21.3		Siemens		Siemens - NAEOTOM Alpha		0.294922		0.294922		0.4		100		71.535		Healthy Weight		Test Internal
44		Female		21.3		Siemens		Siemens - NAEOTOM Alpha		0.294922		0.294922		0.4		100		71.535		Healthy Weight		Test Internal
45		Female		21.3		Siemens		Siemens - NAEOTOM Alpha		0.294922		0.294922		0.4		100		71.535		Healthy Weight		Test Internal
45		Female		21.3		Siemens		Siemens - NAEOTOM Alpha		0.294922		0.294922		0.4		100		75.525		Healthy Weight		Test Internal
45		Female		21.3		Siemens		Siemens - NAEOTOM Alpha		0.296875		0.296875		0.4		100		75.525		Healthy Weight		Test Internal
45		Female		21.3		Siemens		Siemens - NAEOTOM Alpha		0.298828		0.298828		0.4		100		75.525		Healthy Weight		Test Internal
45		Female		21.3		Siemens		Siemens - NAEOTOM Alpha		0.300781		0.300781		0.400024		100		75.525		Healthy Weight		Test Internal
46		Female		21.3		Siemens		Siemens - NAEOTOM Alpha		0.300781		0.300781		0.400024		100		75.525		Healthy Weight		Test Internal
46		Female		21.3		Siemens		Siemens - NAEOTOM Alpha		0.302734		0.302734		0.400024		100		75.525		Healthy Weight		Test Internal
46		Female		21.3		Siemens		Siemens - NAEOTOM Alpha		0.302734		0.302734		0.45		100		75.525		Healthy Weight		Test Internal
46		Female		21.3		Siemens		Siemens - NAEOTOM Alpha		0.302734		0.302734		0.45		100		82.5		Healthy Weight		Test Internal
46		Female		21.3		Siemens		Siemens - NAEOTOM Alpha		0.302734		0.302734		0.45		100		82.5		Healthy Weight		Test Internal
46		Female		21.3		Siemens		Siemens - NAEOTOM Alpha		0.302734		0.302734		0.45		100		82.5		Healthy Weight		Test Internal
46		Female		21.3		Siemens		Siemens - NAEOTOM Alpha		0.302734		0.302734		0.45		100		82.65		Healthy Weight		Test Internal
47		Female		21.3		Siemens		Siemens - NAEOTOM Alpha		0.302734		0.302734		0.45		100		82.65		Healthy Weight		Test Internal
47		Female		21.3		Siemens		Siemens - NAEOTOM Alpha		0.304688		0.304688		0.45		100		82.65		Healthy Weight		Test Internal
47		Female		21.3839		Siemens		Siemens - NAEOTOM Alpha		0.304688		0.304688		0.45		100		82.65		Healthy Weight		Test Internal
47		Female		21.3839		Siemens		Siemens - NAEOTOM Alpha		0.306688		0.306688		0.45		100		82.65		Healthy Weight		Test Internal
47		Female		21.4533		Siemens		Siemens - NAEOTOM Alpha		0.306688		0.306688		0.45		100		82.65		Healthy Weight		Test Internal
47		Female		21.4533		Siemens		Siemens - NAEOTOM Alpha		0.306688		0.306688		0.45		100		82.65		Healthy Weight		Test Internal
47		Female		21.4619		Siemens		Siemens - NAEOTOM Alpha		0.306688		0.306688		0.5		100		82.65		Healthy Weight		Test Internal
47		Female		21.4619		Siemens		Siemens - NAEOTOM Alpha		0.308594		0.308594		0.5		100		82.65		Healthy Weight		Test Internal
47		Female		21.4619		Siemens		Siemens - NAEOTOM Alpha		0.308594		0.308594		0.5		100		82.65		Healthy Weight		Test Internal
47		Female		21.4619		Siemens		Siemens - NAEOTOM Alpha		0.308594		0.308594		0.5		100		82.65		Healthy Weight		Test Internal
47		Female		21.4619		Siemens		Siemens - NAEOTOM Alpha		0.310547		0.310547		0.5		100		82.65		Healthy Weight		Test Internal
47		Female		21.4619		Siemens		Siemens - NAEOTOM Alpha		0.310547		0.310547		0.5		100		82.65		Healthy Weight		Test Internal
47		Female		21.51		Siemens		Siemens - NAEOTOM Alpha		0.310547		0.310547		0.5		100		82.65		Healthy Weight		Test Internal
47		Female		21.51		Siemens		Siemens - NAEOTOM Alpha		0.310547		0.310547		0.5		100		82.65		Healthy Weight		Test Internal
47		Female		21.51		Siemens		Siemens - NAEOTOM Alpha		0.310547		0.310547		0.5		100		83.22		Healthy Weight		Test Internal
47		Female		21.51		Siemens		Siemens - NAEOTOM Alpha		0.310547		0.310547		0.5		100		85.785		Healthy Weight		Test Internal
47		Female		21.51		Siemens		Siemens - NAEOTOM Alpha		0.310547		0.310547		0.5		100		85.785		Healthy Weight		Test Internal
47		Female		21.51		Siemens		Siemens - NAEOTOM Alpha		0.311703		0.311703		0.5		100		85.785		Healthy Weight		Test Internal
47		Female		21.551		Siemens		Siemens - NAEOTOM Alpha		0.311703		0.311703		0.5		100		85.785		Healthy Weight		Test Internal
47		Female		21.551		Siemens		Siemens - NAEOTOM Alpha		0.311703		0.311703		0.5		100		85.785		Healthy Weight		Test Internal
47		Female		21.551		Siemens		Siemens - NAEOTOM Alpha		0.3125		0.3125		0.5		100		85.785		Healthy Weight		Test Internal
47		Female		21.551		Siemens		Siemens - NAEOTOM Alpha		0.3125		0.3125		0.5		100		85.785		Healthy Weight		Test Internal
47		Female		21.551		Siemens		Siemens - NAEOTOM Alpha		0.3125		0.3125		0.5		100		85.785		Healthy Weight		Test Internal
47		Female		21.551		Siemens		Siemens - NAEOTOM Alpha		0.3125		0.3125		0.5		100		85.785		Healthy Weight		Test Internal
47		Female		21.551		Siemens		Siemens - NAEOTOM Alpha		0.3125		0.3125		0.699951		100		85.785		Healthy Weight		Test Internal
47		Female		21.551		Siemens		Siemens - NAEOTOM Alpha		0.3125		0.3125		0.699951		100		85.785		Healthy Weight		Test Internal
47		Female		21.551		Siemens		Siemens - NAEOTOM Alpha		0.3125		0.3125		0.699951		100		85.785		Healthy Weight		Test Internal
48		Female		21.6049		Siemens		Siemens - NAEOTOM Alpha		0.3125		0.3125		0.699951		100		88.92		Healthy Weight		Test Internal
48		Female		21.6049		Siemens		Siemens - NAEOTOM Alpha		0.3125		0.3125		0.699951		100		88.92		Healthy Weight		Test Internal
48		Female		21.6333		Siemens		Siemens - NAEOTOM Alpha		0.3125		0.3125		0.699951		100		88.92		Healthy Weight		Test Internal
48		Female		21.6333		Siemens		Siemens - NAEOTOM Alpha		0.3125		0.3125		0.699951		100		88.92		Healthy Weight		Test Internal
48		Female		21.7		Siemens		Siemens - NAEOTOM Alpha		0.3125		0.3125		0.699951		100		88.92		Healthy Weight		Test Internal
48		Female		21.7		Siemens		Siemens - NAEOTOM Alpha		0.3125		0.3125		0.699951		100		94.05		Healthy Weight		Test Internal
48		Female		21.7		Siemens		Siemens - NAEOTOM Alpha		0.3125		0.3125		0.699951		100		94.05		Healthy Weight		Test Internal
48		Female		21.7193		Siemens		Siemens - NAEOTOM Alpha		0.3125		0.3125		0.699951		100		94.05		Healthy Weight		Test Internal
48		Female		21.7193		Siemens		Siemens - NAEOTOM Alpha		0.3125		0.3125		0.699951		100		94.905		Healthy Weight		Test Internal
48		Female		21.7982		Siemens		Siemens - NAEOTOM Alpha		0.3125		0.3125		0.699951		100		94.905		Healthy Weight		Test Internal
48		Female		21.9671		Siemens		Siemens - NAEOTOM Alpha		0.3125		0.3125		0.699951		100		94.905		Healthy Weight		Test Internal
48		Female		21.9671		Siemens		Siemens - NAEOTOM Alpha		0.3125		0.3125		0.699951		100		94.905		Healthy Weight		Test Internal
48		Female		21.9671		Siemens		Siemens - NAEOTOM Alpha		0.3125		0.3125		0.699951		100		94.905		Healthy Weight		Test Internal
48		Female		21.9671		Siemens		Siemens - NAEOTOM Alpha		0.3125		0.3125		0.699951		100		94.905		Healthy Weight		Test Internal
48		Female		22.0604		Siemens		Siemens - NAEOTOM Alpha		0.3125		0.3125		0.699951		100		94.905		Healthy Weight		Test Internal
48		Female		22.0604		Siemens		Siemens - NAEOTOM Alpha		0.3125		0.3125		0.699951		100		94.905		Healthy Weight		Test Internal
48		Female		22.0604		Siemens		Siemens - NAEOTOM Alpha		0.3125		0.3125		0.699951		100		94.905		Healthy Weight		Test Internal
48		Female		22.0604		Siemens		Siemens - NAEOTOM Alpha		0.3125		0.3125		0.699951		100		94.905		Healthy Weight		Test Internal
48		Female		22.0604		Siemens		Siemens - NAEOTOM Alpha		0.3125		0.3125		0.699951		100		94.905		Healthy Weight		Test Internal
49		Female		22.0604		Siemens		Siemens - NAEOTOM Alpha		0.3125		0.3125		0.699982		100		94.905		Healthy Weight		Test Internal
49		Female		22.0604		Siemens		Siemens - NAEOTOM Alpha		0.3125		0.3125		0.699982		100		94.905		Healthy Weight		Test Internal
49		Female		22.0604		Siemens		Siemens - NAEOTOM Alpha		0.3125		0.3125		0.699982		100		94.905		Healthy Weight		Test Internal
49		Female		22.0851		Siemens		Siemens - NAEOTOM Alpha		0.3125		0.3125		0.699982		100		94.905		Healthy Weight		Test Internal
49		Female		22.0851		Siemens		Siemens - NAEOTOM Alpha		0.3125		0.3125		0.699997		100		94.905		Healthy Weight		Test Internal
49		Female		22.0851		Siemens		Siemens - NAEOTOM Alpha		0.3125		0.3125		0.699997		100		94.905		Healthy Weight		Test Internal
49		Female		22.1453		Siemens		Siemens - NAEOTOM Alpha		0.3125		0.3125		0.699997		100		94.905		Healthy Weight		Test Internal
49		Female		22.16		Siemens		Siemens - NAEOTOM Alpha		0.3125		0.3125		0.699997		100		94.905		Healthy Weight		Test Internal
49		Female		22.16		Siemens		Siemens - NAEOTOM Alpha		0.3125		0.3125		0.699997		100		94.905		Healthy Weight		Test Internal
49		Female		22.16		Siemens		Siemens - NAEOTOM Alpha		0.3125		0.3125		0.699997		100		94.905		Healthy Weight		Test Internal
49		Female		22.16		Siemens		Siemens - NAEOTOM Alpha		0.3125		0.3125		0.699997		100		94.905		Healthy Weight		Test Internal
49		Female		22.16		Siemens		Siemens - NAEOTOM Alpha		0.3125		0.3125		0.699997		100		94.905		Healthy Weight		Test Internal
49		Female		22.16		Siemens		Siemens - NAEOTOM Alpha		0.3125		0.3125		0.699997		100		95.475		Healthy Weight		Test Internal
49		Female		22.16		Siemens		Siemens - NAEOTOM Alpha		0.314453		0.314453		0.699997		100		95.475		Healthy Weight		Test Internal
49		Female		22.16		Siemens		Siemens - NAEOTOM Alpha		0.314453		0.314453		0.699997		100		95.475		Healthy Weight		Test Internal
49		Female		22.16		Siemens		Siemens - NAEOTOM Alpha		0.314453		0.314453		0.699997		100		95.475		Healthy Weight		Test Internal
49		Female		22.16		Siemens		Siemens - NAEOTOM Alpha		0.314453		0.314453		0.699997		100		95.475		Healthy Weight		Test Internal
49		Female		22.16		Siemens		Siemens - NAEOTOM Alpha		0.314453		0.314453		0.699997		100		95.475		Healthy Weight		Test Internal
49		Female		22.16		Siemens		Siemens - NAEOTOM Alpha		0.314453		0.314453		0.699997		100		95.475		Healthy Weight		Test Internal
49		Female		22.16		Siemens		Siemens - NAEOTOM Alpha		0.314453		0.314453		0.699997		100		98.04		Healthy Weight		Test Internal
49		Female		22.16		Siemens		Siemens - NAEOTOM Alpha		0.314453		0.314453		0.699997		100		98.04		Healthy Weight		Test Internal
49		Female		22.16		Siemens		Siemens - SOMATOM Definition Edge		0.314453		0.314453		0.699997		100		98.04		Healthy Weight		Test Internal
49		Female		22.16		Siemens		Siemens - SOMATOM Definition Edge		0.314453		0.314453		0.699997		100		98.04		Healthy Weight		Test Internal
49		Female		22.16		Siemens		Siemens - SOMATOM Definition Edge		0.314453		0.314453		0.699997		100		101.46		Healthy Weight		Test Internal
49		Female		22.16		Siemens		Siemens - SOMATOM Definition Edge		0.316406		0.316406		0.699997		100		101.46		Healthy Weight		Test Internal
49		Female		22.16		Siemens		Siemens - SOMATOM Definition Edge		0.316406		0.316406		0.699997		100		101.46		Healthy Weight		Test Internal
49		Female		22.16		Siemens		Siemens - SOMATOM Definition Flash		0.316406		0.316406		0.699997		100		101.46		Healthy Weight		Test Internal
50		Female		22.16		Siemens		Siemens - SOMATOM Definition Flash		0.316406		0.316406		0.699997		100		101.46		Healthy Weight		Test Internal
50		Female		22.2041		Siemens		Siemens - SOMATOM Definition Flash		0.316406		0.316406		0.699997		100		102.6		Healthy Weight		Test Internal
50		Female		22.2041		Siemens		Siemens - SOMATOM Definition Flash		0.316406		0.316406		0.699997		100		102.6		Healthy Weight		Test Internal
50		Female		22.2222		Siemens		Siemens - SOMATOM Definition Flash		0.316406		0.316406		0.699997		100		102.6		Healthy Weight		Test Internal
50		Female		22.2222		Siemens		Siemens - SOMATOM Definition Flash		0.318359		0.318359		0.699997		100		102.6		Healthy Weight		Test Internal
50		Female		22.2222		Siemens		Siemens - SOMATOM Definition Flash		0.318359		0.318359		0.699997		100		105.075		Healthy Weight		Test Internal
50		Female		22.2222		Siemens		Siemens - SOMATOM Definition Flash		0.318359		0.318359		0.699997		100		106.305		Healthy Weight		Test Internal
50		Female		22.2222		Siemens		Siemens - SOMATOM Definition Flash		0.318359		0.318359		0.699997		100		106.305		Healthy Weight		Test Internal
51		Female		22.2222		Siemens		Siemens - SOMATOM Definition Flash		0.318359		0.318359		0.699997		100		106.305		Healthy Weight		Test Internal
51		Female		22.2222		Siemens		Siemens - SOMATOM Definition Flash		0.318359		0.318359		0.699997		100		106.305		Healthy Weight		Test Internal
51		Female		22.2222		Siemens		Siemens - SOMATOM Definition Flash		0.318359		0.318359		0.699997		100		106.305		Healthy Weight		Test Internal
51		Female		22.2222		Siemens		Siemens - SOMATOM Definition Flash		0.318359		0.318359		0.699997		100		106.305		Healthy Weight		Test Internal
51		Female		22.2826		Siemens		Siemens - SOMATOM Definition Flash		0.318359		0.318359		0.699997		100		106.305		Healthy Weight		Test Internal
51		Female		22.2826		Siemens		Siemens - SOMATOM Definition Flash		0.318359		0.318359		0.699997		100		106.305		Healthy Weight		Test Internal
51		Female		22.3214		Siemens		Siemens - SOMATOM Definition Flash		0.318359		0.318359		0.699997		100		107.16		Healthy Weight		Test Internal
51		Female		22.3214		Siemens		Siemens - SOMATOM Definition Flash		0.318359		0.318359		0.699997		100		107.16		Healthy Weight		Test Internal
51		Female		22.3537		Siemens		Siemens - SOMATOM Definition Flash		0.318359		0.318359		0.699997		100		107.16		Healthy Weight		Test Internal
51		Female		22.3537		Siemens		Siemens - SOMATOM Definition Flash		0.318359		0.318359		0.699997		100		108.585		Healthy Weight		Test Internal
51		Female		22.3537		Siemens		Siemens - SOMATOM Definition Flash		0.318359		0.318359		0.699997		100		108.585		Healthy Weight		Test Internal
51		Female		22.3537		Siemens		Siemens - SOMATOM Definition Flash		0.320312		0.320312		0.699997		100		112.29		Healthy Weight		Test Internal
51		Female		22.3674		Siemens		Siemens - SOMATOM Definition Flash		0.320312		0.320312		0.699997		100		112.29		Healthy Weight		Test Internal
51		Female		22.3674		Siemens		Siemens - SOMATOM Definition Flash		0.320312		0.320312		0.699997		100		112.29		Healthy Weight		Test Internal
51		Female		22.3863		Siemens		Siemens - SOMATOM Definition Flash		0.320312		0.320312		0.699997		100		112.29		Healthy Weight		Test Internal
51		Female		22.3863		Siemens		Siemens - SOMATOM Definition Flash		0.320312		0.320312		0.699997		100		112.29		Healthy Weight		Test Internal
51		Female		22.4		Siemens		Siemens - SOMATOM Definition Flash		0.320312		0.320312		0.699997		100		112.29		Healthy Weight		Test Internal
51		Female		22.4		Siemens		Siemens - SOMATOM Definition Flash		0.322266		0.322266		0.699997		100		112.29		Healthy Weight		Test Internal
51		Female		22.4982		Siemens		Siemens - SOMATOM Definition Flash		0.322266		0.322266		0.699997		100		112.29		Healthy Weight		Test Internal
51		Female		22.4982		Siemens		Siemens - SOMATOM Definition Flash		0.322266		0.322266		0.699997		100		112.29		Healthy Weight		Test Internal
51		Female		22.5306		Siemens		Siemens - SOMATOM Definition Flash		0.322266		0.322266		0.699997		100		112.29		Healthy Weight		Test Internal
52		Female		22.5306		Siemens		Siemens - SOMATOM Definition Flash		0.322266		0.322266		0.699997		100		112.29		Healthy Weight		Test Internal
52		Female		22.5309		Siemens		Siemens - SOMATOM Definition Flash		0.322266		0.322266		0.699997		100		112.29		Healthy Weight		Test Internal
52		Female		22.5309		Siemens		Siemens - SOMATOM Definition Flash		0.322266		0.322266		0.699997		100		112.29		Healthy Weight		Test Internal
52		Female		22.5827		Siemens		Siemens - SOMATOM Definition Flash		0.322266		0.322266		0.699997		100		112.29		Healthy Weight		Test Internal
52		Female		22.5827		Siemens		Siemens - SOMATOM Definition Flash		0.322266		0.322266		0.699997		100		112.29		Healthy Weight		Test Internal
52		Female		22.5827		Siemens		Siemens - SOMATOM Definition Flash		0.322266		0.322266		0.699997		100		113.43		Healthy Weight		Test Internal
52		Female		22.5827		Siemens		Siemens - SOMATOM Definition Flash		0.322266		0.322266		0.699997		100		113.43		Healthy Weight		Test Internal
52		Female		22.5827		Siemens		Siemens - SOMATOM Definition Flash		0.322266		0.322266		0.699997		100		114.285		Healthy Weight		Test Internal
52		Female		22.5827		Siemens		Siemens - SOMATOM Definition Flash		0.322266		0.322266		0.699997		100		114.285		Healthy Weight		Test Internal
52		Female		22.5827		Siemens		Siemens - SOMATOM Definition Flash		0.322266		0.322266		0.699997		100		114.285		Healthy Weight		Test Internal
52		Female		22.5827		Siemens		Siemens - SOMATOM Definition Flash		0.322266		0.322266		0.699997		100		114.285		Healthy Weight		Test Internal
52		Female		22.6757		Siemens		Siemens - SOMATOM Definition Flash		0.322266		0.322266		0.699997		100		114.285		Healthy Weight		Test Internal
52		Female		22.6757		Siemens		Siemens - SOMATOM Definition Flash		0.322266		0.322266		0.699997		100		114.285		Healthy Weight		Test Internal
52		Female		22.6757		Siemens		Siemens - SOMATOM Definition Flash		0.322266		0.322266		0.699997		100		114.285		Healthy Weight		Test Internal
52		Female		22.6757		Siemens		Siemens - SOMATOM Definition Flash		0.322266		0.322266		0.699997		100		115.14		Healthy Weight		Test Internal
52		Female		22.6757		Siemens		Siemens - SOMATOM Definition Flash		0.322266		0.322266		0.699997		100		115.14		Healthy Weight		Test Internal
53		Female		22.6757		Siemens		Siemens - SOMATOM Definition Flash		0.322266		0.322266		0.699997		100		115.14		Healthy Weight		Test Internal
53		Female		22.6757		Siemens		Siemens - SOMATOM Definition Flash		0.322266		0.322266		0.699997		100		115.14		Healthy Weight		Test Internal
53		Female		22.6757		Siemens		Siemens - SOMATOM Definition Flash		0.322266		0.322266		0.699997		100		115.14		Healthy Weight		Test Internal
53		Female		22.6757		Siemens		Siemens - SOMATOM Definition Flash		0.322266		0.322266		0.699997		100		115.14		Healthy Weight		Test Internal
53		Female		22.6757		Siemens		Siemens - SOMATOM Definition Flash		0.322266		0.322266		0.699997		100		115.14		Healthy Weight		Test Internal
53		Female		22.6757		Siemens		Siemens - SOMATOM Definition Flash		0.322383		0.322383		0.699997		100		115.425		Healthy Weight		Test Internal
53		Female		22.6757		Siemens		Siemens - SOMATOM Definition Flash		0.322383		0.322383		0.699997		100		115.425		Healthy Weight		Test Internal
53		Female		22.6757		Siemens		Siemens - SOMATOM Definition Flash		0.322383		0.322383		0.699997		100		115.425		Healthy Weight		Test Internal
53		Female		22.7732		Siemens		Siemens - SOMATOM Definition Flash		0.322383		0.322383		0.699997		100		115.425		Healthy Weight		Test Internal
53		Female		22.7732		Siemens		Siemens - SOMATOM Definition Flash		0.322383		0.322383		0.699997		100		115.425		Healthy Weight		Test Internal
53		Female		22.7732		Siemens		Siemens - SOMATOM Definition Flash		0.322383		0.322383		0.699997		100		115.425		Healthy Weight		Test Internal
53		Female		22.7732		Siemens		Siemens - SOMATOM Definition Flash		0.324219		0.324219		0.699997		100		115.425		Healthy Weight		Test Internal
53		Female		22.7732		Siemens		Siemens - SOMATOM Definition Flash		0.324219		0.324219		0.699997		100		115.5		Healthy Weight		Test Internal
53		Female		22.7732		Siemens		Siemens - SOMATOM Definition Flash		0.324219		0.324219		0.699997		100		115.5		Healthy Weight		Test Internal
53		Female		22.7732		Siemens		Siemens - SOMATOM Definition Flash		0.324219		0.324219		0.699997		100		119.415		Healthy Weight		Test Internal
53		Female		22.9441		Siemens		Siemens - SOMATOM Definition Flash		0.324219		0.324219		0.699997		100		119.415		Healthy Weight		Test Internal
53		Female		22.9441		Siemens		Siemens - SOMATOM Definition Flash		0.324219		0.324219		0.699997		100		119.415		Healthy Weight		Test Internal
53		Female		22.9481		Siemens		Siemens - SOMATOM Definition Flash		0.324535		0.324535		0.699997		100		119.415		Healthy Weight		Test Internal
53		Female		23.03		Siemens		Siemens - SOMATOM Definition Flash		0.324535		0.324535		0.699997		100		119.415		Healthy Weight		Test Internal
54		Female		23.03		Siemens		Siemens - SOMATOM Definition Flash		0.324535		0.324535		0.699997		100		120.84		Healthy Weight		Test Internal
54		Female		23.04		Siemens		Siemens - SOMATOM Definition Flash		0.324535		0.324535		0.699997		100		120.84		Healthy Weight		Test Internal
54		Female		23.04		Siemens		Siemens - SOMATOM Definition Flash		0.324535		0.324535		0.699997		100		120.84		Healthy Weight		Test Internal
54		Female		23.04		Siemens		Siemens - SOMATOM Definition Flash		0.324535		0.324535		0.699997		100		120.84		Healthy Weight		Test Internal
54		Female		23.0518		Siemens		Siemens - SOMATOM Definition Flash		0.324535		0.324535		0.699997		100		121		Healthy Weight		Test Internal
54		Female		23.0518		Siemens		Siemens - SOMATOM Definition Flash		0.324535		0.324535		0.699997		100		121		Healthy Weight		Test Internal
54		Female		23.1206		Siemens		Siemens - SOMATOM Definition Flash		0.326172		0.326172		0.699997		100		122.265		Healthy Weight		Test Internal
54		Female		23.1206		Siemens		Siemens - SOMATOM Definition Flash		0.326172		0.326172		0.699997		100		122.265		Healthy Weight		Test Internal
54		Female		23.1206		Siemens		Siemens - SOMATOM Definition Flash		0.326172		0.326172		0.699997		100		122.265		Healthy Weight		Test Internal
54		Female		23.1206		Siemens		Siemens - SOMATOM Definition Flash		0.326172		0.326172		0.699997		100		122.265		Healthy Weight		Test Internal
54		Female		23.1206		Siemens		Siemens - SOMATOM Definition Flash		0.326172		0.326172		0.699997		100		122.265		Healthy Weight		Test Internal
54		Female		23.1206		Siemens		Siemens - SOMATOM Definition Flash		0.326172		0.326172		0.699997		100		122.265		Healthy Weight		Test Internal
54		Female		23.1206		Siemens		Siemens - SOMATOM Definition Flash		0.328125		0.328125		0.699997		100		122.835		Healthy Weight		Test Internal
54		Female		23.13		Siemens		Siemens - SOMATOM Definition Flash		0.328125		0.328125		0.699997		100		122.835		Healthy Weight		Test Internal
54		Female		23.15		Siemens		Siemens - SOMATOM Definition Flash		0.328125		0.328125		0.699997		100		123.405		Healthy Weight		Test Internal
54		Female		23.15		Siemens		Siemens - SOMATOM Definition Flash		0.328125		0.328125		0.699997		100		123.405		Healthy Weight		Test Internal
54		Female		23.15		Siemens		Siemens - SOMATOM Definition Flash		0.328125		0.328125		0.699997		100		123.405		Healthy Weight		Test Internal
54		Female		23.15		Siemens		Siemens - SOMATOM Definition Flash		0.330078		0.330078		0.699997		100		123.405		Healthy Weight		Test Internal
54		Female		23.15		Siemens		Siemens - SOMATOM Definition Flash		0.330078		0.330078		0.699997		100		123.405		Healthy Weight		Test Internal
54		Female		23.15		Siemens		Siemens - SOMATOM Definition Flash		0.330078		0.330078		0.699997		100		123.405		Healthy Weight		Test Internal
54		Female		23.1834		Siemens		Siemens - SOMATOM Definition Flash		0.330078		0.330078		0.699997		100		123.405		Healthy Weight		Test Internal
54		Female		23.1834		Siemens		Siemens - SOMATOM Definition Flash		0.330078		0.330078		0.699997		100		123.405		Healthy Weight		Test Internal
54		Female		23.2335		Siemens		Siemens - SOMATOM Definition Flash		0.330078		0.330078		0.699997		100		123.405		Healthy Weight		Test Internal
54		Female		23.2335		Siemens		Siemens - SOMATOM Definition Flash		0.332031		0.332031		0.699997		100		123.405		Healthy Weight		Test Internal
55		Female		23.2335		Siemens		Siemens - SOMATOM Definition Flash		0.332031		0.332031		0.699997		100		123.405		Healthy Weight		Test Internal
55		Female		23.2356		Siemens		Siemens - SOMATOM Definition Flash		0.332031		0.332031		0.699997		100		123.405		Healthy Weight		Test Internal
55		Female		23.2356		Siemens		Siemens - SOMATOM Definition Flash		0.332031		0.332031		0.699997		100		129.39		Healthy Weight		Test Internal
55		Female		23.2356		Siemens		Siemens - SOMATOM Definition Flash		0.332031		0.332031		0.699997		100		129.39		Healthy Weight		Test Internal
55		Female		23.2356		Siemens		Siemens - SOMATOM Definition Flash		0.332031		0.332031		0.699997		100		129.39		Healthy Weight		Test Internal
55		Female		23.2356		Siemens		Siemens - SOMATOM Definition Flash		0.332031		0.332031		0.699997		100		129.39		Healthy Weight		Test Internal
55		Female		23.2356		Siemens		Siemens - SOMATOM Definition Flash		0.332031		0.332031		0.699997		100		129.39		Healthy Weight		Test Internal
55		Female		23.2356		Siemens		Siemens - SOMATOM Definition Flash		0.332031		0.332031		0.699997		100		130.245		Healthy Weight		Test Internal
55		Female		23.2356		Siemens		Siemens - SOMATOM Definition Flash		0.332031		0.332031		0.699997		100		130.245		Healthy Weight		Test Internal
55		Female		23.2356		Siemens		Siemens - SOMATOM Definition Flash		0.332031		0.332031		0.699997		100		131.1		Healthy Weight		Test Internal
55		Female		23.2356		Siemens		Siemens - SOMATOM Definition Flash		0.332031		0.332031		0.699997		100		131.385		Healthy Weight		Test Internal
55		Female		23.246		Siemens		Siemens - SOMATOM Definition Flash		0.332031		0.332031		0.699997		100		131.385		Healthy Weight		Test Internal
55		Female		23.2998		Siemens		Siemens - SOMATOM Definition Flash		0.332031		0.332031		0.699997		100		133.665		Healthy Weight		Test Internal
55		Female		23.2998		Siemens		Siemens - SOMATOM Definition Flash		0.332031		0.332031		0.699997		100		133.665		Healthy Weight		Test Internal
55		Female		23.3234		Siemens		Siemens - SOMATOM Definition Flash		0.332031		0.332031		0.699997		100		133.665		Healthy Weight		Test Internal
55		Female		23.3234		Siemens		Siemens - SOMATOM Definition Flash		0.332031		0.332031		0.699997		100		133.665		Healthy Weight		Test Internal
55		Female		23.3234		Siemens		Siemens - SOMATOM Definition Flash		0.332031		0.332031		0.699997		100		133.665		Healthy Weight		Test Internal
55		Female		23.3234		Siemens		Siemens - SOMATOM Definition Flash		0.332031		0.332031		0.699997		100		133.665		Healthy Weight		Test Internal
55		Female		23.3377		Siemens		Siemens - SOMATOM Definition Flash		0.332031		0.332031		0.699997		100		133.665		Healthy Weight		Test Internal
55		Female		23.3377		Siemens		Siemens - SOMATOM Definition Flash		0.332031		0.332031		0.699997		100		133.665		Healthy Weight		Test Internal
55		Female		23.3844		Siemens		Siemens - SOMATOM Definition Flash		0.332031		0.332031		0.699997		100		133.95		Healthy Weight		Test Internal
55		Female		23.3844		Siemens		Siemens - SOMATOM Definition Flash		0.332031		0.332031		0.699997		100		133.95		Healthy Weight		Test Internal
55		Female		23.3844		Siemens		Siemens - SOMATOM Definition Flash		0.332031		0.332031		0.699997		100		133.95		Healthy Weight		Test Internal
55		Female		23.3844		Siemens		Siemens - SOMATOM Definition Flash		0.332031		0.332031		0.699997		100		136.23		Healthy Weight		Test Internal
55		Female		23.3844		Siemens		Siemens - SOMATOM Definition Flash		0.332031		0.332031		0.699997		100		136.23		Healthy Weight		Test Internal
55		Female		23.3844		Siemens		Siemens - SOMATOM Definition Flash		0.332031		0.332031		0.699997		100		136.23		Healthy Weight		Test Internal
55		Female		23.3844		Siemens		Siemens - SOMATOM Definition Flash		0.332031		0.332031		0.699997		100		139.365		Healthy Weight		Test Internal
55		Female		23.3887		Siemens		Siemens - SOMATOM Definition Flash		0.332031		0.332031		0.699997		100		139.365		Healthy Weight		Test Internal
55		Female		23.3887		Siemens		Siemens - SOMATOM Definition Flash		0.332031		0.332031		0.699997		100		140.79		Healthy Weight		Test Internal
55		Female		23.4		Siemens		Siemens - SOMATOM Definition Flash		0.332031		0.332031		0.699997		100		141.645		Healthy Weight		Test Internal
55		Female		23.4		Siemens		Siemens - SOMATOM Definition Flash		0.332031		0.332031		0.699997		100		141.645		Healthy Weight		Test Internal
55		Female		23.4		Siemens		Siemens - SOMATOM Definition Flash		0.332031		0.332031		0.699997		100		141.645		Healthy Weight		Test Internal
55		Female		23.5		Siemens		Siemens - SOMATOM Definition Flash		0.332031		0.332031		0.699997		100		141.645		Healthy Weight		Test Internal
55		Female		23.5		Siemens		Siemens - SOMATOM Definition Flash		0.332031		0.332031		0.699997		100		142.785		Healthy Weight		Test Internal
55		Female		23.5		Siemens		Siemens - SOMATOM Definition Flash		0.332031		0.332031		0.699997		100		142.785		Healthy Weight		Test Internal
55		Female		23.5		Siemens		Siemens - SOMATOM Definition Flash		0.332031		0.332031		0.699997		100		144.78		Healthy Weight		Test Internal
55		Female		23.5		Siemens		Siemens - SOMATOM Definition Flash		0.332031		0.332031		0.699997		100		146.775		Healthy Weight		Test Internal
55		Female		23.5		Siemens		Siemens - SOMATOM Definition Flash		0.332031		0.332031		0.699997		100		146.775		Healthy Weight		Test Internal
55		Female		23.5102		Siemens		Siemens - SOMATOM Definition Flash		0.332031		0.332031		0.699997		100		147.63		Healthy Weight		Test Internal
55		Female		23.5102		Siemens		Siemens - SOMATOM Definition Flash		0.332031		0.332031		0.699997		100		147.63		Healthy Weight		Test Internal
55		Female		23.5102		Siemens		Siemens - SOMATOM Definition Flash		0.332031		0.332031		0.699997		100		147.915		Healthy Weight		Test Internal
55		Female		23.5294		Siemens		Siemens - SOMATOM Definition Flash		0.332031		0.332031		0.699997		100		148.2		Healthy Weight		Test Internal
55		Female		23.5294		Siemens		Siemens - SOMATOM Definition Flash		0.332031		0.332031		0.699997		100		148.2		Healthy Weight		Test Internal
55		Female		23.5666		Siemens		Siemens - SOMATOM Definition Flash		0.332031		0.332031		0.699997		100		148.2		Healthy Weight		Test Internal
55		Female		23.5666		Siemens		Siemens - SOMATOM Definition Flash		0.332031		0.332031		0.699997		100		148.2		Healthy Weight		Test Internal
55		Female		23.5666		Siemens		Siemens - SOMATOM Definition Flash		0.332031		0.332031		0.699997		100		148.2		Healthy Weight		Test Internal
55		Female		23.5666		Siemens		Siemens - SOMATOM Definition Flash		0.332031		0.332031		0.699997		100		148.2		Healthy Weight		Test Internal
55		Female		23.5666		Siemens		Siemens - SOMATOM Definition Flash		0.332031		0.332031		0.699997		100		148.2		Healthy Weight		Test Internal
55		Female		23.5666		Siemens		Siemens - SOMATOM Definition Flash		0.332031		0.332031		0.699997		100		149.91		Healthy Weight		Test Internal
55		Female		23.5666		Siemens		Siemens - SOMATOM Definition Flash		0.332031		0.332031		0.699997		100		149.91		Healthy Weight		Test Internal
55		Female		23.5666		Siemens		Siemens - SOMATOM Definition Flash		0.332031		0.332031		0.699997		100		149.91		Healthy Weight		Test Internal
55		Female		23.5666		Siemens		Siemens - SOMATOM Definition Flash		0.332031		0.332031		0.699997		100		149.91		Healthy Weight		Test Internal
55		Female		23.5666		Siemens		Siemens - SOMATOM Definition Flash		0.332031		0.332031		0.699997		100		149.91		Healthy Weight		Test Internal
55		Female		23.5666		Siemens		Siemens - SOMATOM Definition Flash		0.332031		0.332031		0.699997		100		149.91		Healthy Weight		Test Internal
55		Female		23.5666		Siemens		Siemens - SOMATOM Definition Flash		0.332031		0.332031		0.699997		100		150.48		Healthy Weight		Test Internal
55		Female		23.6		Siemens		Siemens - SOMATOM Definition Flash		0.332031		0.332031		0.699997		100		152.475		Healthy Weight		Test Internal
55		Female		23.6		Siemens		Siemens - SOMATOM Definition Flash		0.332031		0.332031		0.699997		100		152.475		Healthy Weight		Test Internal
55		Female		23.6203		Siemens		Siemens - SOMATOM Definition Flash		0.333984		0.333984		0.699997		100		152.475		Healthy Weight		Test Internal
55		Female		23.6203		Siemens		Siemens - SOMATOM Definition Flash		0.333984		0.333984		0.699997		100		152.475		Healthy Weight		Test Internal
55		Female		23.8367		Siemens		Siemens - SOMATOM Definition Flash		0.333984		0.333984		0.699997		100		152.475		Healthy Weight		Test Internal
55		Female		23.8367		Siemens		Siemens - SOMATOM Definition Flash		0.333984		0.333984		0.699997		100		152.475		Healthy Weight		Test Internal
55		Female		23.8367		Siemens		Siemens - SOMATOM Definition Flash		0.335938		0.335938		0.699997		100		152.475		Healthy Weight		Test Internal
55		Female		23.8498		Siemens		Siemens - SOMATOM Definition Flash		0.335938		0.335938		0.699997		100		152.475		Healthy Weight		Test Internal
55		Female		23.8498		Siemens		Siemens - SOMATOM Definition Flash		0.335938		0.335938		0.699997		100		152.475		Healthy Weight		Test Internal
55		Female		23.8754		Siemens		Siemens - SOMATOM Definition Flash		0.335938		0.335938		0.699997		100		152.475		Healthy Weight		Test Internal
55		Female		23.88		Siemens		Siemens - SOMATOM Definition Flash		0.335938		0.335938		0.699997		100		152.475		Healthy Weight		Test Internal
56		Female		23.88		Siemens		Siemens - SOMATOM Definition Flash		0.335938		0.335938		0.699997		100		152.475		Healthy Weight		Test Internal
56		Female		23.88		Siemens		Siemens - SOMATOM Definition Flash		0.335938		0.335938		0.699997		100		153.615		Healthy Weight		Test Internal
56		Female		23.88		Siemens		Siemens - SOMATOM Definition Flash		0.337891		0.337891		0.699997		100		153.615		Healthy Weight		Test Internal
56		Male		23.88		Siemens		Siemens - SOMATOM Definition Flash		0.337891		0.337891		0.699997		100		154.185		Healthy Weight		Test Internal
56		Male		23.88		Siemens		Siemens - SOMATOM Definition Flash		0.337891		0.337891		0.699997		100		154.185		Healthy Weight		Test Internal
56		Male		23.88		Siemens		Siemens - SOMATOM Definition Flash		0.337891		0.337891		0.699997		100		154.185		Healthy Weight		Test Internal
56		Male		23.88		Siemens		Siemens - SOMATOM Definition Flash		0.337891		0.337891		0.699997		100		154.185		Healthy Weight		Test Internal
56		Male		23.88		Siemens		Siemens - SOMATOM Definition Flash		0.337891		0.337891		0.699997		100		154.185		Healthy Weight		Test Internal
56		Male		23.88		Siemens		Siemens - SOMATOM Definition Flash		0.337891		0.337891		0.699997		100		154.185		Healthy Weight		Test Internal
56		Male		23.88		Siemens		Siemens - SOMATOM Definition Flash		0.337891		0.337891		0.699997		100		154.185		Healthy Weight		Test Internal
56		Male		23.88		Siemens		Siemens - SOMATOM Definition Flash		0.337891		0.337891		0.699997		100		154.185		Healthy Weight		Test Internal
56		Male		23.88		Siemens		Siemens - SOMATOM Definition Flash		0.337891		0.337891		0.699997		100		154.185		Healthy Weight		Test Internal
56		Male		23.88		Siemens		Siemens - SOMATOM Definition Flash		0.337891		0.337891		0.699997		100		154.755		Healthy Weight		Test Internal
56		Male		23.88		Siemens		Siemens - SOMATOM Definition Flash		0.337891		0.337891		0.699997		100		154.755		Healthy Weight		Test Internal
56		Male		23.88		Siemens		Siemens - SOMATOM Definition Flash		0.337891		0.337891		0.699997		100		155.61		Healthy Weight		Test Internal
56		Male		23.88		Siemens		Siemens - SOMATOM Definition Flash		0.339844		0.339844		0.699997		100		155.61		Healthy Weight		Test Internal
56		Male		23.9395		Siemens		Siemens - SOMATOM Definition Flash		0.339844		0.339844		0.699997		100		155.61		Healthy Weight		Test Internal
56		Male		23.9395		Siemens		Siemens - SOMATOM Definition Flash		0.339844		0.339844		0.699997		100		155.61		Healthy Weight		Test Internal
56		Male		23.9591		Siemens		Siemens - SOMATOM Definition Flash		0.339844		0.339844		0.699997		100		155.61		Healthy Weight		Test Internal
56		Male		23.9591		Siemens		Siemens - SOMATOM Definition Flash		0.339844		0.339844		0.699997		100		155.61		Healthy Weight		Test Internal
56		Male		23.9591		Siemens		Siemens - SOMATOM Definition Flash		0.339844		0.339844		0.699997		100		155.61		Healthy Weight		Test Internal
56		Male		23.9591		Siemens		Siemens - SOMATOM Definition Flash		0.339844		0.339844		0.699997		100		155.61		Healthy Weight		Test Internal
56		Male		24		Siemens		Siemens - SOMATOM Definition Flash		0.341047		0.341047		0.699997		100		157.035		Healthy Weight		Test Internal
56		Male		24		Siemens		Siemens - SOMATOM Definition Flash		0.341047		0.341047		0.699997		100		157.035		Healthy Weight		Test Internal
56		Male		24.0055		Siemens		Siemens - SOMATOM Definition Flash		0.341797		0.341797		0.699997		100		157.035		Healthy Weight		Test Internal
56		Male		24.0055		Siemens		Siemens - SOMATOM Definition Flash		0.341797		0.341797		0.699997		100		157.035		Healthy Weight		Test Internal
56		Male		24.0055		Siemens		Siemens - SOMATOM Definition Flash		0.341797		0.341797		0.699997		100		157.035		Healthy Weight		Test Internal
56		Male		24.0055		Siemens		Siemens - SOMATOM Definition Flash		0.341797		0.341797		0.699997		100		157.89		Healthy Weight		Test Internal
56		Male		24.0317		Siemens		Siemens - SOMATOM Definition Flash		0.341797		0.341797		0.699997		100		157.89		Healthy Weight		Test Internal
56		Male		24.0317		Siemens		Siemens - SOMATOM Definition Flash		0.341797		0.341797		0.699997		100		161.025		Healthy Weight		Test Internal
56		Male		24.0344		Siemens		Siemens - SOMATOM Definition Flash		0.341797		0.341797		0.699997		100		161.025		Healthy Weight		Test Internal
56		Male		24.0882		Siemens		Siemens - SOMATOM Definition Flash		0.34375		0.34375		0.699997		100		163.02		Healthy Weight		Test Internal
56		Male		24.0882		Siemens		Siemens - SOMATOM Definition Flash		0.34375		0.34375		0.699997		100		163.02		Healthy Weight		Test Internal
56		Male		24.0882		Siemens		Siemens - SOMATOM Definition Flash		0.34375		0.34375		0.699997		100		163.02		Healthy Weight		Test Internal
56		Male		24.0882		Siemens		Siemens - SOMATOM Definition Flash		0.34375		0.34375		0.699997		100		163.02		Healthy Weight		Test Internal
56		Male		24.093		Siemens		Siemens - SOMATOM Definition Flash		0.34375		0.34375		0.699997		100		163.02		Healthy Weight		Test Internal
56		Male		24.093		Siemens		Siemens - SOMATOM Definition Flash		0.34375		0.34375		0.699997		100		163.02		Healthy Weight		Test Internal
57		Male		24.093		Siemens		Siemens - SOMATOM Definition Flash		0.34375		0.34375		0.699997		100		163.02		Healthy Weight		Test Internal
57		Male		24.093		Siemens		Siemens - SOMATOM Definition Flash		0.34375		0.34375		0.699997		100		163.02		Healthy Weight		Test Internal
57		Male		24.093		Siemens		Siemens - SOMATOM Definition Flash		0.34375		0.34375		0.699997		100		163.02		Healthy Weight		Test Internal
57		Male		24.093		Siemens		Siemens - SOMATOM Definition Flash		0.344359		0.344359		0.699997		100		163.02		Healthy Weight		Test Internal
57		Male		24.1672		Siemens		Siemens - SOMATOM Definition Flash		0.344359		0.344359		0.699997		100		163.02		Healthy Weight		Test Internal
57		Male		24.187		Siemens		Siemens - SOMATOM Definition Flash		0.345703		0.345703		0.699997		100		164.445		Healthy Weight		Test Internal
57		Male		24.187		Siemens		Siemens - SOMATOM Definition Flash		0.345703		0.345703		0.699997		100		164.445		Healthy Weight		Test Internal
57		Male		24.2123		Siemens		Siemens - SOMATOM Definition Flash		0.345703		0.345703		0.699997		100		165.585		Healthy Weight		Test Internal
57		Male		24.2123		Siemens		Siemens - SOMATOM Definition Flash		0.345703		0.345703		0.699997		100		166.155		Healthy Weight		Test Internal
57		Male		24.22		Siemens		Siemens - SOMATOM Definition Flash		0.345703		0.345703		0.699997		100		166.155		Healthy Weight		Test Internal
57		Male		24.22		Siemens		Siemens - SOMATOM Definition Flash		0.347656		0.347656		0.699997		100		166.155		Healthy Weight		Test Internal
57		Male		24.22		Siemens		Siemens - SOMATOM Definition Flash		0.347656		0.347656		0.699997		100		166.155		Healthy Weight		Test Internal
57		Male		24.22		Siemens		Siemens - SOMATOM Definition Flash		0.347656		0.347656		0.699997		100		166.155		Healthy Weight		Test Internal
57		Male		24.22		Siemens		Siemens - SOMATOM Definition Flash		0.347656		0.347656		0.699997		100		166.155		Healthy Weight		Test Internal
57		Male		24.22		Siemens		Siemens - SOMATOM Definition Flash		0.347656		0.347656		0.699997		100		167.01		Healthy Weight		Test Internal
57		Male		24.22		Siemens		Siemens - SOMATOM Definition Flash		0.347656		0.347656		0.699997		100		167.58		Healthy Weight		Test Internal
57		Male		24.2215		Siemens		Siemens - SOMATOM Definition Flash		0.347656		0.347656		0.699997		100		167.58		Healthy Weight		Test Internal
57		Male		24.2215		Siemens		Siemens - SOMATOM Definition Flash		0.347656		0.347656		0.699997		100		167.58		Healthy Weight		Test Internal
57		Male		24.2215		Siemens		Siemens - SOMATOM Definition Flash		0.347656		0.347656		0.699997		100		167.58		Healthy Weight		Test Internal
57		Male		24.24		Siemens		Siemens - SOMATOM Definition Flash		0.349465		0.349465		0.699997		100		167.58		Healthy Weight		Test Internal
57		Male		24.24		Siemens		Siemens - SOMATOM Definition Flash		0.349609		0.349609		0.699997		100		168.435		Healthy Weight		Test Internal
57		Male		24.24		Siemens		Siemens - SOMATOM Definition Flash		0.349609		0.349609		0.699997		100		168.435		Healthy Weight		Test Internal
57		Male		24.3072		Siemens		Siemens - SOMATOM Definition Flash		0.349609		0.349609		0.699997		100		168.435		Healthy Weight		Test Internal
57		Male		24.3375		Siemens		Siemens - SOMATOM Definition Flash		0.349609		0.349609		0.699997		100		168.435		Healthy Weight		Test Internal
57		Male		24.3375		Siemens		Siemens - SOMATOM Definition Flash		0.349609		0.349609		0.699997		100		168.435		Healthy Weight		Test Internal
57		Male		24.34		Siemens		Siemens - SOMATOM Definition Flash		0.349609		0.349609		0.699997		100		168.435		Healthy Weight		Test Internal
57		Male		24.34		Siemens		Siemens - SOMATOM Definition Flash		0.349609		0.349609		0.699997		100		169.29		Healthy Weight		Test Internal
57		Male		24.4536		Siemens		Siemens - SOMATOM Definition Flash		0.349609		0.349609		0.699997		100		170.715		Healthy Weight		Test Internal
57		Male		24.4536		Siemens		Siemens - SOMATOM Definition Flash		0.349609		0.349609		0.699997		100		170.715		Healthy Weight		Test Internal
57		Male		24.4646		Siemens		Siemens - SOMATOM Definition Flash		0.349609		0.349609		0.699997		100		170.715		Healthy Weight		Test Internal
57		Male		24.4646		Siemens		Siemens - SOMATOM Definition Flash		0.351562		0.351562		0.699997		100		170.715		Healthy Weight		Test Internal
58		Male		24.4898		Siemens		Siemens - SOMATOM Definition Flash		0.351562		0.351562		0.699997		100		170.715		Healthy Weight		Test Internal
58		Male		24.4898		Siemens		Siemens - SOMATOM Definition Flash		0.351562		0.351562		0.699997		100		171.285		Healthy Weight		Test Internal
58		Male		24.4898		Siemens		Siemens - SOMATOM Definition Flash		0.351562		0.351562		0.699997		100		171.285		Healthy Weight		Test Internal
58		Male		24.4898		Siemens		Siemens - SOMATOM Definition Flash		0.351562		0.351562		0.699997		100		171.285		Healthy Weight		Test Internal
58		Male		24.5435		Siemens		Siemens - SOMATOM Definition Flash		0.351562		0.351562		0.699997		100		171.285		Healthy Weight		Test Internal
58		Male		24.5435		Siemens		Siemens - SOMATOM Definition Flash		0.351562		0.351562		0.699997		100		172.71		Healthy Weight		Test Internal
58		Male		24.5435		Siemens		Siemens - SOMATOM Definition Flash		0.351562		0.351562		0.699997		100		172.71		Healthy Weight		Test Internal
58		Male		24.5578		Siemens		Siemens - SOMATOM Definition Flash		0.351562		0.351562		0.699997		100		173.28		Healthy Weight		Test Internal
58		Male		24.5578		Siemens		Siemens - SOMATOM Definition Flash		0.351562		0.351562		0.699997		100		173.28		Healthy Weight		Test Internal
58		Male		24.677		Siemens		Siemens - SOMATOM Definition Flash		0.351562		0.351562		0.699997		100		173.565		Healthy Weight		Test Internal
58		Male		24.677		Siemens		Siemens - SOMATOM Definition Flash		0.351562		0.351562		0.699997		100		173.565		Healthy Weight		Test Internal
58		Male		24.7252		Siemens		Siemens - SOMATOM Definition Flash		0.351562		0.351562		0.699997		100		173.565		Healthy Weight		Test Internal
58		Male		24.7252		Siemens		Siemens - SOMATOM Definition Flash		0.351562		0.351562		0.699997		100		174.42		Healthy Weight		Test Internal
58		Male		24.7252		Siemens		Siemens - SOMATOM Definition Flash		0.351562		0.351562		0.699997		100		174.42		Healthy Weight		Test Internal
58		Male		24.7252		Siemens		Siemens - SOMATOM Definition Flash		0.351562		0.351562		0.699997		100		176.7		Healthy Weight		Test Internal
58		Male		24.7252		Siemens		Siemens - SOMATOM Definition Flash		0.351562		0.351562		0.699997		100		176.7		Healthy Weight		Test Internal
58		Male		24.7252		Siemens		Siemens - SOMATOM Definition Flash		0.351562		0.351562		0.699997		100		176.7		Healthy Weight		Test Internal
58		Male		24.7252		Siemens		Siemens - SOMATOM Definition Flash		0.351562		0.351562		0.699997		100		176.7		Healthy Weight		Test Internal
58		Male		24.7252		Siemens		Siemens - SOMATOM Definition Flash		0.351562		0.351562		0.699997		100		176.7		Healthy Weight		Test Internal
58		Male		24.7555		Siemens		Siemens - SOMATOM Definition Flash		0.351562		0.351562		0.699997		100		176.7		Healthy Weight		Test Internal
58		Male		24.7555		Siemens		Siemens - SOMATOM Definition Flash		0.351562		0.351562		0.699997		100		178.41		Healthy Weight		Test Internal
58		Male		24.7555		Siemens		Siemens - SOMATOM Definition Flash		0.353516		0.353516		0.699997		100		178.41		Healthy Weight		Test Internal
58		Male		24.77		Siemens		Siemens - SOMATOM Definition Flash		0.353516		0.353516		0.699997		100		178.41		Healthy Weight		Test Internal
58		Male		24.8016		Siemens		Siemens - SOMATOM Definition Flash		0.353516		0.353516		0.699997		100		178.41		Healthy Weight		Test Internal
58		Male		24.8016		Siemens		Siemens - SOMATOM Definition Flash		0.353516		0.353516		0.699997		100		178.41		Healthy Weight		Test Internal
58		Male		24.8358		Siemens		Siemens - SOMATOM Definition Flash		0.353516		0.353516		0.699997		100		178.41		Healthy Weight		Test Internal
58		Male		24.8358		Siemens		Siemens - SOMATOM Definition Flash		0.353516		0.353516		0.699997		100		178.41		Healthy Weight		Test Internal
58		Male		24.8584		Siemens		Siemens - SOMATOM Definition Flash		0.353516		0.353516		0.699997		100		178.41		Healthy Weight		Test Internal
58		Male		24.8584		Siemens		Siemens - SOMATOM Definition Flash		0.355469		0.355469		0.699997		100		178.41		Healthy Weight		Test Internal
58		Male		24.8584		Siemens		Siemens - SOMATOM Definition Flash		0.355469		0.355469		0.699997		100		178.41		Healthy Weight		Test Internal
58		Male		24.8971		Siemens		Siemens - SOMATOM Definition Flash		0.355469		0.355469		0.699997		100		178.41		Healthy Weight		Test Internal
58		Male		24.8981		Siemens		Siemens - SOMATOM Definition Flash		0.355469		0.355469		0.699997		100		178.41		Healthy Weight		Test Internal
58		Male		24.8981		Siemens		Siemens - SOMATOM Definition Flash		0.356281		0.356281		0.699997		100		178.41		Healthy Weight		Test Internal
58		Male		24.9135		Siemens		Siemens - SOMATOM Definition Flash		0.356281		0.356281		0.699997		100		178.41		Healthy Weight		Test Internal
58		Male		24.9135		Siemens		Siemens - SOMATOM Definition Flash		0.357422		0.357422		0.699997		100		178.41		Healthy Weight		Test Internal
59		Male		24.9135		Siemens		Siemens - SOMATOM Definition Flash		0.357422		0.357422		0.699997		100		178.41		Healthy Weight		Test Internal
59		Male		24.9135		Siemens		Siemens - SOMATOM Definition Flash		0.357422		0.357422		0.699997		100		178.41		Healthy Weight		Test Internal
59		Male		24.9153		Siemens		Siemens - SOMATOM Definition Flash		0.357422		0.357422		0.699997		100		178.41		Healthy Weight		Test Internal
59		Male		24.9153		Siemens		Siemens - SOMATOM Definition Flash		0.357422		0.357422		0.699997		100		178.41		Healthy Weight		Test Internal
59		Male		24.9337		Siemens		Siemens - SOMATOM Definition Flash		0.357422		0.357422		0.699997		100		178.41		Healthy Weight		Test Internal
59		Male		24.9337		Siemens		Siemens - SOMATOM Definition Flash		0.357422		0.357422		0.699997		100		178.41		Healthy Weight		Test Internal
59		Male		24.9337		Siemens		Siemens - SOMATOM Definition Flash		0.357422		0.357422		0.699997		100		178.695		Healthy Weight		Test Internal
59		Male		24.9337		Siemens		Siemens - SOMATOM Definition Flash		0.359375		0.359375		0.699997		100		178.695		Healthy Weight		Test Internal
59		Male		24.977		Siemens		Siemens - SOMATOM Definition Flash		0.359375		0.359375		0.699997		100		181.26		Healthy Weight		Test Internal
59		Male		25		Siemens		Siemens - SOMATOM Definition Flash		0.359375		0.359375		0.699997		100		181.26		Healthy Weight		Test Internal
59		Male		25		Siemens		Siemens - SOMATOM Definition Flash		0.359375		0.359375		0.699997		100		181.26		Healthy Weight		Test Internal
59		Male		25		Siemens		Siemens - SOMATOM Definition Flash		0.359375		0.359375		0.699997		100		182.115		Healthy Weight		Test Internal
59		Male		25		Siemens		Siemens - SOMATOM Definition Flash		0.359375		0.359375		0.699997		100		182.115		Healthy Weight		Test Internal
59		Male		25		Siemens		Siemens - SOMATOM Definition Flash		0.359375		0.359375		0.699997		100		182.4		Healthy Weight		Test Internal
59		Male		25		Siemens		Siemens - SOMATOM Definition Flash		0.359375		0.359375		0.699997		100		182.4		Healthy Weight		Test Internal
59		Male		25.01		Siemens		Siemens - SOMATOM Definition Flash		0.359375		0.359375		0.699997		100		182.4		Overweight		Test Internal
59		Male		25.01		Siemens		Siemens - SOMATOM Definition Flash		0.359375		0.359375		0.699997		100		182.685		Overweight		Test Internal
59		Male		25.0135		Siemens		Siemens - SOMATOM Definition Flash		0.359375		0.359375		0.699997		100		183.54		Overweight		Test Internal
59		Male		25.0135		Siemens		Siemens - SOMATOM Definition Flash		0.359375		0.359375		0.699997		100		183.54		Overweight		Test Internal
59		Male		25.0135		Siemens		Siemens - SOMATOM Definition Flash		0.359375		0.359375		0.699997		100		183.825		Overweight		Test Internal
60		Male		25.0135		Siemens		Siemens - SOMATOM Definition Flash		0.359375		0.359375		0.699997		100		183.825		Overweight		Test Internal
60		Male		25.0135		Siemens		Siemens - SOMATOM Definition Flash		0.359375		0.359375		0.699997		100		184.395		Overweight		Test Internal
60		Male		25.0135		Siemens		Siemens - SOMATOM Definition Flash		0.359375		0.359375		0.699997		100		185.535		Overweight		Test Internal
60		Male		25.0135		Siemens		Siemens - SOMATOM Definition Flash		0.359375		0.359375		0.699997		100		185.535		Overweight		Test Internal
60		Male		25.0135		Siemens		Siemens - SOMATOM Definition Flash		0.359375		0.359375		0.699997		100		185.535		Overweight		Test Internal
60		Male		25.0593		Siemens		Siemens - SOMATOM Definition Flash		0.359375		0.359375		0.699997		100		185.535		Overweight		Test Internal
60		Male		25.0593		Siemens		Siemens - SOMATOM Definition Flash		0.359375		0.359375		0.699997		100		186.105		Overweight		Test Internal
60		Male		25.0762		Siemens		Siemens - SOMATOM Definition Flash		0.359375		0.359375		0.699997		100		186.105		Overweight		Test Internal
60		Male		25.0762		Siemens		Siemens - SOMATOM Definition Flash		0.359375		0.359375		0.699997		100		187.245		Overweight		Test Internal
60		Male		25.0762		Siemens		Siemens - SOMATOM Definition Flash		0.359375		0.359375		0.699997		100		187.245		Overweight		Test Internal
60		Male		25.0762		Siemens		Siemens - SOMATOM Definition Flash		0.361328		0.361328		0.699997		100		187.245		Overweight		Test Internal
60		Male		25.0762		Siemens		Siemens - SOMATOM Definition Flash		0.361328		0.361328		0.699997		100		187.245		Overweight		Test Internal
60		Male		25.0762		Siemens		Siemens - SOMATOM Definition Flash		0.361328		0.361328		0.699997		100		187.245		Overweight		Test Internal
60		Male		25.08		Siemens		Siemens - SOMATOM Definition Flash		0.361328		0.361328		0.699997		100		187.815		Overweight		Test Internal
60		Male		25.08		Siemens		Siemens - SOMATOM Definition Flash		0.361328		0.361328		0.699997		100		187.815		Overweight		Test Internal
60		Male		25.08		Siemens		Siemens - SOMATOM Definition Flash		0.361328		0.361328		0.699997		100		187.815		Overweight		Test Internal
60		Male		25.08		Siemens		Siemens - SOMATOM Definition Flash		0.361328		0.361328		0.699997		100		187.815		Overweight		Test Internal
60		Male		25.08		Siemens		Siemens - SOMATOM Definition Flash		0.361328		0.361328		0.699997		100		188.385		Overweight		Test Internal
60		Male		25.08		Siemens		Siemens - SOMATOM Definition Flash		0.361328		0.361328		0.699997		100		188.385		Overweight		Test Internal
60		Male		25.0995		Siemens		Siemens - SOMATOM Definition Flash		0.361328		0.361328		0.699997		100		188.385		Overweight		Test Internal
60		Male		25.0995		Siemens		Siemens - SOMATOM Definition Flash		0.361328		0.361328		0.699997		100		188.67		Overweight		Test Internal
60		Male		25.1		Siemens		Siemens - SOMATOM Definition Flash		0.361328		0.361328		0.699997		100		188.67		Overweight		Test Internal
60		Male		25.1		Siemens		Siemens - SOMATOM Definition Flash		0.361328		0.361328		0.699997		100		190.665		Overweight		Test Internal
60		Male		25.1		Siemens		Siemens - SOMATOM Definition Flash		0.361328		0.361328		0.699997		100		190.95		Overweight		Test Internal
60		Male		25.1		Siemens		Siemens - SOMATOM Definition Flash		0.361328		0.361328		0.699997		100		190.95		Overweight		Test Internal
60		Male		25.1		Siemens		Siemens - SOMATOM Definition Flash		0.361328		0.361328		0.699997		100		190.95		Overweight		Test Internal
60		Male		25.1		Siemens		Siemens - SOMATOM Definition Flash		0.361328		0.361328		0.699997		100		190.95		Overweight		Test Internal
60		Male		25.1		Siemens		Siemens - SOMATOM Definition Flash		0.361328		0.361328		0.699997		100		190.95		Overweight		Test Internal
60		Male		25.1		Siemens		Siemens - SOMATOM Definition Flash		0.361328		0.361328		0.699997		100		190.95		Overweight		Test Internal
60		Male		25.1		Siemens		Siemens - SOMATOM Definition Flash		0.361328		0.361328		0.699997		100		191.52		Overweight		Test Internal
60		Male		25.1		Siemens		Siemens - SOMATOM Definition Flash		0.361328		0.361328		0.699997		100		191.52		Overweight		Test Internal
60		Male		25.1		Siemens		Siemens - SOMATOM Definition Flash		0.361328		0.361328		0.699997		100		193.8		Overweight		Test Internal
60		Male		25.1		Siemens		Siemens - SOMATOM Definition Flash		0.361328		0.361328		0.699997		100		193.8		Overweight		Test Internal
60		Male		25.1024		Siemens		Siemens - SOMATOM Definition Flash		0.361328		0.361328		0.699997		100		193.8		Overweight		Test Internal
60		Male		25.1063		Siemens		Siemens - SOMATOM Definition Flash		0.361328		0.361328		0.699997		100		193.8		Overweight		Test Internal
60		Male		25.1063		Siemens		Siemens - SOMATOM Definition Flash		0.361328		0.361328		0.699997		100		193.8		Overweight		Test Internal
60		Male		25.1278		Siemens		Siemens - SOMATOM Definition Flash		0.361328		0.361328		0.699997		100		193.8		Overweight		Test Internal
60		Male		25.1278		Siemens		Siemens - SOMATOM Definition Flash		0.361328		0.361328		0.699997		100		194.94		Overweight		Test Internal
60		Male		25.2595		Siemens		Siemens - SOMATOM Definition Flash		0.36218		0.36218		0.699997		100		194.94		Overweight		Test Internal
60		Male		25.3		Siemens		Siemens - SOMATOM Definition Flash		0.36218		0.36218		0.699997		100		196.08		Overweight		Test Internal
60		Male		25.3		Siemens		Siemens - SOMATOM Definition Flash		0.362727		0.362727		0.699997		100		197.505		Overweight		Test Internal
60		Male		25.3069		Siemens		Siemens - SOMATOM Definition Flash		0.362727		0.362727		0.699997		100		197.505		Overweight		Test Internal
60		Male		25.3069		Siemens		Siemens - SOMATOM Definition Flash		0.362727		0.362727		0.699997		100		200.07		Overweight		Test Internal
60		Male		25.3593		Siemens		Siemens - SOMATOM Definition Flash		0.362727		0.362727		0.699997		100		200.07		Overweight		Test Internal
60		Male		25.3593		Siemens		Siemens - SOMATOM Definition Flash		0.363281		0.363281		0.699997		100		201.21		Overweight		Test Internal
60		Male		25.3815		Siemens		Siemens - SOMATOM Definition Flash		0.363281		0.363281		0.699997		100		201.21		Overweight		Test Internal
60		Male		25.3815		Siemens		Siemens - SOMATOM Definition Flash		0.363281		0.363281		0.699997		100		201.21		Overweight		Test Internal
60		Male		25.3815		Siemens		Siemens - SOMATOM Definition Flash		0.363281		0.363281		0.699997		100		201.21		Overweight		Test Internal
60		Male		25.3815		Siemens		Siemens - SOMATOM Definition Flash		0.365234		0.365234		0.699997		100		201.21		Overweight		Test Internal
60		Male		25.39		Siemens		Siemens - SOMATOM Definition Flash		0.365234		0.365234		0.699997		100		201.21		Overweight		Test Internal
60		Male		25.39		Siemens		Siemens - SOMATOM Definition Flash		0.365234		0.365234		0.699997		100		201.21		Overweight		Test Internal
60		Male		25.39		Siemens		Siemens - SOMATOM Definition Flash		0.365234		0.365234		0.699997		100		201.21		Overweight		Test Internal
60		Male		25.39		Siemens		Siemens - SOMATOM Definition Flash		0.366711		0.366711		0.699997		100		201.21		Overweight		Test Internal
60		Male		25.39		Siemens		Siemens - SOMATOM Definition Flash		0.367188		0.367188		0.699997		100		202.35		Overweight		Test Internal
60		Male		25.3906		Siemens		Siemens - SOMATOM Definition Flash		0.367188		0.367188		0.699997		100		203.775		Overweight		Test Internal
60		Male		25.42		Siemens		Siemens - SOMATOM Definition Flash		0.367188		0.367188		0.699997		100		204.63		Overweight		Test Internal
60		Male		25.42		Siemens		Siemens - SOMATOM Definition Flash		0.367188		0.367188		0.699997		100		204.63		Overweight		Test Internal
60		Male		25.42		Siemens		Siemens - SOMATOM Definition Flash		0.367188		0.367188		0.699997		100		204.915		Overweight		Test Internal
61		Male		25.42		Siemens		Siemens - SOMATOM Definition Flash		0.367188		0.367188		0.699997		100		204.915		Overweight		Test Internal
61		Male		25.4581		Siemens		Siemens - SOMATOM Definition Flash		0.367188		0.367188		0.699997		100		207.48		Overweight		Test Internal
61		Male		25.4581		Siemens		Siemens - SOMATOM Definition Flash		0.367188		0.367188		0.699997		100		208.05		Overweight		Test Internal
61		Male		25.5588		Siemens		Siemens - SOMATOM Definition Flash		0.367188		0.367188		0.699997		100		208.05		Overweight		Test Internal
61		Male		25.5588		Siemens		Siemens - SOMATOM Definition Flash		0.367188		0.367188		0.699997		100		208.62		Overweight		Test Internal
61		Male		25.565		Siemens		Siemens - SOMATOM Definition Flash		0.367188		0.367188		0.699997		100		208.62		Overweight		Test Internal
61		Male		25.5937		Siemens		Siemens - SOMATOM Definition Flash		0.367188		0.367188		0.699997		100		209.475		Overweight		Test Internal
61		Male		25.5937		Siemens		Siemens - SOMATOM Definition Flash		0.367188		0.367188		0.699997		100		209.475		Overweight		Test Internal
61		Male		25.6489		Siemens		Siemens - SOMATOM Definition Flash		0.367188		0.367188		0.699997		100		209.475		Overweight		Test Internal
61		Male		25.6489		Siemens		Siemens - SOMATOM Definition Flash		0.369141		0.369141		0.699997		100		209.475		Overweight		Test Internal
61		Male		25.6544		Siemens		Siemens - SOMATOM Definition Flash		0.369141		0.369141		0.699997		100		209.475		Overweight		Test Internal
61		Male		25.6544		Siemens		Siemens - SOMATOM Definition Flash		0.369141		0.369141		0.699997		100		209.475		Overweight		Test Internal
61		Male		25.69		Siemens		Siemens - SOMATOM Definition Flash		0.371094		0.371094		0.699997		100		209.475		Overweight		Test Internal
61		Male		25.7371		Siemens		Siemens - SOMATOM Definition Flash		0.371094		0.371094		0.699997		100		210.045		Overweight		Test Internal
61		Male		25.7371		Siemens		Siemens - SOMATOM Definition Flash		0.371094		0.371094		0.699997		100		210.045		Overweight		Test Internal
61		Male		25.9043		Siemens		Siemens - SOMATOM Definition Flash		0.371094		0.371094		0.699997		100		210.33		Overweight		Test Internal
61		Male		25.9043		Siemens		Siemens - SOMATOM Definition Flash		0.371094		0.371094		0.699997		100		210.33		Overweight		Test Internal
61		Male		25.93		Siemens		Siemens - SOMATOM Definition Flash		0.371094		0.371094		0.699997		100		210.33		Overweight		Test Internal
61		Male		25.93		Siemens		Siemens - SOMATOM Definition Flash		0.371094		0.371094		0.699997		100		210.33		Overweight		Test Internal
61		Male		25.93		Siemens		Siemens - SOMATOM Definition Flash		0.371094		0.371094		0.699997		100		210.9		Overweight		Test Internal
62		Male		25.93		Siemens		Siemens - SOMATOM Definition Flash		0.371094		0.371094		0.699997		100		210.9		Overweight		Test Internal
62		Male		25.93		Siemens		Siemens - SOMATOM Definition Flash		0.371094		0.371094		0.699997		100		212.61		Overweight		Test Internal
62		Male		25.93		Siemens		Siemens - SOMATOM Definition Flash		0.371094		0.371094		0.699997		100		212.61		Overweight		Test Internal
62		Male		25.93		Siemens		Siemens - SOMATOM Definition Flash		0.371094		0.371094		0.699997		100		212.61		Overweight		Test Internal
62		Male		25.93		Siemens		Siemens - SOMATOM Definition Flash		0.373047		0.373047		0.699997		100		212.61		Overweight		Test Internal
62		Male		25.9516		Siemens		Siemens - SOMATOM Definition Flash		0.373047		0.373047		0.699997		100		212.61		Overweight		Test Internal
62		Male		25.9516		Siemens		Siemens - SOMATOM Definition Flash		0.376953		0.376953		0.699997		100		212.61		Overweight		Test Internal
62		Male		25.9516		Siemens		Siemens - SOMATOM Definition Flash		0.376953		0.376953		0.699997		100		212.61		Overweight		Test Internal
62		Male		25.9516		Siemens		Siemens - SOMATOM Definition Flash		0.376953		0.376953		0.699997		100		212.61		Overweight		Test Internal
62		Male		26		Siemens		Siemens - SOMATOM Definition Flash		0.376953		0.376953		0.699997		100		212.895		Overweight		Test Internal
62		Male		26		Siemens		Siemens - SOMATOM Definition Flash		0.376953		0.376953		0.699997		100		213.18		Overweight		Test Internal
62		Male		26		Siemens		Siemens - SOMATOM Definition Flash		0.376953		0.376953		0.699997		100		213.18		Overweight		Test Internal
62		Male		26		Siemens		Siemens - SOMATOM Definition Flash		0.376953		0.376953		0.699997		100		213.18		Overweight		Test Internal
62		Male		26		Siemens		Siemens - SOMATOM Definition Flash		0.378906		0.378906		0.699997		100		213.18		Overweight		Test Internal
62		Male		26		Siemens		Siemens - SOMATOM Definition Flash		0.378906		0.378906		0.699997		100		213.75		Overweight		Test Internal
62		Male		26		Siemens		Siemens - SOMATOM Definition Flash		0.378906		0.378906		0.699997		100		214.32		Overweight		Test Internal
62		Male		26		Siemens		Siemens - SOMATOM Definition Flash		0.380859		0.380859		0.699997		100		214.605		Overweight		Test Internal
62		Male		26		Siemens		Siemens - SOMATOM Definition Flash		0.380859		0.380859		0.699997		100		214.605		Overweight		Test Internal
62		Male		26.0262		Siemens		Siemens - SOMATOM Definition Flash		0.380859		0.380859		0.699997		100		215.175		Overweight		Test Internal
62		Male		26.1		Siemens		Siemens - SOMATOM Definition Flash		0.380859		0.380859		0.699997		100		215.175		Overweight		Test Internal
62		Male		26.1		Siemens		Siemens - SOMATOM Definition Flash		0.380859		0.380859		0.699997		100		215.175		Overweight		Test Internal
62		Male		26.12		Siemens		Siemens - SOMATOM Definition Flash		0.382812		0.382812		0.699997		100		215.175		Overweight		Test Internal
62		Male		26.12		Siemens		Siemens - SOMATOM Definition Flash		0.382812		0.382812		0.699997		100		216.03		Overweight		Test Internal
62		Male		26.2		Siemens		Siemens - SOMATOM Definition Flash		0.382812		0.382812		0.699997		100		216.03		Overweight		Test Internal
62		Male		26.2		Siemens		Siemens - SOMATOM Definition Flash		0.383391		0.383391		0.699997		100		216.03		Overweight		Test Internal
62		Male		26.2164		Siemens		Siemens - SOMATOM Definition Flash		0.383391		0.383391		0.699997		100		216.315		Overweight		Test Internal
62		Male		26.2164		Siemens		Siemens - SOMATOM Definition Flash		0.383391		0.383391		0.699997		100		216.315		Overweight		Test Internal
62		Male		26.2164		Siemens		Siemens - SOMATOM Definition Flash		0.383391		0.383391		0.699997		100		216.315		Overweight		Test Internal
62		Male		26.2164		Siemens		Siemens - SOMATOM Definition Flash		0.383391		0.383391		0.699997		100		216.315		Overweight		Test Internal
62		Male		26.2164		Siemens		Siemens - SOMATOM Definition Flash		0.383391		0.383391		0.699997		100		216.885		Overweight		Test Internal
62		Male		26.2346		Siemens		Siemens - SOMATOM Definition Flash		0.383391		0.383391		0.699997		100		216.885		Overweight		Test Internal
62		Male		26.2346		Siemens		Siemens - SOMATOM Definition Flash		0.384766		0.384766		0.699997		100		218.31		Overweight		Test Internal
62		Male		26.2346		Siemens		Siemens - SOMATOM Definition Flash		0.384766		0.384766		0.699997		100		218.31		Overweight		Test Internal
62		Male		26.2346		Siemens		Siemens - SOMATOM Definition Flash		0.384766		0.384766		0.699997		100		218.31		Overweight		Test Internal
62		Male		26.2507		Siemens		Siemens - SOMATOM Definition Flash		0.384766		0.384766		0.699997		100		218.31		Overweight		Test Internal
62		Male		26.2976		Siemens		Siemens - SOMATOM Definition Flash		0.386719		0.386719		0.699997		100		218.31		Overweight		Test Internal
62		Male		26.2976		Siemens		Siemens - SOMATOM Definition Flash		0.386719		0.386719		0.699997		100		218.31		Overweight		Test Internal
63		Male		26.3656		Siemens		Siemens - SOMATOM Definition Flash		0.386719		0.386719		0.699997		100		218.595		Overweight		Test Internal
63		Male		26.4		Siemens		Siemens - SOMATOM Definition Flash		0.386719		0.386719		0.699997		100		218.88		Overweight		Test Internal
63		Male		26.4		Siemens		Siemens - SOMATOM Definition Flash		0.386719		0.386719		0.699997		100		220.305		Overweight		Test Internal
63		Male		26.4236		Siemens		Siemens - SOMATOM Definition Flash		0.386719		0.386719		0.699997		100		220.305		Overweight		Test Internal
63		Male		26.4236		Siemens		Siemens - SOMATOM Definition Flash		0.388		0.388		0.699997		100		220.305		Overweight		Test Internal
63		Male		26.4236		Siemens		Siemens - SOMATOM Definition Flash		0.388672		0.388672		0.699997		100		220.59		Overweight		Test Internal
63		Male		26.4236		Siemens		Siemens - SOMATOM Definition Flash		0.388672		0.388672		0.699997		100		220.59		Overweight		Test Internal
63		Male		26.449		Siemens		Siemens - SOMATOM Definition Flash		0.388672		0.388672		0.699997		100		220.875		Overweight		Test Internal
63		Male		26.449		Siemens		Siemens - SOMATOM Definition Flash		0.390625		0.390625		0.699997		100		220.875		Overweight		Test Internal
63		Male		26.449		Siemens		Siemens - SOMATOM Definition Flash		0.390625		0.390625		0.699997		100		220.875		Overweight		Test Internal
63		Male		26.449		Siemens		Siemens - SOMATOM Definition Flash		0.390625		0.390625		0.699997		100		220.875		Overweight		Test Internal
63		Male		26.449		Siemens		Siemens - SOMATOM Definition Flash		0.390625		0.390625		0.699997		100		220.875		Overweight		Test Internal
63		Male		26.449		Siemens		Siemens - SOMATOM Definition Flash		0.390625		0.390625		0.699997		100		222.015		Overweight		Test Internal
63		Male		26.4721		Siemens		Siemens - SOMATOM Definition Flash		0.390625		0.390625		0.699997		100		222.015		Overweight		Test Internal
63		Male		26.4721		Siemens		Siemens - SOMATOM Definition Flash		0.390625		0.390625		0.699997		100		223.155		Overweight		Test Internal
63		Male		26.5432		Siemens		Siemens - SOMATOM Definition Flash		0.390625		0.390625		0.699997		100		224.295		Overweight		Test Internal
63		Male		26.5625		Siemens		Siemens - SOMATOM Definition Flash		0.390625		0.390625		0.699997		100		224.58		Overweight		Test Internal
63		Male		26.5625		Siemens		Siemens - SOMATOM Definition Flash		0.390625		0.390625		0.699997		100		224.58		Overweight		Test Internal
63		Male		26.5625		Siemens		Siemens - SOMATOM Definition Flash		0.390625		0.390625		0.699997		100		225.15		Overweight		Test Internal
63		Male		26.5625		Siemens		Siemens - SOMATOM Definition Flash		0.390625		0.390625		0.699997		100		225.15		Overweight		Test Internal
63		Male		26.5832		Siemens		Siemens - SOMATOM Definition Flash		0.390625		0.390625		0.699997		100		225.435		Overweight		Test Internal
63		Male		26.5832		Siemens		Siemens - SOMATOM Definition Flash		0.390625		0.390625		0.699997		100		225.435		Overweight		Test Internal
63		Male		26.7299		Siemens		Siemens - SOMATOM Definition Flash		0.390625		0.390625		0.699997		100		225.72		Overweight		Test Internal
63		Male		26.7299		Siemens		Siemens - SOMATOM Definition Flash		0.390625		0.390625		0.699997		100		225.72		Overweight		Test Internal
63		Male		26.7299		Siemens		Siemens - SOMATOM Definition Flash		0.390625		0.390625		0.699997		100		227.43		Overweight		Test Internal
63		Male		26.7299		Siemens		Siemens - SOMATOM Definition Flash		0.390625		0.390625		0.699997		100		227.43		Overweight		Test Internal
63		Male		26.7299		Siemens		Siemens - SOMATOM Definition Flash		0.394531		0.394531		0.699997		100		228.285		Overweight		Test Internal
63		Male		26.7698		Siemens		Siemens - SOMATOM Definition Flash		0.394531		0.394531		0.699997		100		229.02		Overweight		Test Internal
63		Male		26.7698		Siemens		Siemens - SOMATOM Definition Flash		0.396484		0.396484		0.699997		100		229.02		Overweight		Test Internal
63		Male		26.7759		Siemens		Siemens - SOMATOM Definition Flash		0.398438		0.398438		0.699997		100		229.02		Overweight		Test Internal
63		Male		26.7759		Siemens		Siemens - SOMATOM Definition Flash		0.398438		0.398438		0.699997		100		229.02		Overweight		Test Internal
63		Male		26.7949		Siemens		Siemens - SOMATOM Definition Flash		0.398438		0.398438		0.699997		100		229.02		Overweight		Test Internal
63		Male		26.8274		Siemens		Siemens - SOMATOM Definition Flash		0.398438		0.398438		0.699997		100		229.02		Overweight		Test Internal
63		Male		26.8274		Siemens		Siemens - SOMATOM Definition Flash		0.400391		0.400391		0.699997		100		229.02		Overweight		Test Internal
63		Male		26.8274		Siemens		Siemens - SOMATOM Definition Flash		0.402		0.402		0.699997		100		229.02		Overweight		Test Internal
63		Male		26.8544		Siemens		Siemens - SOMATOM Definition Flash		0.402		0.402		0.699997		100		229.02		Overweight		Test Internal
63		Male		26.8544		Siemens		Siemens - SOMATOM Definition Flash		0.402344		0.402344		0.699997		100		229.02		Overweight		Test Internal
63		Male		26.8544		Siemens		Siemens - SOMATOM Definition Flash		0.403559		0.403559		0.699997		100		229.02		Overweight		Test Internal
63		Male		26.8544		Siemens		Siemens - SOMATOM Definition Flash		0.403559		0.403559		0.699997		100		229.02		Overweight		Test Internal
63		Male		26.9		Siemens		Siemens - SOMATOM Definition Flash		0.403559		0.403559		0.699997		100		229.02		Overweight		Test Internal
64		Male		26.9		Siemens		Siemens - SOMATOM Definition Flash		0.403559		0.403559		0.699997		100		229.02		Overweight		Test Internal
64		Male		26.9		Siemens		Siemens - SOMATOM Definition Flash		0.403559		0.403559		0.699997		120		229.02		Overweight		Test Internal
64		Male		26.9		Siemens		Siemens - SOMATOM Definition Flash		0.403559		0.403559		0.699997		120		229.02		Overweight		Test Internal
64		Male		26.99		Siemens		Siemens - SOMATOM Definition Flash		0.403559		0.403559		0.699997		120		229.02		Overweight		Test Internal
64		Male		26.99		Siemens		Siemens - SOMATOM Definition Flash		0.403559		0.403559		0.699997		120		229.02		Overweight		Test Internal
64		Male		26.99		Siemens		Siemens - SOMATOM Definition Flash		0.403559		0.403559		0.699997		120		229.02		Overweight		Test Internal
64		Male		26.99		Siemens		Siemens - SOMATOM Definition Flash		0.403559		0.403559		0.699997		120		229.02		Overweight		Test Internal
64		Male		26.99		Siemens		Siemens - SOMATOM Definition Flash		0.403559		0.403559		0.699997		120		229.02		Overweight		Test Internal
64		Male		26.99		Siemens		Siemens - SOMATOM Definition Flash		0.403559		0.403559		0.699997		120		229.02		Overweight		Test Internal
64		Male		26.99		Siemens		Siemens - SOMATOM Definition Flash		0.403559		0.403559		0.699997		120		229.02		Overweight		Test Internal
64		Male		26.99		Siemens		Siemens - SOMATOM Definition Flash		0.403559		0.403559		0.699997		120		229.02		Overweight		Test Internal
64		Male		26.99		Siemens		Siemens - SOMATOM Definition Flash		0.403559		0.403559		0.699997		120		229.02		Overweight		Test Internal
64		Male		27.0538		Siemens		Siemens - SOMATOM Definition Flash		0.403559		0.403559		0.699997		120		229.14		Overweight		Test Internal
64		Male		27.0538		Siemens		Siemens - SOMATOM Definition Flash		0.403559		0.403559		0.699997		120		229.14		Overweight		Test Internal
64		Male		27.0993		Siemens		Siemens - SOMATOM Definition Flash		0.403559		0.403559		0.699997		120		229.995		Overweight		Test Internal
64		Male		27.0993		Siemens		Siemens - SOMATOM Definition Flash		0.403559		0.403559		0.699997		120		229.995		Overweight		Test Internal
64		Male		27.0993		Siemens		Siemens - SOMATOM Definition Flash		0.403559		0.403559		0.699997		120		230.28		Overweight		Test Internal
64		Male		27.0993		Siemens		Siemens - SOMATOM Definition Flash		0.403559		0.403559		0.699997		120		230.28		Overweight		Test Internal
64		Male		27.1178		Siemens		Siemens - SOMATOM Definition Flash		0.403559		0.403559		0.699997		120		230.28		Overweight		Test Internal
64		Male		27.1178		Siemens		Siemens - SOMATOM Definition Flash		0.403559		0.403559		0.699997		120		230.28		Overweight		Test Internal
64		Male		27.143		Siemens		Siemens - SOMATOM Definition Flash		0.403559		0.403559		0.699997		120		230.85		Overweight		Test Internal
64		Male		27.143		Siemens		Siemens - SOMATOM Definition Flash		0.403559		0.403559		0.699997		120		230.85		Overweight		Test Internal
64		Male		27.1605		Siemens		Siemens - SOMATOM Definition Flash		0.403559		0.403559		0.699997		120		231.705		Overweight		Test Internal
64		Male		27.1605		Siemens		Siemens - SOMATOM Definition Flash		0.403559		0.403559		0.699997		120		231.705		Overweight		Test Internal
64		Male		27.2		Siemens		Siemens - SOMATOM Definition Flash		0.403559		0.403559		0.699997		120		232.275		Overweight		Test Internal
64		Male		27.2		Siemens		Siemens - SOMATOM Definition Flash		0.403559		0.403559		0.699997		120		233		Overweight		Test Internal
64		Male		27.2		Siemens		Siemens - SOMATOM Definition Flash		0.403559		0.403559		0.699997		120		233.7		Overweight		Test Internal
64		Male		27.2		Siemens		Siemens - SOMATOM Definition Flash		0.403559		0.403559		0.699997		120		233.7		Overweight		Test Internal
64		Male		27.2		Siemens		Siemens - SOMATOM Definition Flash		0.403559		0.403559		0.699997		120		235.695		Overweight		Test Internal
64		Male		27.2		Siemens		Siemens - SOMATOM Definition Flash		0.403559		0.403559		0.699997		120		235.695		Overweight		Test Internal
65		Male		27.2		Siemens		Siemens - SOMATOM Definition Flash		0.403559		0.403559		0.699997		120		239.4		Overweight		Test Internal
65		Male		27.2		Siemens		Siemens - SOMATOM Definition Flash		0.403559		0.403559		0.699997		120		240.54		Overweight		Test Internal
65		Male		27.2		Siemens		Siemens - SOMATOM Definition Flash		0.403559		0.403559		0.699997		120		240.54		Overweight		Test Internal
65		Male		27.2		Siemens		Siemens - SOMATOM Definition Flash		0.403559		0.403559		0.699997		120		240.54		Overweight		Test Internal
65		Male		27.2		Siemens		Siemens - SOMATOM Definition Flash		0.403559		0.403559		0.699997		120		240.54		Overweight		Test Internal
65		Male		27.2		Siemens		Siemens - SOMATOM Definition Flash		0.404297		0.404297		0.699997		120		242.25		Overweight		Test Internal
65		Male		27.2		Siemens		Siemens - SOMATOM Definition Flash		0.404297		0.404297		0.699997		120		242.535		Overweight		Test Internal
65		Male		27.2		Siemens		Siemens - SOMATOM Definition Flash		0.404297		0.404297		0.699997		120		243.105		Overweight		Test Internal
65		Male		27.2		Siemens		Siemens - SOMATOM Definition Flash		0.404297		0.404297		0.699997		120		243.105		Overweight		Test Internal
65		Male		27.2		Siemens		Siemens - SOMATOM Definition Flash		0.404297		0.404297		0.699997		120		243.105		Overweight		Test Internal
65		Male		27.2		Siemens		Siemens - SOMATOM Definition Flash		0.404297		0.404297		0.699997		120		243.105		Overweight		Test Internal
65		Male		27.2		Siemens		Siemens - SOMATOM Definition Flash		0.404297		0.404297		0.699997		120		243.96		Overweight		Test Internal
65		Male		27.2		Siemens		Siemens - SOMATOM Definition Flash		0.40625		0.40625		0.699997		120		245.1		Overweight		Test Internal
65		Male		27.2		Siemens		Siemens - SOMATOM Definition Flash		0.40625		0.40625		0.699997		120		245.1		Overweight		Test Internal
65		Male		27.2		Siemens		Siemens - SOMATOM Definition Flash		0.406945		0.406945		0.699997		120		245.67		Overweight		Test Internal
65		Male		27.2		Siemens		Siemens - SOMATOM Definition Flash		0.406945		0.406945		0.699997		120		245.67		Overweight		Test Internal
65		Male		27.2		Siemens		Siemens - SOMATOM Definition Flash		0.410156		0.410156		0.699997		120		246.24		Overweight		Test Internal
65		Male		27.2		Siemens		Siemens - SOMATOM Definition Flash		0.412109		0.412109		0.699997		120		246.24		Overweight		Test Internal
65		Male		27.2		Siemens		Siemens - SOMATOM Definition Flash		0.414062		0.414062		0.699997		120		247.095		Overweight		Test Internal
65		Male		27.2		Siemens		Siemens - SOMATOM Definition Flash		0.416016		0.416016		0.699997		120		247.665		Overweight		Test Internal
66		Male		27.2		Siemens		Siemens - SOMATOM Definition Flash		0.416016		0.416016		0.699997		120		247.665		Overweight		Test Internal
66		Male		27.2		Siemens		Siemens - SOMATOM Definition Flash		0.416016		0.416016		0.699997		120		248.52		Overweight		Test Internal
66		Male		27.2		Siemens		Siemens - SOMATOM Definition Flash		0.416016		0.416016		0.699997		120		248.52		Overweight		Test Internal
66		Male		27.2		Siemens		Siemens - SOMATOM Definition Flash		0.416016		0.416016		0.699997		120		249.375		Overweight		Test Internal
66		Male		27.2		Siemens		Siemens - SOMATOM Definition Flash		0.416016		0.416016		0.699997		120		250.23		Overweight		Test Internal
66		Male		27.2		Siemens		Siemens - SOMATOM Definition Flash		0.416016		0.416016		0.699997		120		250.23		Overweight		Test Internal
66		Male		27.2		Siemens		Siemens - SOMATOM Definition Flash		0.416016		0.416016		0.699997		120		251.94		Overweight		Test Internal
66		Male		27.2		Siemens		Siemens - SOMATOM Definition Flash		0.419922		0.419922		0.699997		120		251.94		Overweight		Test Internal
66		Male		27.2		Siemens		Siemens - SOMATOM Definition Flash		0.419922		0.419922		0.699997		120		252.225		Overweight		Test Internal
66		Male		27.2		Siemens		Siemens - SOMATOM Definition Flash		0.422441		0.422441		0.699997		120		252.225		Overweight		Test Internal
66		Male		27.2		Siemens		Siemens - SOMATOM Definition Flash		0.422441		0.422441		0.699997		120		252.225		Overweight		Test Internal
66		Male		27.2		Siemens		Siemens - SOMATOM Definition Flash		0.422441		0.422441		0.699997		120		252.225		Overweight		Test Internal
66		Male		27.2		Siemens		Siemens - SOMATOM Definition Flash		0.425781		0.425781		0.699997		120		253.08		Overweight		Test Internal
66		Male		27.2		Siemens		Siemens - SOMATOM Definition Flash		0.429688		0.429688		0.699997		120		253.08		Overweight		Test Internal
66		Male		27.2		Siemens		Siemens - SOMATOM Definition Flash		0.429688		0.429688		0.699997		120		254.22		Overweight		Test Internal
66		Male		27.2		Siemens		Siemens - SOMATOM Definition Flash		0.429688		0.429688		0.699997		120		254.22		Overweight		Test Internal
66		Male		27.4145		Siemens		Siemens - SOMATOM Definition Flash		0.429688		0.429688		0.699997		120		254.22		Overweight		Test Internal
66		Male		27.4145		Siemens		Siemens - SOMATOM Definition Flash		0.429688		0.429688		0.699997		120		254.22		Overweight		Test Internal
66		Male		27.4145		Siemens		Siemens - SOMATOM Definition Flash		0.429688		0.429688		0.699997		120		254.505		Overweight		Test Internal
66		Male		27.4145		Siemens		Siemens - SOMATOM Definition Flash		0.429688		0.429688		0.699997		120		254.505		Overweight		Test Internal
66		Male		27.4145		Siemens		Siemens - SOMATOM Definition Flash		0.429688		0.429688		0.699997		120		256.215		Overweight		Test Internal
66		Male		27.4145		Siemens		Siemens - SOMATOM Definition Flash		0.429688		0.429688		0.699997		120		256.215		Overweight		Test Internal
66		Male		27.4145		Siemens		Siemens - SOMATOM Definition Flash		0.429688		0.429688		0.699997		120		258.495		Overweight		Test Internal
66		Male		27.4145		Siemens		Siemens - SOMATOM Definition Flash		0.429688		0.429688		0.699997		120		258.495		Overweight		Test Internal
66		Male		27.4145		Siemens		Siemens - SOMATOM Definition Flash		0.429688		0.429688		0.699997		120		261.06		Overweight		Test Internal
66		Male		27.4286		Siemens		Siemens - SOMATOM Definition Flash		0.429688		0.429688		0.699997		120		261.06		Overweight		Test Internal
66		Male		27.4286		Siemens		Siemens - SOMATOM Definition Flash		0.429688		0.429688		0.699997		120		261.63		Overweight		Test Internal
66		Male		27.4286		Siemens		Siemens - SOMATOM Definition Flash		0.429688		0.429688		0.699997		120		261.63		Overweight		Test Internal
66		Male		27.4506		Siemens		Siemens - SOMATOM Definition Flash		0.449219		0.449219		0.699997		120		261.915		Overweight		Test Internal
66		Male		27.4506		Siemens		Siemens - SOMATOM Definition Flash		0.449219		0.449219		0.699997		120		262.2		Overweight		Test Internal
66		Male		27.4506		Siemens		Siemens - SOMATOM Definition Flash		0.449219		0.449219		0.699997		120		262.77		Overweight		Test Internal
66		Male		27.4506		Siemens		Siemens - SOMATOM Definition Flash		0.451172		0.451172		0.699997		120		262.77		Overweight		Test Internal
66		Male		27.4506		Siemens		Siemens - SOMATOM Definition Flash		0.451172		0.451172		0.699997		120		263.625		Overweight		Test Internal
66		Male		27.4587		Siemens		Siemens - SOMATOM Definition Flash		0.451172		0.451172		0.699997		120		263.625		Overweight		Test Internal
66		Male		27.4587		Siemens		Siemens - SOMATOM Definition Flash		0.453125		0.453125		0.699997		120		263.625		Overweight		Test Internal
66		Male		27.4587		Siemens		Siemens - SOMATOM Definition Flash		0.462891		0.462891		0.699997		120		263.625		Overweight		Test Internal
66		Male		27.4587		Siemens		Siemens - SOMATOM Definition Flash		0.474609		0.474609		0.699997		120		264.195		Overweight		Test Internal
66		Male		27.4648		Siemens		Siemens - SOMATOM Definition Flash		0.492188		0.492188		0.699997		120		264.195		Overweight		Test Internal
66		Male		27.4648		Siemens		Siemens - SOMATOM Definition Flash		0.564453		0.564453		0.699997		120		264.48		Overweight		Test Internal
66		Male		27.4756		Siemens		Siemens - SOMATOM Definition Flash		0.605		0.605		0.699997		120		264.48		Overweight		Test Internal
66		Male		27.4756		Siemens		Siemens - SOMATOM Definition Flash		0.613281		0.613281		0.699997		120		264.75		Overweight		Test Internal
66		Male		27.5482		Siemens		Siemens - SOMATOM Definition Flash		0.625		0.625		0.699997		120		264.75		Overweight		Test Internal
66		Male		27.5482		Siemens		Siemens - SOMATOM Definition Flash		0.625		0.625		0.699997		120		265.05		Overweight		Test Internal
66		Male		27.5482		Siemens		Siemens - SOMATOM Definition Flash		0.630859		0.630859		0.699997		120		265.05		Overweight		Test Internal
66		Male		27.5482		Siemens		Siemens - SOMATOM Definition Flash		0.630859		0.630859		0.699997		120		265.05		Overweight		Test Internal
66		Male		27.6361		Siemens		Siemens - SOMATOM Definition Flash		0.636719		0.636719		0.699997		120		266.19		Overweight		Test Internal
66		Male		27.6361		Siemens		Siemens - SOMATOM Definition Flash		0.636719		0.636719		0.699997		120		266.19		Overweight		Test Internal
66		Male		27.6361		Siemens		Siemens - SOMATOM Definition Flash		0.644531		0.644531		0.699997		120		266.475		Overweight		Test Internal
66		Male		27.6361		Siemens		Siemens - SOMATOM Definition Flash		0.646484		0.646484		0.699997		120		266.76		Overweight		Test Internal
66		Male		27.7177		Siemens		Siemens - SOMATOM Definition Flash		0.648438		0.648438		0.699997		120		266.76		Overweight		Test Internal
66		Male		27.7177		Siemens		Siemens - SOMATOM Definition Flash		0.648438		0.648438		0.699997		120		266.76		Overweight		Test Internal
66		Male		27.7177		Siemens		Siemens - SOMATOM Definition Flash		0.648438		0.648438		0.699997		120		266.76		Overweight		Test Internal
66		Male		27.7177		Siemens		Siemens - SOMATOM Definition Flash		0.648438		0.648438		0.699997		120		267.9		Overweight		Test Internal
66		Male		27.7389		Siemens		Siemens - SOMATOM Definition Flash		0.648438		0.648438		0.699997		120		267.9		Overweight		Test Internal
66		Male		27.74		Siemens		Siemens - SOMATOM Definition Flash		0.648438		0.648438		0.699997		120		268.185		Overweight		Test Internal
66		Male		27.74		Siemens		Siemens - SOMATOM Definition Flash		0.648438		0.648438		0.699997		120		268.185		Overweight		Test Internal
66		Male		27.74		Siemens		Siemens - SOMATOM Definition Flash		0.648438		0.648438		0.699997		120		268.47		Overweight		Test Internal
66		Male		27.74		Siemens		Siemens - SOMATOM Definition Flash		0.648438		0.648438		0.699997		120		268.47		Overweight		Test Internal
66		Male		27.7634		Siemens		Siemens - SOMATOM Definition Flash		0.648438		0.648438		0.699997		120		269.895		Overweight		Test Internal
66		Male		27.7743		Siemens		Siemens - SOMATOM Definition Flash		0.648438		0.648438		0.699997		120		270.18		Overweight		Test Internal
67		Male		27.7743		Siemens		Siemens - SOMATOM Definition Flash		0.648438		0.648438		0.699997		120		270.18		Overweight		Test Internal
67		Male		27.7767		Siemens		Siemens - SOMATOM Definition Flash		0.648438		0.648438		0.699997		120		270.465		Overweight		Test Internal
67		Male		27.9		Siemens		Siemens - SOMATOM Definition Flash		0.648438		0.648438		0.699997		120		270.465		Overweight		Test Internal
67		Male		27.9		Siemens		Siemens - SOMATOM Definition Flash		0.648438		0.648438		0.699997		120		270.75		Overweight		Test Internal
67		Male		27.968		Siemens		Siemens - SOMATOM Definition Flash		0.648438		0.648438		0.699997		120		270.75		Overweight		Test Internal
67		Male		27.968		Siemens		Siemens - SOMATOM Definition Flash		0.648438		0.648438		0.699997		120		271.035		Overweight		Test Internal
67		Male		27.9947		Siemens		Siemens - SOMATOM Definition Flash		0.648438		0.648438		0.699997		120		271.035		Overweight		Test Internal
67		Male		27.9947		Siemens		Siemens - SOMATOM Definition Flash		0.648438		0.648438		0.699997		120		272.745		Overweight		Test Internal
67		Male		27.9947		Siemens		Siemens - SOMATOM Definition Flash		0.648438		0.648438		0.699997		120		272.745		Overweight		Test Internal
67		Male		27.9947		Siemens		Siemens - SOMATOM Definition Flash		0.648438		0.648438		0.699997		120		273.03		Overweight		Test Internal
67		Male		27.9947		Siemens		Siemens - SOMATOM Definition Flash		0.648438		0.648438		0.699997		120		273.03		Overweight		Test Internal
67		Male		27.9947		Siemens		Siemens - SOMATOM Definition Flash		0.648438		0.648438		0.699997		120		274.17		Overweight		Test Internal
67		Male		27.9947		Siemens		Siemens - SOMATOM Definition Flash		0.648438		0.648438		0.699997		120		274.17		Overweight		Test Internal
67		Male		27.9947		Siemens		Siemens - SOMATOM Definition Flash		0.648438		0.648438		0.699997		120		274.455		Overweight		Test Internal
67		Male		28		Siemens		Siemens - SOMATOM Definition Flash		0.648438		0.648438		0.699997		120		275.31		Overweight		Test Internal
67		Male		28		Siemens		Siemens - SOMATOM Definition Flash		0.648438		0.648438		0.699997		120		275.595		Overweight		Test Internal
67		Male		28		Siemens		Siemens - SOMATOM Definition Flash		0.648438		0.648438		0.699997		120		275.595		Overweight		Test Internal
67		Male		28		Siemens		Siemens - SOMATOM Definition Flash		0.648438		0.648438		0.699997		120		277.02		Overweight		Test Internal
67		Male		28.0277		Siemens		Siemens - SOMATOM Definition Flash		0.648438		0.648438		0.699997		120		277.02		Overweight		Test Internal
67		Male		28.0277		Siemens		Siemens - SOMATOM Definition Flash		0.648438		0.648438		0.699997		120		277.02		Overweight		Test Internal
67		Male		28.0277		Siemens		Siemens - SOMATOM Definition Flash		0.648438		0.648438		0.699997		120		277.02		Overweight		Test Internal
67		Male		28.0277		Siemens		Siemens - SOMATOM Definition Flash		0.648438		0.648438		0.699997		120		278.16		Overweight		Test Internal
67		Male		28.0277		Siemens		Siemens - SOMATOM Definition Flash		0.648438		0.648438		0.699997		120		278.16		Overweight		Test Internal
67		Male		28.0277		Siemens		Siemens - SOMATOM Definition Flash		0.648438		0.648438		0.699997		120		281.58		Overweight		Test Internal
67		Male		28.0497		Siemens		Siemens - SOMATOM Definition Flash		0.648438		0.648438		0.699997		120		281.58		Overweight		Test Internal
68		Male		28.0497		Siemens		Siemens - SOMATOM Definition Flash		0.648438		0.648438		0.699997		120		284.145		Overweight		Test Internal
68		Male		28.075		Siemens		Siemens - SOMATOM Definition Flash		0.648438		0.648438		0.699997		120		284.145		Overweight		Test Internal
68		Male		28.0843		Siemens		Siemens - SOMATOM Definition Flash		0.648438		0.648438		0.699997		120		284.145		Overweight		Test Internal
68		Male		28.0843		Siemens		Siemens - SOMATOM Definition Flash		0.648438		0.648438		0.699997		120		284.145		Overweight		Test Internal
68		Male		28.0843		Siemens		Siemens - SOMATOM Definition Flash		0.648438		0.648438		0.699997		120		284.715		Overweight		Test Internal
68		Male		28.0843		Siemens		Siemens - SOMATOM Definition Flash		0.648438		0.648438		0.699997		120		284.715		Overweight		Test Internal
68		Male		28.0843		Siemens		Siemens - SOMATOM Definition Flash		0.648438		0.648438		0.699997		120		285.285		Overweight		Test Internal
68		Male		28.0843		Siemens		Siemens - SOMATOM Definition Flash		0.648438		0.648438		0.699997		120		285.285		Overweight		Test Internal
68		Male		28.0843		Siemens		Siemens - SOMATOM Definition Flash		0.648438		0.648438		0.699997		120		285.285		Overweight		Test Internal
68		Male		28.089		Siemens		Siemens - SOMATOM Definition Flash		0.648438		0.648438		0.699997		120		285.285		Overweight		Test Internal
68		Male		28.3266		Siemens		Siemens - SOMATOM Definition Flash		0.648438		0.648438		0.699997		120		285.285		Overweight		Test Internal
68		Male		28.3266		Siemens		Siemens - SOMATOM Definition Flash		0.648438		0.648438		0.699997		120		285.6		Overweight		Test Internal
68		Male		28.3937		Siemens		Siemens - SOMATOM Definition Flash		0.648438		0.648438		0.699997		120		285.6		Overweight		Test Internal
68		Male		28.3937		Siemens		Siemens - SOMATOM Definition Flash		0.648438		0.648438		0.699997		120		285.6		Overweight		Test Internal
68		Male		28.3937		Siemens		Siemens - SOMATOM Definition Flash		0.648438		0.648438		0.699997		120		285.6		Overweight		Test Internal
68		Male		28.3937		Siemens		Siemens - SOMATOM Definition Flash		0.648438		0.648438		0.699997		120		285.6		Overweight		Test Internal
68		Male		28.3937		Siemens		Siemens - SOMATOM Definition Flash		0.648438		0.648438		0.699997		120		285.6		Overweight		Test Internal
68		Male		28.3937		Siemens		Siemens - SOMATOM Definition Flash		0.648438		0.648438		0.699997		120		288.42		Overweight		Test Internal
68		Male		28.3937		Siemens		Siemens - SOMATOM Definition Flash		0.648438		0.648438		0.699997		120		288.42		Overweight		Test Internal
68		Male		28.3937		Siemens		Siemens - SOMATOM Definition Flash		0.648438		0.648438		0.699997		120		288.42		Overweight		Test Internal
68		Male		28.3937		Siemens		Siemens - SOMATOM Definition Flash		0.648438		0.648438		0.699997		120		288.99		Overweight		Test Internal
68		Male		28.3937		Siemens		Siemens - SOMATOM Definition Flash		0.648438		0.648438		0.699997		120		288.99		Overweight		Test Internal
68		Male		28.3937		Siemens		Siemens - SOMATOM Definition Flash		0.648438		0.648438		0.699997		120		289.275		Overweight		Test Internal
68		Male		28.4005		Siemens		Siemens - SOMATOM Definition Flash		0.648438		0.648438		0.699997		120		289.275		Overweight		Test Internal
68		Male		28.4005		Siemens		Siemens - SOMATOM Definition Flash		0.648438		0.648438		0.699999		120		289.275		Overweight		Test Internal
68		Male		28.4055		Siemens		Siemens - SOMATOM Definition Flash		0.648438		0.648438		0.699999		120		289.275		Overweight		Test Internal
68		Male		28.4055		Siemens		Siemens - SOMATOM Definition Flash		0.648438		0.648438		0.699999		120		289.275		Overweight		Test Internal
68		Male		28.4082		Siemens		Siemens - SOMATOM Definition Flash		0.648438		0.648438		0.7		120		289.56		Overweight		Test Internal
68		Male		28.4082		Siemens		Siemens - SOMATOM Definition Flash		0.648438		0.648438		0.7		120		289.56		Overweight		Test Internal
68		Male		28.4091		Siemens		Siemens - SOMATOM Definition Flash		0.648438		0.648438		0.7		120		289.845		Overweight		Test Internal
68		Male		28.5763		Siemens		Siemens - SOMATOM Definition Flash		0.648438		0.648438		0.7		120		289.845		Overweight		Test Internal
68		Male		28.5763		Siemens		Siemens - SOMATOM Definition Flash		0.648438		0.648438		0.7		120		289.845		Overweight		Test Internal
68		Male		28.6508		Siemens		Siemens - SOMATOM Definition Flash		0.648438		0.648438		0.7		120		290.7		Overweight		Test Internal
68		Male		28.6508		Siemens		Siemens - SOMATOM Definition Flash		0.648438		0.648438		0.7		120		290.985		Overweight		Test Internal
68		Male		28.6508		Siemens		Siemens - SOMATOM Definition Flash		0.648438		0.648438		0.7		120		290.985		Overweight		Test Internal
68		Male		28.6508		Siemens		Siemens - SOMATOM Definition Flash		0.648438		0.648438		0.7		120		290.985		Overweight		Test Internal
68		Male		28.6801		Siemens		Siemens - SOMATOM Definition Flash		0.648438		0.648438		0.7		120		291.555		Overweight		Test Internal
68		Male		28.6801		Siemens		Siemens - SOMATOM Definition Flash		0.648438		0.648438		0.7		120		291.555		Overweight		Test Internal
68		Male		28.699		Siemens		Siemens - SOMATOM Definition Flash		0.648438		0.648438		0.7		120		291.555		Overweight		Test Internal
68		Male		28.699		Siemens		Siemens - SOMATOM Definition Flash		0.648438		0.648438		0.7		120		291.555		Overweight		Test Internal
68		Male		28.699		Siemens		Siemens - SOMATOM Definition Flash		0.648438		0.648438		0.7		120		291.555		Overweight		Test Internal
69		Male		28.7		Siemens		Siemens - SOMATOM Definition Flash		0.648438		0.648438		0.7		120		291.555		Overweight		Test Internal
69		Male		28.7317		Siemens		Siemens - SOMATOM Definition Flash		0.648438		0.648438		0.7		120		291.555		Overweight		Test Internal
69		Male		28.7317		Siemens		Siemens - SOMATOM Definition Flash		0.648438		0.648438		0.700001		120		291.555		Overweight		Test Internal
69		Male		28.82		Siemens		Siemens - SOMATOM Definition Flash		0.648438		0.648438		0.700001		120		291.555		Overweight		Test Internal
69		Male		28.82		Siemens		Siemens - SOMATOM Definition Flash		0.648438		0.648438		0.700001		120		291.555		Overweight		Test Internal
69		Male		28.9979		Siemens		Siemens - SOMATOM Definition Flash		0.648438		0.648438		0.700001		120		291.555		Overweight		Test Internal
69		Male		28.9979		Siemens		Siemens - SOMATOM Definition Flash		0.648438		0.648438		0.700001		120		291.555		Overweight		Test Internal
69		Male		28.9979		Siemens		Siemens - SOMATOM Definition Flash		0.648438		0.648438		0.700001		120		291.555		Overweight		Test Internal
69		Male		28.9979		Siemens		Siemens - SOMATOM Definition Flash		0.648438		0.648438		0.700001		120		291.555		Overweight		Test Internal
69		Male		29.0318		Siemens		Siemens - SOMATOM Definition Flash		0.648438		0.648438		0.700001		120		291.555		Overweight		Test Internal
69		Male		29.0466		Siemens		Siemens - SOMATOM Definition Flash		0.648438		0.648438		0.700001		120		291.555		Overweight		Test Internal
69		Male		29.0466		Siemens		Siemens - SOMATOM Definition Flash		0.648438		0.648438		0.700001		120		291.555		Overweight		Test Internal
69		Male		29.0487		Siemens		Siemens - SOMATOM Definition Flash		0.648438		0.648438		0.700001		120		291.555		Overweight		Test Internal
69		Male		29.0487		Siemens		Siemens - SOMATOM Definition Flash		0.648438		0.648438		0.700001		120		291.555		Overweight		Test Internal
69		Male		29.0487		Siemens		Siemens - SOMATOM Definition Flash		0.648438		0.648438		0.700001		120		291.555		Overweight		Test Internal
69		Male		29.0487		Siemens		Siemens - SOMATOM Definition Flash		0.648438		0.648438		0.700001		120		291.555		Overweight		Test Internal
69		Male		29.0487		Siemens		Siemens - SOMATOM Definition Flash		0.648438		0.648438		0.700001		120		291.555		Overweight		Test Internal
69		Male		29.0487		Siemens		Siemens - SOMATOM Definition Flash		0.648438		0.648438		0.700001		120		291.555		Overweight		Test Internal
69		Male		29.0487		Siemens		Siemens - SOMATOM Definition Flash		0.648438		0.648438		0.700001		120		291.555		Overweight		Test Internal
69		Male		29.0548		Siemens		Siemens - SOMATOM Definition Flash		0.648438		0.648438		0.700001		120		291.555		Overweight		Test Internal
69		Male		29.0548		Siemens		Siemens - SOMATOM Definition Flash		0.648438		0.648438		0.700001		120		292.41		Overweight		Test Internal
69		Male		29.0548		Siemens		Siemens - SOMATOM Definition Flash		0.648438		0.648438		0.700001		120		292.41		Overweight		Test Internal
70		Male		29.0548		Siemens		Siemens - SOMATOM Definition Flash		0.648438		0.648438		0.700001		120		293.265		Overweight		Test Internal
70		Male		29.0698		Siemens		Siemens - SOMATOM Definition Flash		0.648438		0.648438		0.700001		120		294.12		Overweight		Test Internal
70		Male		29.0698		Siemens		Siemens - SOMATOM Definition Flash		0.648438		0.648438		0.700001		120		294.405		Overweight		Test Internal
70		Male		29.321		Siemens		Siemens - SOMATOM Definition Flash		0.648438		0.648438		0.700001		120		294.405		Overweight		Test Internal
70		Male		29.321		Siemens		Siemens - SOMATOM Definition Flash		0.648438		0.648438		0.700001		120		294.69		Overweight		Test Internal
70		Male		29.34		Siemens		Siemens - SOMATOM Definition Flash		0.648438		0.648438		0.700001		120		294.975		Overweight		Test Internal
70		Male		29.3848		Siemens		Siemens - SOMATOM Definition Flash		0.648438		0.648438		0.700001		120		294.975		Overweight		Test Internal
70		Male		29.4076		Siemens		Siemens - SOMATOM Definition Flash		0.648438		0.648438		0.700001		120		294.975		Overweight		Test Internal
70		Male		29.4076		Siemens		Siemens - SOMATOM Definition Flash		0.648438		0.648438		0.700001		120		294.975		Overweight		Test Internal
70		Male		29.4118		Siemens		Siemens - SOMATOM Definition Flash		0.648438		0.648438		0.700001		120		295.83		Overweight		Test Internal
70		Male		29.4118		Siemens		Siemens - SOMATOM Definition Flash		0.648438		0.648438		0.700001		120		296.115		Overweight		Test Internal
70		Male		29.4118		Siemens		Siemens - SOMATOM Definition Flash		0.648438		0.648438		0.700001		120		296.115		Overweight		Test Internal
70		Male		29.4118		Siemens		Siemens - SOMATOM Definition Flash		0.648438		0.648438		0.700001		120		296.115		Overweight		Test Internal
70		Male		29.5858		Siemens		Siemens - SOMATOM Definition Flash		0.648438		0.648438		0.700001		120		296.115		Overweight		Test Internal
70		Male		29.668		Siemens		Siemens - SOMATOM Definition Flash		0.648438		0.648438		0.700001		120		296.115		Overweight		Test Internal
70		Male		29.668		Siemens		Siemens - SOMATOM Definition Flash		0.648438		0.648438		0.700001		120		296.4		Overweight		Test Internal
70		Male		29.668		Siemens		Siemens - SOMATOM Definition Flash		0.648438		0.648438		0.700001		120		296.4		Overweight		Test Internal
70		Male		29.668		Siemens		Siemens - SOMATOM Definition Flash		0.648438		0.648438		0.700001		120		298.11		Overweight		Test Internal
70		Male		29.7056		Siemens		Siemens - SOMATOM Definition Flash		0.648438		0.648438		0.700001		120		298.11		Overweight		Test Internal
70		Male		29.7056		Siemens		Siemens - SOMATOM Definition Flash		0.648438		0.648438		0.700001		120		300.39		Overweight		Test Internal
71		Male		29.7056		Siemens		Siemens - SOMATOM Definition Flash		0.648438		0.648438		0.700001		120		300.675		Overweight		Test Internal
71		Male		29.73		Siemens		Siemens - SOMATOM Definition Flash		0.648438		0.648438		0.700001		120		301.245		Overweight		Test Internal
71		Male		29.73		Siemens		Siemens - SOMATOM Definition Flash		0.648438		0.648438		0.700001		120		301.245		Overweight		Test Internal
71		Male		29.7527		Siemens		Siemens - SOMATOM Definition Flash		0.648438		0.648438		0.700001		120		301.245		Overweight		Test Internal
71		Male		29.7527		Siemens		Siemens - SOMATOM Definition Flash		0.648438		0.648438		0.700001		120		301.245		Overweight		Test Internal
71		Male		29.7609		Siemens		Siemens - SOMATOM Definition Flash		0.648438		0.648438		0.700001		120		303.24		Overweight		Test Internal
71		Male		29.7609		Siemens		Siemens - SOMATOM Definition Flash		0.648438		0.648438		0.700001		120		303.24		Overweight		Test Internal
71		Male		29.9836		Siemens		Siemens - SOMATOM Definition Flash		0.648438		0.648438		0.700001		120		303.81		Overweight		Test Internal
71		Male		29.9836		Siemens		Siemens - SOMATOM Definition Flash		0.648438		0.648438		0.700001		120		303.81		Overweight		Test Internal
71		Male		29.9836		Siemens		Siemens - SOMATOM Definition Flash		0.648438		0.648438		0.700001		120		303.81		Overweight		Test Internal
71		Male		29.9836		Siemens		Siemens - SOMATOM Definition Flash		0.648438		0.648438		0.700001		120		305.235		Overweight		Test Internal
71		Male		30.0266		Siemens		Siemens - SOMATOM Definition Flash		0.648438		0.648438		0.700001		120		305.235		Obesity		Test Internal
71		Male		30.0266		Siemens		Siemens - SOMATOM Definition Flash		0.648438		0.648438		0.700001		120		306.375		Obesity		Test Internal
71		Male		30.111		Siemens		Siemens - SOMATOM Definition Flash		0.648438		0.648438		0.700001		120		306.375		Obesity		Test Internal
71		Male		30.111		Siemens		Siemens - SOMATOM Definition Flash		0.648438		0.648438		0.700001		120		306.375		Obesity		Test Internal
71		Male		30.13		Siemens		Siemens - SOMATOM Definition Flash		0.648438		0.648438		0.700001		120		306.375		Obesity		Test Internal
72		Male		30.13		Siemens		Siemens - SOMATOM Definition Flash		0.648438		0.648438		0.700005		120		307.23		Obesity		Test Internal
72		Male		30.13		Siemens		Siemens - SOMATOM Definition Flash		0.648438		0.648438		0.700005		120		307.23		Obesity		Test Internal
72		Male		30.13		Siemens		Siemens - SOMATOM Definition Flash		0.648438		0.648438		0.700005		120		307.23		Obesity		Test Internal
72		Male		30.13		Siemens		Siemens - SOMATOM Definition Flash		0.648438		0.648438		0.700005		120		307.23		Obesity		Test Internal
72		Male		30.13		Siemens		Siemens - SOMATOM Definition Flash		0.648438		0.648438		0.700005		120		307.8		Obesity		Test Internal
72		Male		30.13		Siemens		Siemens - SOMATOM Definition Flash		0.648438		0.648438		0.700005		120		307.8		Obesity		Test Internal
72		Male		30.13		Siemens		Siemens - SOMATOM Definition Flash		0.648438		0.648438		0.700005		120		311.22		Obesity		Test Internal
72		Male		30.13		Siemens		Siemens - SOMATOM Definition Flash		0.648438		0.648438		0.700005		120		311.22		Obesity		Test Internal
72		Male		30.13		Siemens		Siemens - SOMATOM Definition Flash		0.648438		0.648438		0.700005		120		312.36		Obesity		Test Internal
72		Male		30.2		Siemens		Siemens - SOMATOM Definition Flash		0.648438		0.648438		0.700005		120		312.36		Obesity		Test Internal
72		Male		30.2		Siemens		Siemens - SOMATOM Definition Flash		0.648438		0.648438		0.700005		120		314.355		Obesity		Test Internal
72		Male		30.2		Siemens		Siemens - SOMATOM Definition Flash		0.648438		0.648438		0.700005		120		314.355		Obesity		Test Internal
72		Male		30.2		Siemens		Siemens - SOMATOM Definition Flash		0.648438		0.648438		0.700005		120		314.355		Obesity		Test Internal
72		Male		30.2		Siemens		Siemens - SOMATOM Definition Flash		0.648438		0.648438		0.700005		120		315.78		Obesity		Test Internal
72		Male		30.2		Siemens		Siemens - SOMATOM Definition Flash		0.648438		0.648438		0.700005		120		315.78		Obesity		Test Internal
72		Male		30.2		Siemens		Siemens - SOMATOM Definition Flash		0.648438		0.648438		0.700005		120		316.065		Obesity		Test Internal
72		Male		30.2		Siemens		Siemens - SOMATOM Definition Flash		0.648438		0.648438		0.700005		120		316.065		Obesity		Test Internal
72		Male		30.2		Siemens		Siemens - SOMATOM Definition Flash		0.648438		0.648438		0.700005		120		316.635		Obesity		Test Internal
72		Male		30.2		Siemens		Siemens - SOMATOM Definition Flash		0.648438		0.648438		0.700005		120		316.635		Obesity		Test Internal
72		Male		30.2		Siemens		Siemens - SOMATOM Definition Flash		0.648438		0.648438		0.700005		120		318.345		Obesity		Test Internal
72		Male		30.2		Siemens		Siemens - SOMATOM Definition Flash		0.648438		0.648438		0.700005		120		318.345		Obesity		Test Internal
72		Male		30.2		Siemens		Siemens - SOMATOM Definition Flash		0.648438		0.648438		0.700005		120		318.345		Obesity		Test Internal
72		Male		30.2		Siemens		Siemens - SOMATOM Definition Flash		0.648438		0.648438		0.700005		120		318.345		Obesity		Test Internal
72		Male		30.2		Siemens		Siemens - SOMATOM Definition Flash		0.648438		0.648438		0.700005		120		318.63		Obesity		Test Internal
72		Male		30.2		Siemens		Siemens - SOMATOM Definition Flash		0.648438		0.648438		0.700005		120		318.63		Obesity		Test Internal
72		Male		30.2		Siemens		Siemens - SOMATOM Definition Flash		0.648438		0.648438		0.700005		120		318.63		Obesity		Test Internal
72		Male		30.2		Siemens		Siemens - SOMATOM Definition Flash		0.648438		0.648438		0.700005		120		324.33		Obesity		Test Internal
72		Male		30.2		Siemens		Siemens - SOMATOM Definition Flash		0.648438		0.648438		0.700012		120		324.33		Obesity		Test Internal
72		Male		30.2		Siemens		Siemens - SOMATOM Definition Flash		0.648438		0.648438		0.700012		120		325.755		Obesity		Test Internal
72		Male		30.2		Siemens		Siemens - SOMATOM Definition Flash		0.648438		0.648438		0.700012		120		325.755		Obesity		Test Internal
72		Male		30.2		Siemens		Siemens - SOMATOM Definition Flash		0.648438		0.648438		0.700012		120		328.32		Obesity		Test Internal
72		Male		30.2		Siemens		Siemens - SOMATOM Definition Flash		0.648438		0.648438		0.700012		120		328.605		Obesity		Test Internal
72		Male		30.4053		Siemens		Siemens - SOMATOM Definition Flash		0.648438		0.648438		0.700012		120		328.605		Obesity		Test Internal
72		Male		30.4053		Siemens		Siemens - SOMATOM Definition Flash		0.648438		0.648438		0.700012		120		329.175		Obesity		Test Internal
72		Male		30.4578		Siemens		Siemens - SOMATOM Definition Flash		0.648438		0.648438		0.700012		120		329.175		Obesity		Test Internal
72		Male		30.4578		Siemens		Siemens - SOMATOM Definition Flash		0.648438		0.648438		0.700012		120		329.175		Obesity		Test Internal
72		Male		30.48		Siemens		Siemens - SOMATOM Definition Flash		0.648438		0.648438		0.700012		120		329.175		Obesity		Test Internal
72		Male		30.48		Siemens		Siemens - SOMATOM Definition Flash		0.648438		0.648438		0.700012		120		329.745		Obesity		Test Internal
72		Male		30.48		Siemens		Siemens - SOMATOM Definition Flash		0.648438		0.648438		0.700012		120		329.745		Obesity		Test Internal
72		Male		30.48		Siemens		Siemens - SOMATOM Definition Flash		0.648438		0.648438		0.700012		120		329.745		Obesity		Test Internal
72		Male		30.48		Siemens		Siemens - SOMATOM Definition Flash		0.648438		0.648438		0.700012		120		329.745		Obesity		Test Internal
72		Male		30.48		Siemens		Siemens - SOMATOM Definition Flash		0.648438		0.648438		0.700012		120		332.595		Obesity		Test Internal
72		Male		30.48		Siemens		Siemens - SOMATOM Definition Flash		0.648438		0.648438		0.700012		120		332.595		Obesity		Test Internal
72		Male		30.48		Siemens		Siemens - SOMATOM Definition Flash		0.648438		0.648438		0.700012		120		332.595		Obesity		Test Internal
72		Male		30.48		Siemens		Siemens - SOMATOM Definition Flash		0.648438		0.648438		0.700012		120		334.305		Obesity		Test Internal
73		Male		30.48		Siemens		Siemens - SOMATOM Definition Flash		0.648438		0.648438		0.700012		120		334.59		Obesity		Test Internal
73		Male		30.48		Siemens		Siemens - SOMATOM Definition Flash		0.648438		0.648438		0.700012		120		334.59		Obesity		Test Internal
73		Male		30.48		Siemens		Siemens - SOMATOM Definition Flash		0.648438		0.648438		0.700012		120		337.44		Obesity		Test Internal
73		Male		30.48		Siemens		Siemens - SOMATOM Definition Flash		0.648438		0.648438		0.700012		120		337.44		Obesity		Test Internal
73		Male		30.48		Siemens		Siemens - SOMATOM Definition Flash		0.648438		0.648438		0.700012		120		339.15		Obesity		Test Internal
73		Male		30.48		Siemens		Siemens - SOMATOM Definition Flash		0.648438		0.648438		0.700012		120		339.15		Obesity		Test Internal
73		Male		30.5		Siemens		Siemens - SOMATOM Definition Flash		0.648438		0.648438		0.700012		120		340.575		Obesity		Test Internal
73		Male		30.5		Siemens		Siemens - SOMATOM Definition Flash		0.648438		0.648438		0.700012		120		340.575		Obesity		Test Internal
73		Male		30.5241		Siemens		Siemens - SOMATOM Definition Flash		0.648438		0.648438		0.700012		120		343.995		Obesity		Test Internal
73		Male		30.5241		Siemens		Siemens - SOMATOM Definition Flash		0.648438		0.648438		0.700012		120		343.995		Obesity		Test Internal
73		Male		30.5241		Siemens		Siemens - SOMATOM Definition Flash		0.648438		0.648438		0.700012		120		344.28		Obesity		Test Internal
73		Male		30.5241		Siemens		Siemens - SOMATOM Definition Flash		0.648438		0.648438		0.700012		120		344.28		Obesity		Test Internal
73		Male		30.5858		Siemens		Siemens - SOMATOM Definition Flash		0.648438		0.648438		0.700012		120		345.135		Obesity		Test Internal
73		Male		30.6		Siemens		Siemens - SOMATOM Definition Flash		0.648438		0.648438		0.700012		120		345.135		Obesity		Test Internal
73		Male		30.6		Siemens		Siemens - SOMATOM Definition Flash		0.648438		0.648438		0.700012		120		345.42		Obesity		Test Internal
73		Male		30.6148		Siemens		Siemens - SOMATOM Definition Flash		0.648438		0.648438		0.700012		120		345.42		Obesity		Test Internal
73		Male		30.6148		Siemens		Siemens - SOMATOM Definition Flash		0.648438		0.648438		0.700012		120		346.56		Obesity		Test Internal
73		Male		30.6148		Siemens		Siemens - SOMATOM Definition Flash		0.648438		0.648438		0.700012		120		346.56		Obesity		Test Internal
73		Male		30.7564		Siemens		Siemens - SOMATOM Definition Flash		0.648438		0.648438		0.700012		120		349.41		Obesity		Test Internal
73		Male		30.7564		Siemens		Siemens - SOMATOM Definition Flash		0.648438		0.648438		0.700012		120		349.41		Obesity		Test Internal
73		Male		30.7942		Siemens		Siemens - SOMATOM Definition Flash		0.648438		0.648438		0.700012		120		349.98		Obesity		Test Internal
73		Male		30.7942		Siemens		Siemens - SOMATOM Definition Flash		0.648438		0.648438		0.700012		120		352.545		Obesity		Test Internal
73		Male		30.7942		Siemens		Siemens - SOMATOM Definition Flash		0.648438		0.648438		0.700012		120		352.545		Obesity		Test Internal
73		Male		30.7942		Siemens		Siemens - SOMATOM Definition Flash		0.648438		0.648438		0.700012		120		352.545		Obesity		Test Internal
73		Male		30.7942		Siemens		Siemens - SOMATOM Definition Flash		0.648438		0.648438		0.700012		120		352.545		Obesity		Test Internal
73		Male		30.7942		Siemens		Siemens - SOMATOM Definition Flash		0.648438		0.648438		0.700012		120		353.685		Obesity		Test Internal
73		Male		30.7942		Siemens		Siemens - SOMATOM Definition Flash		0.648438		0.648438		0.700012		120		353.685		Obesity		Test Internal
73		Male		30.8185		Siemens		Siemens - SOMATOM Definition Flash		0.648438		0.648438		0.700012		120		353.685		Obesity		Test Internal
73		Male		30.8185		Siemens		Siemens - SOMATOM Definition Flash		0.648438		0.648438		0.700012		120		353.685		Obesity		Test Internal
73		Male		31.0204		Siemens		Siemens - SOMATOM Definition Flash		0.648438		0.648438		0.700012		120		353.685		Obesity		Test Internal
74		Male		31.0204		Siemens		Siemens - SOMATOM Definition Flash		0.648438		0.648438		0.700012		120		354.825		Obesity		Test Internal
74		Male		31.0204		Siemens		Siemens - SOMATOM Definition Flash		0.648438		0.648438		0.700012		120		354.825		Obesity		Test Internal
74		Male		31.0204		Siemens		Siemens - SOMATOM Definition Flash		0.648438		0.648438		0.700012		120		356.25		Obesity		Test Internal
74		Male		31.0204		Siemens		Siemens - SOMATOM Definition Flash		0.648438		0.648438		0.700012		120		356.25		Obesity		Test Internal
74		Male		31.0204		Siemens		Siemens - SOMATOM Definition Flash		0.648438		0.648438		0.700012		120		356.535		Obesity		Test Internal
74		Male		31.0204		Siemens		Siemens - SOMATOM Definition Flash		0.648438		0.648438		0.700012		120		356.535		Obesity		Test Internal
74		Male		31.0477		Siemens		Siemens - SOMATOM Definition Flash		0.648438		0.648438		0.700012		120		358.53		Obesity		Test Internal
74		Male		31.0477		Siemens		Siemens - SOMATOM Definition Flash		0.648438		0.648438		0.700012		120		358.53		Obesity		Test Internal
74		Male		31.07		Siemens		Siemens - SOMATOM Definition Flash		0.648438		0.648438		0.700012		120		361.38		Obesity		Test Internal
74		Male		31.0953		Siemens		Siemens - SOMATOM Definition Flash		0.648438		0.648438		0.700012		120		361.38		Obesity		Test Internal
74		Male		31.0953		Siemens		Siemens - SOMATOM Definition Flash		0.648438		0.648438		0.700012		120		370.215		Obesity		Test Internal
74		Male		31.1419		Siemens		Siemens - SOMATOM Definition Flash		0.648438		0.648438		0.700012		120		371.07		Obesity		Test Internal
74		Male		31.1419		Siemens		Siemens - SOMATOM Definition Flash		0.648438		0.648438		0.700012		120		371.07		Obesity		Test Internal
74		Male		31.1419		Siemens		Siemens - SOMATOM Definition Flash		0.648438		0.648438		0.700012		120		371.07		Obesity		Test Internal
74		Male		31.2092		Siemens		Siemens - SOMATOM Definition Flash		0.648438		0.648438		0.700012		120		371.07		Obesity		Test Internal
74		Male		31.2092		Siemens		Siemens - SOMATOM Definition Flash		0.648438		0.648438		0.700012		120		371.925		Obesity		Test Internal
74		Male		31.2092		Siemens		Siemens - SOMATOM Definition Flash		0.648438		0.648438		0.700012		120		373.065		Obesity		Test Internal
74		Male		31.2295		Siemens		Siemens - SOMATOM Definition Flash		0.648438		0.648438		0.700012		120		373.065		Obesity		Test Internal
74		Male		31.2295		Siemens		Siemens - SOMATOM Definition Flash		0.648438		0.648438		0.700012		120		373.92		Obesity		Test Internal
74		Male		31.3469		Siemens		Siemens - SOMATOM Definition Flash		0.648438		0.648438		0.700012		120		373.92		Obesity		Test Internal
74		Male		31.3469		Siemens		Siemens - SOMATOM Definition Flash		0.648438		0.648438		0.700012		120		374.205		Obesity		Test Internal
74		Male		31.3536		Siemens		Siemens - SOMATOM Definition Flash		0.648438		0.648438		0.700012		120		374.205		Obesity		Test Internal
74		Male		31.3536		Siemens		Siemens - SOMATOM Definition Flash		0.648438		0.648438		0.700012		120		374.205		Obesity		Test Internal
74		Male		31.3541		Siemens		Siemens - SOMATOM Definition Flash		0.648438		0.648438		0.700012		120		377		Obesity		Test Internal
74		Male		31.3541		Siemens		Siemens - SOMATOM Definition Flash		0.648438		0.648438		0.700012		120		377		Obesity		Test Internal
74		Male		31.5617		Siemens		Siemens - SOMATOM Definition Flash		0.648438		0.648438		0.700012		120		377		Obesity		Test Internal
74		Male		31.5617		Siemens		Siemens - SOMATOM Definition Flash		0.648438		0.648438		0.700012		120		377		Obesity		Test Internal
74		Male		31.6		Siemens		Siemens - SOMATOM Definition Flash		0.648438		0.648438		0.700012		120		381.045		Obesity		Test Internal
75		Male		31.6		Siemens		Siemens - SOMATOM Definition Flash		0.648438		0.648438		0.700012		120		381.045		Obesity		Test Internal
75		Male		31.6242		Siemens		Siemens - SOMATOM Definition Flash		0.648438		0.648438		0.700012		120		381.045		Obesity		Test Internal
75		Male		31.6242		Siemens		Siemens - SOMATOM Definition Flash		0.648438		0.648438		0.700012		120		382.755		Obesity		Test Internal
75		Male		31.8		Siemens		Siemens - SOMATOM Definition Flash		0.648438		0.648438		0.700012		120		382.755		Obesity		Test Internal
75		Male		31.9508		Siemens		Siemens - SOMATOM Definition Flash		0.648438		0.648438		0.700012		120		382.755		Obesity		Test Internal
75		Male		32.0461		Siemens		Siemens - SOMATOM Definition Flash		0.648438		0.648438		0.700012		120		382.755		Obesity		Test Internal
75		Male		32.0461		Siemens		Siemens - SOMATOM Definition Flash		0.648438		0.648438		0.700012		120		389.31		Obesity		Test Internal
75		Male		32.1929		Siemens		Siemens - SOMATOM Definition Flash		0.648438		0.648438		0.700012		120		399.57		Obesity		Test Internal
75		Male		32.1929		Siemens		Siemens - SOMATOM Definition Flash		0.648438		0.648438		0.700012		120		399.57		Obesity		Test Internal
75		Male		32.3		Siemens		Siemens - SOMATOM Definition Flash		0.648438		0.648438		0.700012		120		399.57		Obesity		Test Internal
75		Male		32.3		Siemens		Siemens - SOMATOM Definition Flash		0.648438		0.648438		0.700012		120		399.57		Obesity		Test Internal
75		Male		32.3		Siemens		Siemens - SOMATOM Definition Flash		0.648438		0.648438		0.700012		120		399.57		Obesity		Test Internal
75		Male		32.3		Siemens		Siemens - SOMATOM Definition Flash		0.648438		0.648438		0.700012		120		399.57		Obesity		Test Internal
75		Male		32.3		Siemens		Siemens - SOMATOM Definition Flash		0.648438		0.648438		0.700012		120		399.57		Obesity		Test Internal
75		Male		32.3265		Siemens		Siemens - SOMATOM Definition Flash		0.648438		0.648438		0.700012		120		399.57		Obesity		Test Internal
75		Male		32.3265		Siemens		Siemens - SOMATOM Definition Flash		0.648438		0.648438		0.700012		120		399.57		Obesity		Test Internal
75		Male		32.3265		Siemens		Siemens - SOMATOM Definition Flash		0.648438		0.648438		0.700012		120		399.57		Obesity		Test Internal
75		Male		32.3265		Siemens		Siemens - SOMATOM Definition Flash		0.648438		0.648438		0.700012		120		399.57		Obesity		Test Internal
75		Male		32.3265		Siemens		Siemens - SOMATOM Definition Flash		0.648438		0.648438		0.700012		120		399.57		Obesity		Test Internal
76		Male		32.3265		Siemens		Siemens - SOMATOM Definition Flash		0.648438		0.648438		0.700012		120		399.57		Obesity		Test Internal
76		Male		32.3265		Siemens		Siemens - SOMATOM Definition Flash		0.648438		0.648438		0.700012		120		399.57		Obesity		Test Internal
76		Male		32.45		Siemens		Siemens - SOMATOM Definition Flash		0.648438		0.648438		0.700012		120		399.57		Obesity		Test Internal
76		Male		32.45		Siemens		Siemens - SOMATOM Definition Flash		0.648438		0.648438		0.700012		120		399.57		Obesity		Test Internal
76		Male		32.45		Siemens		Siemens - SOMATOM Definition Flash		0.648438		0.648438		0.700012		120		399.57		Obesity		Test Internal
76		Male		32.45		Siemens		Siemens - SOMATOM Definition Flash		0.648438		0.648438		0.700012		120		399.57		Obesity		Test Internal
76		Male		32.45		Siemens		Siemens - SOMATOM Definition Flash		0.648438		0.648438		0.700012		120		399.57		Obesity		Test Internal
76		Male		32.45		Siemens		Siemens - SOMATOM Definition Flash		0.648438		0.648438		0.700012		120		400.425		Obesity		Test Internal
76		Male		32.4557		Siemens		Siemens - SOMATOM Definition Flash		0.650391		0.650391		0.700012		120		400.425		Obesity		Test Internal
76		Male		32.4557		Siemens		Siemens - SOMATOM Definition Flash		0.650391		0.650391		0.700012		120		403.56		Obesity		Test Internal
76		Male		32.51		Siemens		Siemens - SOMATOM Definition Flash		0.652344		0.652344		0.700012		120		403.56		Obesity		Test Internal
76		Male		32.5964		Siemens		Siemens - SOMATOM Definition Flash		0.65625		0.65625		0.700012		120		403.56		Obesity		Test Internal
76		Male		32.5964		Siemens		Siemens - SOMATOM Definition Flash		0.65625		0.65625		0.700012		120		405.84		Obesity		Test Internal
76		Male		32.5964		Siemens		Siemens - SOMATOM Definition Flash		0.65625		0.65625		0.700012		120		405.84		Obesity		Test Internal
76		Male		32.5964		Siemens		Siemens - SOMATOM Definition Flash		0.65625		0.65625		0.700012		120		416.385		Obesity		Test Internal
76		Male		32.6531		Siemens		Siemens - SOMATOM Definition Flash		0.683234		0.683234		0.700012		120		416.385		Obesity		Test Internal
76		Male		32.8466		Siemens		Siemens - SOMATOM Definition Flash		0.683234		0.683234		0.700012		120		418.38		Obesity		Test Internal
76		Male		32.8466		Siemens		Siemens - SOMATOM Definition Flash		0.683234		0.683234		0.700012		120		418.38		Obesity		Test Internal
76		Male		32.87		Siemens		Siemens - SOMATOM Definition Flash		0.714844		0.714844		0.700012		120		419.235		Obesity		Test Internal
76		Male		32.87		Siemens		Siemens - SOMATOM Definition Flash		0.714844		0.714844		0.700012		120		419.235		Obesity		Test Internal
77		Male		32.87		Siemens		Siemens - SOMATOM Definition Flash		0.716793		0.716793		0.8		120		419.52		Obesity		Test Internal
77		Male		32.9796		Siemens		Siemens - SOMATOM Definition Flash		0.71857		0.71857		0.8		120		419.52		Obesity		Test Internal
77		Male		33.0247		Siemens		Siemens - SOMATOM Definition Flash		0.71857		0.71857		0.8		120		429.495		Obesity		Test Internal
77		Male		33.0247		Siemens		Siemens - SOMATOM Definition Flash		0.71875		0.71875		0.8		120		429.78		Obesity		Test Internal
77		Male		33.0247		Siemens		Siemens - SOMATOM Definition Flash		0.71875		0.71875		0.8		120		429.78		Obesity		Test Internal
77		Male		33.36		Siemens		Siemens - SOMATOM Definition Flash		0.71875		0.71875		0.8		120		429.78		Obesity		Test Internal
77		Male		33.36		Siemens		Siemens - SOMATOM Definition Flash		0.71875		0.71875		0.8		120		452.295		Obesity		Test Internal
78		Male		33.4124		Siemens		Siemens - SOMATOM Definition Flash		0.71875		0.71875		0.8		120		452.295		Obesity		Test Internal
78		Male		33.4124		Siemens		Siemens - SOMATOM Definition Flash		0.71875		0.71875		0.8		120		452.295		Obesity		Test Internal
78		Male		33.642		Siemens		Siemens - SOMATOM Definition Flash		0.71875		0.71875		0.8		120		456		Obesity		Test Internal
78		Male		33.642		Siemens		Siemens - SOMATOM Definition Flash		0.71875		0.71875		0.8		120		456		Obesity		Test Internal
78		Male		33.8972		Siemens		Siemens - SOMATOM Definition Flash		0.71875		0.71875		0.8		120		456		Obesity		Test Internal
78		Male		33.8972		Siemens		Siemens - SOMATOM Definition Flash		0.71875		0.71875		1		120		456		Obesity		Test Internal
78		Male		33.952		Siemens		Siemens - SOMATOM Definition Flash		0.71875		0.71875		1		120		456		Obesity		Test Internal
78		Male		33.952		Siemens		Siemens - SOMATOM Definition Flash		0.71875		0.71875		1		120		505.68		Obesity		Test Internal
78		Male		33.9844		Siemens		Siemens - SOMATOM Definition Flash		0.71875		0.71875		1		120		505.68		Obesity		Test Internal
78		Male		33.9844		Siemens		Siemens - SOMATOM Definition Flash		0.71875		0.71875		1		120		505.68		Obesity		Test Internal
78		Male		34.2936		Siemens		Siemens - SOMATOM Definition Flash		0.71875		0.71875		1		120		505.68		Obesity		Test Internal
78		Male		34.2936		Siemens		Siemens - SOMATOM Definition Flash		0.71875		0.71875		1		120		505.68		Obesity		Test Internal
78		Male		34.3		Siemens		Siemens - SOMATOM Definition Flash		0.71875		0.71875		1		120		505.68		Obesity		Test Internal
78		Male		34.3		Siemens		Siemens - SOMATOM Definition Flash		0.71875		0.71875		1		120		505.68		Obesity		Test Internal
79		Male		34.3		Siemens		Siemens - SOMATOM Definition Flash		0.71875		0.71875		1		120		505.68		Obesity		Test Internal
79		Male		34.3396		Siemens		Siemens - SOMATOM Definition Flash		0.71875		0.71875		1		120		505.68		Obesity		Test Internal
79		Male		34.4842		Siemens		Siemens - SOMATOM Definition Flash		0.71875		0.71875		1		120		505.68		Obesity		Test Internal
79		Male		34.5		Siemens		Siemens - SOMATOM Definition Flash		0.71875		0.71875		1		120		505.68		Obesity		Test Internal
80		Male		34.5		Siemens		Siemens - SOMATOM Definition Flash		0.71875		0.71875		1		120		505.68		Obesity		Test Internal
80		Male		34.5		Siemens		Siemens - SOMATOM Definition Flash		0.71875		0.71875		1		140		505.68		Obesity		Test Internal
80		Male		34.5		Siemens		Siemens - SOMATOM Definition Flash		0.71875		0.71875		1		140		505.68		Obesity		Test Internal
80		Male		34.57		Siemens		Siemens - SOMATOM Definition Flash		0.742188		0.742188		1		140		505.68		Obesity		Test Internal
80		Male		34.57		Siemens		Siemens - SOMATOM Definition Flash		0.742188		0.742188		1		140		505.68		Obesity		Test Internal
80		Male		34.57		Siemens		Siemens - SOMATOM Definition Flash		0.742188		0.742188		1		140		505.68		Obesity		Test Internal
80		Male		34.57		Siemens		Siemens - SOMATOM Definition Flash		0.742188		0.742188		1		140		505.68		Obesity		Test Internal
80		Male		34.57		Siemens		Siemens - SOMATOM Definition Flash		0.742188		0.742188		1		140		505.68		Obesity		Test Internal
80		Male		34.57		Siemens		Siemens - SOMATOM Definition Flash		0.742188		0.742188		1		140		505.68		Obesity		Test Internal
80		Male		34.57		Siemens		Siemens - SOMATOM Definition Flash		0.742188		0.742188		1		140		505.68		Obesity		Test Internal
80		Male		34.57		Siemens		Siemens - SOMATOM Definition Flash		0.742188		0.742188		1		140		505.68		Obesity		Test Internal
80		Male		34.6268		Siemens		Siemens - SOMATOM Definition Flash		0.742188		0.742188		1		140		505.68		Obesity		Test Internal
80		Male		34.6268		Siemens		Siemens - SOMATOM Definition Flash		0.742188		0.742188		1		140		505.68		Obesity		Test Internal
80		Male		34.6667		Siemens		Siemens - SOMATOM Definition Flash		0.742188		0.742188		1		140		505.68		Obesity		Test Internal
80		Male		34.6667		Siemens		Siemens - SOMATOM Definition Flash		0.742188		0.742188		1		140		505.68		Obesity		Test Internal
80		Male		35.76		Siemens		Siemens - SOMATOM Definition Flash		0.742188		0.742188		1		140		505.68		Obesity		Test Internal
80		Male		35.76		Siemens		Siemens - SOMATOM Definition Flash		0.742188		0.742188		1		140		505.68		Obesity		Test Internal
80		Male		35.9184		Siemens		Siemens - SOMATOM Definition Flash		0.742188		0.742188		1		140		505.68		Obesity		Test Internal
80		Male		35.9184		Siemens		Siemens - SOMATOM Definition Flash		0.742188		0.742188		1		140		505.68		Obesity		Test Internal
81		Male		36.2897		Siemens		Siemens - SOMATOM Definition Flash		0.742188		0.742188		1		140		505.68		Obesity		Test Internal
81		Male		36.2897		Siemens		Siemens - SOMATOM Definition Flash		0.742188		0.742188		1		140		505.68		Obesity		Test Internal
81		Male		37.7		Siemens		Siemens - SOMATOM Definition Flash		0.742188		0.742188		1		140		505.68		Obesity		Test Internal
81		Male		38.1039		Siemens		Siemens - SOMATOM Definition Flash		0.742188		0.742188		1		140		505.68		Obesity		Test Internal
81		Male		38.2041		Siemens		Siemens - SOMATOM Definition Flash		0.742188		0.742188		1		140		505.68		Obesity		Test Internal
81		Male		38.2041		Siemens		Siemens - SOMATOM Definition Flash		0.742188		0.742188		1		140		505.68		Obesity		Test Internal
81		Male		38.5802		Siemens		Siemens - SOMATOM Definition Flash		0.742188		0.742188		1		140		505.68		Obesity		Test Internal
81		Male		38.8724		Siemens		Siemens - SOMATOM Definition Flash		0.742188		0.742188		1		140		505.68		Obesity		Test Internal
81		Male		38.8724		Siemens		Siemens - SOMATOM Definition Flash		0.742188		0.742188		1		140		505.68		Obesity		Test Internal
82		Male		38.8724		Siemens		Siemens - SOMATOM Definition Flash		0.742188		0.742188		1		140		531.047		Obesity		Test Internal
83		Male		38.8724		Siemens		Siemens - SOMATOM Definition Flash		0.742188		0.742188		1		140		531.047		Obesity		Test Internal
83		Male		38.93		Siemens		Siemens - SOMATOM Definition Flash		0.742188		0.742188		1		140		531.047		Obesity		Test Internal
83		Male		39.1365		Siemens		Siemens - SOMATOM Drive		0.742188		0.742188		1		140		531.047		Obesity		Test Internal
83		Male		40.7631		Siemens		Siemens - SOMATOM Drive		0.742188		0.742188		1		140		531.047		Obesity		Test Internal
83		Male		42.9688		Siemens		Siemens - SOMATOM Drive		0.742188		0.742188		1		140		531.047		Obesity		Test Internal
85		Male		42.9688		Siemens		Siemens - SOMATOM Force		0.742188		0.742188		1		140		647.108		Obesity		Test Internal
85		Male		43.102		Siemens		Siemens - SOMATOM Force		0.742188		0.742188		1		140		647.108		Obesity		Test Internal
85		Male		43.8523		Siemens		Siemens - SOMATOM Force		0.742188		0.742188		1		140		647.108		Obesity		Test Internal
85		Male		43.8523		Siemens		Siemens - SOMATOM Force		0.742188		0.742188		1		140		647.108		Obesity		Test Internal
85		Male		43.8523		Siemens		Siemens - SOMATOM Force		0.753906		0.753906		1		140		647.108		Obesity		Test Internal
95		Male		44.0771		Toshiba		Toshiba - Aquilion ONE		0.765625		0.765625		1		140		647.108		Obesity		Test Internal
95		Male		48.6835		Toshiba		Toshiba - Aquilion ONE		0.771484		0.771484		1		140		647.108		Obesity		Test Internal

## Sheet: Test External
Age		Sex		BMI		Manufacturer		Manufacturer Model Name		x		y		z		Peak voltage (kVp)		Exposure (mAs)		BMI class		Dataset
18		Female		16.358		GE		GE - Discovery CT750 HD		0.273438		0.273438		0.299999		80		47.04		Underweight		Test External
18		Female		16.358		GE		GE - Discovery CT750 HD		0.306641		0.306641		0.399994		80		47.32		Underweight		Test External
18		Female		16.6933		GE		GE - Discovery CT750 HD		0.306641		0.306641		0.400002		80		47.6		Underweight		Test External
18		Female		16.6933		GE		GE - Discovery CT750 HD		0.310547		0.310547		0.5		80		47.6		Underweight		Test External
23.9097		Female		17.2		GE		GE - Discovery CT750 HD		0.326172		0.326172		0.5		80		47.88		Underweight		Test External
29		Female		17.8		GE		GE - Discovery CT750 HD		0.328125		0.328125		0.599976		80		47.88		Underweight		Test External
30		Female		18.1		GE		GE - Discovery CT750 HD		0.330078		0.330078		0.624001		80		48.16		Underweight		Test External
30		Female		18.1		GE		GE - Discovery CT750 HD		0.332031		0.332031		0.624001		80		48.16		Underweight		Test External
31		Female		18.3		GE		GE - Discovery CT750 HD		0.333984		0.333984		0.625		80		48.16		Underweight		Test External
33		Female		18.3		GE		GE - Discovery CT750 HD		0.333984		0.333984		0.625		80		48.16		Underweight		Test External
33		Female		18.4		GE		GE - Discovery CT750 HD		0.335938		0.335938		0.625		80		48.44		Underweight		Test External
34		Female		18.4		GE		GE - Discovery CT750 HD		0.339844		0.339844		0.625		80		48.72		Underweight		Test External
34		Female		18.6		GE		GE - Discovery CT750 HD		0.341797		0.341797		0.625		80		48.72		Healthy Weight		Test External
35		Female		18.7		GE		GE - Discovery CT750 HD		0.351562		0.351562		0.625		80		48.72		Healthy Weight		Test External
35		Female		18.8		GE		GE - Discovery CT750 HD		0.351562		0.351562		0.625		80		48.72		Healthy Weight		Test External
35		Female		18.8		GE		GE - Discovery CT750 HD		0.351562		0.351562		0.625		80		49		Healthy Weight		Test External
35		Female		18.8		GE		GE - Discovery CT750 HD		0.353516		0.353516		0.625		80		49.28		Healthy Weight		Test External
35		Female		19		GE		GE - Discovery CT750 HD		0.353516		0.353516		0.625		80		49.28		Healthy Weight		Test External
36		Female		19		GE		GE - Discovery CT750 HD		0.355469		0.355469		0.625		80		49.56		Healthy Weight		Test External
37		Female		19		GE		GE - Discovery CT750 HD		0.357422		0.357422		0.625		80		49.56		Healthy Weight		Test External
37		Female		19.1		GE		GE - Discovery CT750 HD		0.357422		0.357422		0.625		80		49.56		Healthy Weight		Test External
37.5086		Female		19.1		GE		GE - LightSpeed VCT		0.359375		0.359375		0.625		80		49.84		Healthy Weight		Test External
38		Female		19.1		GE		GE - LightSpeed VCT		0.359375		0.359375		0.625		80		49.84		Healthy Weight		Test External
39		Female		19.1		GE		GE - LightSpeed VCT		0.359375		0.359375		0.625		100		49.84		Healthy Weight		Test External
39		Female		19.4		GE		GE - LightSpeed VCT		0.359375		0.359375		0.625		100		49.84		Healthy Weight		Test External
39		Female		19.5		GE		GE - LightSpeed VCT		0.359375		0.359375		0.625		100		49.84		Healthy Weight		Test External
39		Female		19.6		GE		GE - LightSpeed VCT		0.359375		0.359375		0.625		100		49.84		Healthy Weight		Test External
39		Female		19.6		GE		GE - LightSpeed VCT		0.363281		0.363281		0.625		100		49.84		Healthy Weight		Test External
39		Female		19.7		GE		GE - LightSpeed VCT		0.363281		0.363281		0.625		100		50.12		Healthy Weight		Test External
39		Female		19.7		GE		GE - LightSpeed VCT		0.363281		0.363281		0.625		100		50.12		Healthy Weight		Test External
39.4004		Female		19.8		GE		GE - LightSpeed VCT		0.363281		0.363281		0.625		100		50.12		Healthy Weight		Test External
40		Female		19.9		GE		GE - LightSpeed VCT		0.363281		0.363281		0.625		100		50.12		Healthy Weight		Test External
40		Female		19.9		GE		GE - LightSpeed VCT		0.363281		0.363281		0.625		100		50.12		Healthy Weight		Test External
40		Female		20		GE		GE - LightSpeed VCT		0.365234		0.365234		0.625		100		50.12		Healthy Weight		Test External
41		Female		20.1		GE		GE - LightSpeed VCT		0.365234		0.365234		0.625		100		50.12		Healthy Weight		Test External
41		Female		20.1		GE		GE - LightSpeed VCT		0.365234		0.365234		0.625		100		50.12		Healthy Weight		Test External
41		Female		20.1		GE		GE - LightSpeed VCT		0.365234		0.365234		0.625		100		50.12		Healthy Weight		Test External
41		Female		20.1		GE		GE - LightSpeed VCT		0.367188		0.367188		0.625		100		50.12		Healthy Weight		Test External
42		Female		20.1		GE		GE - LightSpeed VCT		0.367188		0.367188		0.625		100		50.12		Healthy Weight		Test External
42		Female		20.2		GE		GE - LightSpeed VCT		0.367188		0.367188		0.625		100		50.12		Healthy Weight		Test External
42		Female		20.2		GE		GE - LightSpeed VCT		0.369141		0.369141		0.625		100		50.12		Healthy Weight		Test External
42		Female		20.2		GE		GE - Revolution CT		0.369141		0.369141		0.625		100		50.12		Healthy Weight		Test External
42		Female		20.2		GE		GE - Revolution CT		0.369141		0.369141		0.625		100		50.4		Healthy Weight		Test External
42.3463		Female		20.3		GE		GE - Revolution CT		0.371094		0.371094		0.625		100		52.64		Healthy Weight		Test External
43		Female		20.7		GE		GE - Revolution CT		0.371094		0.371094		0.625		100		55.44		Healthy Weight		Test External
43		Female		20.7		GE		GE - Revolution CT		0.371094		0.371094		0.625		100		55.72		Healthy Weight		Test External
43		Female		20.7		GE		GE - Revolution CT		0.371094		0.371094		0.625		100		56.42		Healthy Weight		Test External
43		Female		20.8		GE		GE - Revolution CT		0.373047		0.373047		0.625		100		56.56		Healthy Weight		Test External
43.4387		Female		20.8		GE		GE - Revolution CT		0.375		0.375		0.625		100		57.12		Healthy Weight		Test External
44		Female		20.8		GE		GE - Revolution CT		0.375		0.375		0.625		100		57.4		Healthy Weight		Test External
44		Female		20.9		GE		GE - Revolution CT		0.375		0.375		0.625		100		57.96		Healthy Weight		Test External
44		Female		21.1		GE		GE - Revolution CT		0.375		0.375		0.625		100		57.96		Healthy Weight		Test External
45		Female		21.1		GE		GE - Revolution CT		0.375		0.375		0.625		100		58.52		Healthy Weight		Test External
45		Female		21.2		GE		GE - Revolution CT		0.375		0.375		0.625		100		58.8		Healthy Weight		Test External
45		Female		21.2		GE		GE - Revolution CT		0.375		0.375		0.625		100		58.8		Healthy Weight		Test External
45		Female		21.3		GE		GE - Revolution CT		0.376953		0.376953		0.625		100		59.08		Healthy Weight		Test External
45		Female		21.3		GE		GE - Revolution CT		0.376953		0.376953		0.625		100		59.08		Healthy Weight		Test External
45		Female		21.4		GE		GE - Revolution CT		0.376953		0.376953		0.625		100		59.36		Healthy Weight		Test External
45		Female		21.5		GE		GE - Revolution CT		0.376953		0.376953		0.625		100		59.64		Healthy Weight		Test External
45		Female		21.5		GE		GE - Revolution CT		0.376953		0.376953		0.625		100		59.64		Healthy Weight		Test External
45		Female		21.6		GE		GE - Revolution CT		0.376953		0.376953		0.625		100		59.92		Healthy Weight		Test External
45		Female		21.6		GE		GE - Revolution CT		0.376953		0.376953		0.625		100		59.92		Healthy Weight		Test External
45		Female		21.6		GE		GE - Revolution CT		0.378906		0.378906		0.625		100		60.48		Healthy Weight		Test External
45.41		Female		21.6		GE		GE - Revolution CT		0.380859		0.380859		0.625		100		60.48		Healthy Weight		Test External
45.6564		Female		21.6		GE		GE - Revolution CT		0.380859		0.380859		0.625		100		60.76		Healthy Weight		Test External
45.8645		Female		21.6		GE		GE - Revolution CT		0.380859		0.380859		0.625		100		60.76		Healthy Weight		Test External
46		Female		21.6049		GE		GE - Revolution CT		0.382812		0.382812		0.625		100		61.04		Healthy Weight		Test External
46		Female		21.7		GE		GE - Revolution CT		0.382812		0.382812		0.625		100		61.04		Healthy Weight		Test External
46		Female		21.7		GE		GE - Revolution CT		0.382812		0.382812		0.625		100		61.04		Healthy Weight		Test External
46		Female		21.7		GE		GE - Revolution CT		0.382812		0.382812		0.625		100		61.04		Healthy Weight		Test External
46		Female		21.8		GE		GE - Revolution CT		0.382812		0.382812		0.625		100		61.32		Healthy Weight		Test External
46		Female		21.8		GE		GE - Revolution CT		0.382812		0.382812		0.625		100		61.32		Healthy Weight		Test External
46		Female		21.8		GE		GE - Revolution CT		0.382812		0.382812		0.625		100		61.32		Healthy Weight		Test External
46		Female		21.8		GE		GE - Revolution CT		0.382812		0.382812		0.625		100		61.32		Healthy Weight		Test External
46		Female		21.9		GE		GE - Revolution CT		0.382812		0.382812		0.625		100		61.32		Healthy Weight		Test External
46.1766		Female		22		GE		GE - Revolution CT		0.384766		0.384766		0.625		100		61.32		Healthy Weight		Test External
47		Female		22		GE		GE - Revolution CT		0.384766		0.384766		0.625		100		61.32		Healthy Weight		Test External
47		Female		22.1		GE		GE - Revolution CT		0.384766		0.384766		0.625		100		61.6		Healthy Weight		Test External
47		Female		22.1		GE		GE - Revolution CT		0.384766		0.384766		0.625		100		61.6		Healthy Weight		Test External
47		Female		22.1526		GE		GE - Revolution CT		0.386719		0.386719		0.625		100		61.6		Healthy Weight		Test External
47		Female		22.2		GE		GE - Revolution CT		0.386719		0.386719		0.625		100		61.88		Healthy Weight		Test External
47		Female		22.2		GE		GE - Revolution CT		0.386719		0.386719		0.625		100		61.88		Healthy Weight		Test External
47		Female		22.2		GE		GE - Revolution CT		0.386719		0.386719		0.625		100		61.88		Healthy Weight		Test External
47		Female		22.2		GE		GE - Revolution CT		0.388672		0.388672		0.625		100		61.88		Healthy Weight		Test External
47.217		Female		22.3		GE		GE - Revolution CT		0.388672		0.388672		0.625		100		61.88		Healthy Weight		Test External
47.2498		Female		22.3		GE		GE - Revolution CT		0.388672		0.388672		0.625		100		62.16		Healthy Weight		Test External
47.6578		Female		22.3		GE		GE - Revolution CT		0.388672		0.388672		0.625		100		62.16		Healthy Weight		Test External
48		Female		22.3		GE		GE - Revolution CT		0.388672		0.388672		0.625		100		62.16		Healthy Weight		Test External
48		Female		22.3		GE		GE - Revolution CT		0.388672		0.388672		0.625		100		62.44		Healthy Weight		Test External
48		Female		22.4		GE		GE - Revolution CT		0.390625		0.390625		0.625		100		62.72		Healthy Weight		Test External
48		Female		22.5		GE		GE - Revolution CT		0.390625		0.390625		0.625		100		62.72		Healthy Weight		Test External
48		Female		22.5		GE		GE - Revolution CT		0.390625		0.390625		0.625		100		63		Healthy Weight		Test External
48		Female		22.5		GE		GE - Revolution CT		0.390625		0.390625		0.625		100		63		Healthy Weight		Test External
48		Female		22.5		GE		GE - Revolution CT		0.390625		0.390625		0.625		100		63		Healthy Weight		Test External
48.6762		Female		22.5		GE		GE - Revolution CT		0.390625		0.390625		0.625		100		63		Healthy Weight		Test External
48.7255		Female		22.5		GE		GE - Revolution CT		0.390625		0.390625		0.625		100		63.28		Healthy Weight		Test External
48.7255		Female		22.6		GE		GE - Revolution CT		0.392578		0.392578		0.625		100		63.28		Healthy Weight		Test External
49		Female		22.6		GE		GE - Revolution CT		0.392578		0.392578		0.625		100		63.28		Healthy Weight		Test External
49		Female		22.6		GE		GE - Revolution CT		0.392578		0.392578		0.625		100		63.28		Healthy Weight		Test External
49		Female		22.7		GE		GE - Revolution CT		0.392578		0.392578		0.625		100		63.56		Healthy Weight		Test External
49		Female		22.7		GE		GE - Revolution CT		0.392578		0.392578		0.625		100		63.84		Healthy Weight		Test External
49		Female		22.7		GE		GE - Revolution CT		0.392578		0.392578		0.625		100		63.84		Healthy Weight		Test External
49		Female		22.7		GE		GE - Revolution CT		0.392578		0.392578		0.625		100		63.84		Healthy Weight		Test External
49		Female		22.8		GE		GE - Revolution CT		0.392578		0.392578		0.625		100		63.84		Healthy Weight		Test External
49		Female		22.8		GE		GE - Revolution CT		0.394531		0.394531		0.625		100		63.84		Healthy Weight		Test External
49		Female		22.8		GE		GE - Revolution CT		0.394531		0.394531		0.625		100		64.12		Healthy Weight		Test External
49		Female		22.8		GE		GE - Revolution CT		0.394531		0.394531		0.625		100		64.12		Healthy Weight		Test External
49		Female		22.9		GE		GE - Revolution CT		0.394531		0.394531		0.625		100		64.12		Healthy Weight		Test External
49.0541		Female		22.9		GE		GE - Revolution CT		0.394531		0.394531		0.625		100		64.12		Healthy Weight		Test External
49.1472		Female		22.9		GE		GE - Revolution CT		0.394531		0.394531		0.625		100		64.12		Healthy Weight		Test External
49.4264		Female		22.9		GE		GE - Revolution CT		0.394531		0.394531		0.625		100		64.12		Healthy Weight		Test External
49.4264		Female		22.9		GE		GE - Revolution CT		0.394531		0.394531		0.625		100		64.12		Healthy Weight		Test External
50		Female		23		GE		GE - Revolution CT		0.394531		0.394531		0.625		100		64.12		Healthy Weight		Test External
50		Female		23		GE		GE - Revolution CT		0.394531		0.394531		0.625		100		66.08		Healthy Weight		Test External
50		Female		23		GE		GE - Revolution CT		0.394531		0.394531		0.625		100		66.08		Healthy Weight		Test External
50		Female		23		GE		GE - Revolution CT		0.394531		0.394531		0.625		100		66.36		Healthy Weight		Test External
50		Female		23		GE		GE - Revolution CT		0.396484		0.396484		0.625		100		68.6		Healthy Weight		Test External
50		Female		23.1		GE		GE - Revolution CT		0.396484		0.396484		0.625		100		68.6		Healthy Weight		Test External
50		Female		23.1		GE		GE - Revolution CT		0.396484		0.396484		0.625		100		69.16		Healthy Weight		Test External
50		Female		23.1		GE		GE - Revolution CT		0.396484		0.396484		0.625		100		70		Healthy Weight		Test External
50		Female		23.1		GE		GE - Revolution CT		0.396484		0.396484		0.625		100		71.68		Healthy Weight		Test External
50		Female		23.1		GE		GE - Revolution CT		0.396484		0.396484		0.625		100		71.68		Healthy Weight		Test External
50		Female		23.1		GE		GE - Revolution CT		0.396484		0.396484		0.625		100		71.68		Healthy Weight		Test External
50		Female		23.1		GE		GE - Revolution CT		0.398438		0.398438		0.625		100		72.24		Healthy Weight		Test External
50		Female		23.2		GE		GE - Revolution CT		0.398438		0.398438		0.625		100		72.8		Healthy Weight		Test External
50		Female		23.2		GE		GE - Revolution CT		0.398438		0.398438		0.625		100		72.8		Healthy Weight		Test External
50		Female		23.2		GE		GE - Revolution CT		0.398438		0.398438		0.625		100		73.08		Healthy Weight		Test External
50.0096		Female		23.2		GE		GE - Revolution CT		0.398438		0.398438		0.625		100		73.08		Healthy Weight		Test External
50.4695		Female		23.2		GE		GE - Revolution CT		0.398438		0.398438		0.625		100		73.08		Healthy Weight		Test External
50.5873		Female		23.2		GE		GE - Revolution CT		0.398438		0.398438		0.625		100		73.36		Healthy Weight		Test External
51		Female		23.2		GE		GE - Revolution CT		0.398438		0.398438		0.625		100		73.64		Healthy Weight		Test External
51		Female		23.2		GE		GE - Revolution CT		0.400391		0.400391		0.625		100		73.64		Healthy Weight		Test External
51		Female		23.2		GE		GE - Revolution CT		0.400391		0.400391		0.625		100		74.2		Healthy Weight		Test External
51		Female		23.3		GE		GE - Revolution CT		0.400391		0.400391		0.625		100		74.2		Healthy Weight		Test External
51		Female		23.3		GE		GE - Revolution CT		0.400391		0.400391		0.625		100		74.48		Healthy Weight		Test External
51		Female		23.4		GE		GE - Revolution CT		0.400391		0.400391		0.625		100		74.48		Healthy Weight		Test External
51		Female		23.4		GE		GE - Revolution CT		0.402344		0.402344		0.625		100		74.48		Healthy Weight		Test External
51		Female		23.4		GE		GE - Revolution CT		0.402344		0.402344		0.625		100		75.04		Healthy Weight		Test External
51		Female		23.4		GE		GE - Revolution CT		0.402344		0.402344		0.625		100		75.04		Healthy Weight		Test External
51		Female		23.4		GE		GE - Revolution CT		0.402344		0.402344		0.625		100		75.04		Healthy Weight		Test External
51		Female		23.5		GE		GE - Revolution CT		0.402344		0.402344		0.625		100		75.32		Healthy Weight		Test External
51		Female		23.5		GE		GE - Revolution CT		0.402344		0.402344		0.625		100		75.32		Healthy Weight		Test External
51		Female		23.5		GE		GE - Revolution CT		0.402344		0.402344		0.625		100		75.32		Healthy Weight		Test External
51		Female		23.5		GE		GE - Revolution CT		0.402344		0.402344		0.625		100		75.6		Healthy Weight		Test External
51.2526		Female		23.6		GE		GE - Revolution CT		0.404297		0.404297		0.625		100		75.6		Healthy Weight		Test External
52		Female		23.6		GE		GE - Revolution CT		0.404297		0.404297		0.625		100		76.16		Healthy Weight		Test External
52		Female		23.6		GE		GE - Revolution CT		0.404297		0.404297		0.625		100		76.16		Healthy Weight		Test External
52		Female		23.6		GE		GE - Revolution CT		0.404297		0.404297		0.625		100		76.16		Healthy Weight		Test External
52		Female		23.6		GE		GE - Revolution CT		0.404297		0.404297		0.625		100		76.44		Healthy Weight		Test External
52		Female		23.6652		GE		GE - Revolution CT		0.404297		0.404297		0.625		100		76.44		Healthy Weight		Test External
52		Female		23.7		GE		GE - Revolution CT		0.404297		0.404297		0.625		100		76.44		Healthy Weight		Test External
52		Female		23.7		GE		GE - Revolution CT		0.404297		0.404297		0.625		100		76.636		Healthy Weight		Test External
52		Female		23.7		GE		GE - Revolution CT		0.404297		0.404297		0.625		100		76.72		Healthy Weight		Test External
52		Female		23.8		GE		GE - Revolution CT		0.40625		0.40625		0.625		100		76.72		Healthy Weight		Test External
52		Female		23.8		GE		GE - Revolution CT		0.40625		0.40625		0.625		100		76.72		Healthy Weight		Test External
52		Female		23.8		GE		GE - Revolution CT		0.40625		0.40625		0.625		100		76.72		Healthy Weight		Test External
52		Female		23.9		GE		GE - Revolution CT		0.40625		0.40625		0.625		100		76.72		Healthy Weight		Test External
52		Female		23.9		GE		GE - Revolution CT		0.40625		0.40625		0.625		100		76.72		Healthy Weight		Test External
52		Female		23.9		GE		GE - Revolution CT		0.40625		0.40625		0.625		100		77		Healthy Weight		Test External
52		Female		23.9		GE		GE - Revolution CT		0.40625		0.40625		0.625		100		77		Healthy Weight		Test External
52		Female		23.9		GE		GE - Revolution CT		0.40625		0.40625		0.625		100		77		Healthy Weight		Test External
52		Female		24		GE		GE - Revolution CT		0.408203		0.408203		0.625		100		77		Healthy Weight		Test External
52		Female		24		GE		GE - Revolution CT		0.408203		0.408203		0.625		100		77		Healthy Weight		Test External
52.3504		Female		24		GE		GE - Revolution CT		0.408203		0.408203		0.625		100		77		Healthy Weight		Test External
52.9692		Female		24		GE		GE - Revolution CT		0.410156		0.410156		0.625		100		77.28		Healthy Weight		Test External
53		Female		24.1		GE		GE - Revolution CT		0.410156		0.410156		0.625		100		77.28		Healthy Weight		Test External
53		Female		24.1		GE		GE - Revolution CT		0.410156		0.410156		0.625		100		77.28		Healthy Weight		Test External
53		Female		24.1		GE		GE - Revolution CT		0.410156		0.410156		0.625		100		77.28		Healthy Weight		Test External
53		Female		24.1		GE		GE - Revolution CT		0.410156		0.410156		0.625		100		77.28		Healthy Weight		Test External
53		Female		24.1		GE		GE - Revolution CT		0.410156		0.410156		0.625		100		77.28		Healthy Weight		Test External
53		Female		24.2		GE		GE - Revolution CT		0.410156		0.410156		0.625		100		77.454		Healthy Weight		Test External
53		Female		24.2		GE		GE - Revolution CT		0.412109		0.412109		0.625		100		77.454		Healthy Weight		Test External
53		Male		24.2		GE		GE - Revolution CT		0.412109		0.412109		0.625		100		77.56		Healthy Weight		Test External
53		Male		24.2		GE		GE - Revolution CT		0.412109		0.412109		0.625		100		77.56		Healthy Weight		Test External
53		Male		24.2		GE		GE - Revolution CT		0.412109		0.412109		0.625		100		77.688		Healthy Weight		Test External
53		Male		24.3		GE		GE - Revolution CT		0.412109		0.412109		0.625		100		77.688		Healthy Weight		Test External
53		Male		24.3		GE		GE - Revolution CT		0.414062		0.414062		0.625		100		77.84		Healthy Weight		Test External
53		Male		24.3		GE		GE - Revolution CT		0.416016		0.416016		0.625		100		77.84		Healthy Weight		Test External
53		Male		24.4		GE		GE - Revolution CT		0.416016		0.416016		0.625		100		77.84		Healthy Weight		Test External
53		Male		24.4		GE		GE - Revolution CT		0.417969		0.417969		0.625		100		77.84		Healthy Weight		Test External
53		Male		24.4		GE		GE - Revolution CT		0.417969		0.417969		0.625		100		77.84		Healthy Weight		Test External
53		Male		24.4		GE		GE - Revolution CT		0.417969		0.417969		0.625		100		78.12		Healthy Weight		Test External
53		Male		24.4		GE		GE - Revolution CT		0.417969		0.417969		0.625		100		78.12		Healthy Weight		Test External
53		Male		24.4		GE		GE - Revolution CT		0.417969		0.417969		0.625		100		78.12		Healthy Weight		Test External
53.024		Male		24.5		GE		GE - Revolution CT		0.419922		0.419922		0.625		100		78.12		Healthy Weight		Test External
53.3169		Male		24.5		GE		GE - Revolution CT		0.419922		0.419922		0.625		100		78.12		Healthy Weight		Test External
53.3169		Male		24.6		GE		GE - Revolution CT		0.419922		0.419922		0.625		100		78.12		Healthy Weight		Test External
54		Male		24.7		GE		GE - Revolution CT		0.419922		0.419922		0.625		100		78.12		Healthy Weight		Test External
54		Male		24.7		GE		GE - Revolution CT		0.419922		0.419922		0.625		100		78.12		Healthy Weight		Test External
54		Male		24.7		GE		GE - Revolution CT		0.419922		0.419922		0.625		100		78.12		Healthy Weight		Test External
54		Male		24.8		GE		GE - Revolution CT		0.419922		0.419922		0.625		100		78.4		Healthy Weight		Test External
54		Male		24.8		GE		GE - Revolution CT		0.421875		0.421875		0.625		100		78.4		Healthy Weight		Test External
54		Male		24.8		GE		GE - Revolution CT		0.421875		0.421875		0.625		100		78.68		Healthy Weight		Test External
54		Male		24.8		GE		GE - Revolution CT		0.421875		0.421875		0.625		100		78.68		Healthy Weight		Test External
54		Male		24.9		GE		GE - Revolution CT		0.421875		0.421875		0.625		100		78.96		Healthy Weight		Test External
54		Male		24.9		GE		GE - Revolution CT		0.421875		0.421875		0.625		100		78.96		Healthy Weight		Test External
54		Male		25		GE		GE - Revolution CT		0.423828		0.423828		0.625		100		78.96		Healthy Weight		Test External
54		Male		25		GE		GE - Revolution CT		0.423828		0.423828		0.625		100		78.96		Healthy Weight		Test External
54		Male		25		GE		GE - Revolution CT		0.423828		0.423828		0.625		100		79.24		Healthy Weight		Test External
54.2012		Male		25		GE		GE - Revolution CT		0.425781		0.425781		0.625		100		79.24		Healthy Weight		Test External
54.2012		Male		25		GE		GE - Revolution CT		0.425781		0.425781		0.625		100		79.24		Healthy Weight		Test External
54.3326		Male		25		GE		GE - Revolution CT		0.425781		0.425781		0.625		100		79.52		Healthy Weight		Test External
54.3765		Male		25.0829		GE		GE - Revolution CT		0.427734		0.427734		0.625		100		79.52		Overweight		Test External
55		Male		25.0829		GE		GE - Revolution CT		0.427734		0.427734		0.625		100		79.52		Overweight		Test External
55		Male		25.1		GE		GE - Revolution CT		0.427734		0.427734		0.625		100		79.52		Overweight		Test External
55		Male		25.1		GE		GE - Revolution CT		0.427734		0.427734		0.625		100		79.52		Overweight		Test External
55		Male		25.1		GE		GE - Revolution CT		0.427734		0.427734		0.625		100		79.52		Overweight		Test External
55		Male		25.1		GE		GE - Revolution CT		0.427734		0.427734		0.625		100		80.08		Overweight		Test External
55		Male		25.2		GE		GE - Revolution CT		0.427734		0.427734		0.625		100		80.08		Overweight		Test External
55		Male		25.2		GE		GE - Revolution CT		0.427734		0.427734		0.625		100		80.08		Overweight		Test External
55		Male		25.2		GE		GE - Revolution CT		0.429688		0.429688		0.625		100		80.36		Overweight		Test External
55		Male		25.2		GE		GE - Revolution CT		0.429688		0.429688		0.625		100		80.36		Overweight		Test External
55		Male		25.2		GE		GE - Revolution CT		0.431641		0.431641		0.625		100		80.64		Overweight		Test External
55.3511		Male		25.2		GE		GE - Revolution CT		0.431641		0.431641		0.625		100		80.64		Overweight		Test External
55.6331		Male		25.2		GE		GE - Revolution CT		0.431641		0.431641		0.625		100		80.64		Overweight		Test External
56		Male		25.2		GE		GE - Revolution CT		0.433594		0.433594		0.625		100		80.92		Overweight		Test External
56		Male		25.2		GE		GE - Revolution CT		0.433594		0.433594		0.625		100		80.92		Overweight		Test External
56		Male		25.2		GE		GE - Revolution CT		0.435547		0.435547		0.625		100		80.92		Overweight		Test External
56		Male		25.2		GE		GE - Revolution CT		0.435547		0.435547		0.625		100		80.92		Overweight		Test External
56		Male		25.3		GE		GE - Revolution CT		0.435547		0.435547		0.625		100		80.92		Overweight		Test External
56		Male		25.3		GE		GE - Revolution CT		0.435547		0.435547		0.625		100		80.92		Overweight		Test External
56		Male		25.3		GE		GE - Revolution CT		0.435547		0.435547		0.625		100		80.92		Overweight		Test External
56		Male		25.3		GE		GE - Revolution CT		0.435547		0.435547		0.625		100		80.92		Overweight		Test External
56		Male		25.3		GE		GE - Revolution CT		0.4375		0.4375		0.625		100		81.48		Overweight		Test External
56		Male		25.3		GE		GE - Revolution CT		0.439453		0.439453		0.625		100		81.76		Overweight		Test External
56		Male		25.4		GE		GE - Revolution CT		0.441406		0.441406		0.625		100		82.04		Overweight		Test External
56		Male		25.4		GE		GE - Revolution CT		0.441406		0.441406		0.625		100		82.04		Overweight		Test External
56		Male		25.4		GE		GE - Revolution CT		0.443359		0.443359		0.625		100		82.04		Overweight		Test External
56		Male		25.5		GE		GE - Revolution CT		0.443359		0.443359		0.625		100		82.32		Overweight		Test External
56		Male		25.5		GE		GE - Revolution CT		0.447266		0.447266		0.625		100		82.32		Overweight		Test External
56		Male		25.5		GE		GE - Revolution CT		0.447266		0.447266		0.625		100		82.32		Overweight		Test External
56.0137		Male		25.5		GE		GE - Revolution CT		0.449219		0.449219		0.625		100		82.6		Overweight		Test External
56.3614		Male		25.6		GE		GE - Revolution CT		0.449219		0.449219		0.625		100		82.6		Overweight		Test External
56.4654		Male		25.6		GE		GE - Revolution CT		0.451172		0.451172		0.625		100		82.6		Overweight		Test External
56.6516		Male		25.6		GE		GE - Revolution CT		0.453125		0.453125		0.625		100		82.88		Overweight		Test External
57		Male		25.6		GE		GE - Revolution CT		0.453125		0.453125		0.625		100		82.88		Overweight		Test External
57		Male		25.6		GE		GE - Revolution CT		0.453125		0.453125		0.625		100		83.16		Overweight		Test External
57		Male		25.7		GE		GE - Revolution CT		0.455078		0.455078		0.625		100		83.16		Overweight		Test External
57		Male		25.7		GE		GE - Revolution CT		0.455078		0.455078		0.625		100		83.44		Overweight		Test External
57		Male		25.7		GE		GE - Revolution CT		0.458984		0.458984		0.625		100		83.44		Overweight		Test External
57		Male		25.7		GE		GE - Revolution CT		0.458984		0.458984		0.625		100		83.44		Overweight		Test External
57		Male		25.7		GE		GE - Revolution CT		0.460938		0.460938		0.625		100		83.44		Overweight		Test External
57		Male		25.7		GE		GE - Revolution CT		0.462891		0.462891		0.625		100		83.72		Overweight		Test External
57		Male		25.711		GE		GE - Revolution CT		0.488281		0.488281		0.625		100		83.72		Overweight		Test External
57		Male		25.8		GE		GE - Revolution CT		0.488281		0.488281		0.625		100		84		Overweight		Test External
57		Male		25.8		GE		GE - Revolution CT		0.488281		0.488281		0.625		100		84		Overweight		Test External
57		Male		25.8		GE		GE - Revolution CT		0.488281		0.488281		0.625		100		84		Overweight		Test External
57		Male		25.9		GE		GE - Revolution CT		0.488281		0.488281		0.625		100		84		Overweight		Test External
57		Male		25.9		GE		GE - Revolution CT		0.488281		0.488281		0.625		100		84		Overweight		Test External
57		Male		25.9		GE		GE - Revolution CT		0.488281		0.488281		0.625		100		84.28		Overweight		Test External
57.18		Male		25.9		GE		GE - Revolution CT		0.488281		0.488281		0.625		100		84.56		Overweight		Test External
57.191		Male		25.9455		GE		GE - Revolution CT		0.488281		0.488281		0.625		100		84.56		Overweight		Test External
57.232		Male		26		GE		GE - Revolution CT		0.488281		0.488281		0.625		100		84.56		Overweight		Test External
57.6674		Male		26		GE		GE - Revolution CT		0.488281		0.488281		0.625		100		84.56		Overweight		Test External
58		Male		26		GE		GE - Revolution CT		0.488281		0.488281		0.625		100		84.84		Overweight		Test External
58		Male		26		GE		GE - Revolution CT		0.488281		0.488281		0.625		100		84.84		Overweight		Test External
58		Male		26		GE		GE - Revolution CT		0.488281		0.488281		0.625		100		84.84		Overweight		Test External
58		Male		26		GE		GE - Revolution CT		0.488281		0.488281		0.625		100		84.84		Overweight		Test External
58		Male		26		GE		GE - Revolution CT		0.488281		0.488281		0.625		100		84.84		Overweight		Test External
58		Male		26		GE		GE - Revolution CT		0.488281		0.488281		0.625		100		84.84		Overweight		Test External
58		Male		26		GE		GE - Revolution CT		0.488281		0.488281		0.625		100		84.84		Overweight		Test External
58		Male		26		GE		GE - Revolution CT		0.488281		0.488281		0.625		100		85.12		Overweight		Test External
58		Male		26.1		GE		GE - Revolution CT		0.488281		0.488281		0.625		100		85.12		Overweight		Test External
58		Male		26.1		GE		GE - Revolution CT		0.488281		0.488281		0.625		100		85.12		Overweight		Test External
58		Male		26.1		GE		GE - Revolution CT		0.488281		0.488281		0.625		100		85.12		Overweight		Test External
58		Male		26.1		GE		GE - Revolution CT		0.488281		0.488281		0.625		100		85.12		Overweight		Test External
58		Male		26.1		GE		GE - Revolution CT		0.488281		0.488281		0.625		100		85.12		Overweight		Test External
58		Male		26.1752		GE		GE - Revolution CT		0.488281		0.488281		0.625		100		85.12		Overweight		Test External
58		Male		26.1752		GE		GE - Revolution CT		0.488281		0.488281		0.625		100		85.4		Overweight		Test External
59		Male		26.2		GE		GE - Revolution CT		0.488281		0.488281		0.625		100		85.4		Overweight		Test External
59		Male		26.2		GE		GE - Revolution CT		0.488281		0.488281		0.625		100		85.4		Overweight		Test External
59		Male		26.2		GE		GE - Revolution CT		0.488281		0.488281		0.625		100		85.4		Overweight		Test External
59		Male		26.3		GE		GE - Revolution CT		0.488281		0.488281		0.625		100		85.4		Overweight		Test External
59		Male		26.3		GE		GE - Revolution CT		0.488281		0.488281		0.625		100		85.68		Overweight		Test External
59		Male		26.3		GE		GE - Revolution CT		0.488281		0.488281		0.625		100		85.68		Overweight		Test External
59		Male		26.3		GE		GE - Revolution CT		0.488281		0.488281		0.625		100		85.68		Overweight		Test External
59		Male		26.3		GE		GE - Revolution CT		0.488281		0.488281		0.625		100		85.96		Overweight		Test External
59		Male		26.3		GE		GE - Revolution CT		0.488281		0.488281		0.625		100		85.96		Overweight		Test External
59		Male		26.4		GE		GE - Revolution CT		0.488281		0.488281		0.625		100		86.24		Overweight		Test External
59		Male		26.4		GE		GE - Revolution CT		0.488281		0.488281		0.625		100		86.52		Overweight		Test External
59		Male		26.4		GE		GE - Revolution CT		0.488281		0.488281		0.625		100		86.52		Overweight		Test External
59		Male		26.4		GE		GE - Revolution CT		0.488281		0.488281		0.625		100		86.52		Overweight		Test External
60		Male		26.4		GE		GE - Revolution CT		0.488281		0.488281		0.625		100		86.52		Overweight		Test External
60		Male		26.5		GE		GE - Revolution CT		0.488281		0.488281		0.625		100		86.52		Overweight		Test External
60		Male		26.6		GE		GE - Revolution CT		0.488281		0.488281		0.625		100		86.52		Overweight		Test External
60		Male		26.6		GE		GE - Revolution CT		0.488281		0.488281		0.625		100		86.52		Overweight		Test External
60		Male		26.6		GE		GE - Revolution CT		0.488281		0.488281		0.625		100		86.52		Overweight		Test External
60		Male		26.6		GE		GE - Revolution CT		0.488281		0.488281		0.625		100		86.8		Overweight		Test External
60		Male		26.6		GE		GE - Revolution CT		0.488281		0.488281		0.625		100		87.36		Overweight		Test External
60		Male		26.6		GE		GE - Revolution CT		0.488281		0.488281		0.625		100		89.32		Overweight		Test External
60		Male		26.6		GE		GE - Revolution CT		0.488281		0.488281		0.625		100		89.32		Overweight		Test External
60		Male		26.6749		GE		GE - Revolution CT		0.488281		0.488281		0.625		100		89.6		Overweight		Test External
60		Male		26.7		GE		GE - Revolution CT		0.488281		0.488281		0.625		100		91.84		Overweight		Test External
60		Male		26.7		GE		GE - Revolution CT		0.488281		0.488281		0.625		100		91.84		Overweight		Test External
60		Male		26.7		GE		GE - Revolution CT		0.488281		0.488281		0.625		100		92.4		Overweight		Test External
60		Male		26.7036		GE		GE - Revolution CT		0.488281		0.488281		0.625		100		92.4		Overweight		Test External
60		Male		26.8		GE		GE - Revolution CT		0.488281		0.488281		0.625		100		92.68		Overweight		Test External
60		Male		26.8		GE		GE - Revolution CT		0.488281		0.488281		0.625		100		92.96		Overweight		Test External
60		Male		26.8		GE		GE - Revolution CT		0.488281		0.488281		0.625		100		92.96		Overweight		Test External
60		Male		26.8		GE		GE - Revolution CT		0.488281		0.488281		0.625		100		93.24		Overweight		Test External
60		Male		26.8		GE		GE - Revolution CT		0.488281		0.488281		0.625		100		93.24		Overweight		Test External
60		Male		26.8923		GE		GE - Revolution CT		0.488281		0.488281		0.625		100		93.24		Overweight		Test External
60		Male		26.9		GE		GE - Revolution CT		0.488281		0.488281		0.625		100		93.52		Overweight		Test External
60.5613		Male		26.9		GE		GE - Revolution CT		0.488281		0.488281		0.625		100		93.52		Overweight		Test External
60.5613		Male		26.9		GE		GE - Revolution CT		0.488281		0.488281		0.625		100		93.52		Overweight		Test External
60.7064		Male		26.9		GE		GE - Revolution CT		0.488281		0.488281		0.625		100		93.8		Overweight		Test External
61		Male		26.9		GE		GE - Revolution CT		0.488281		0.488281		0.625		100		93.8		Overweight		Test External
61		Male		26.9		GE		GE - Revolution CT		0.488281		0.488281		0.625		100		94.08		Overweight		Test External
61		Male		27		GE		GE - Revolution CT		0.488281		0.488281		0.625		100		94.36		Overweight		Test External
61		Male		27		GE		GE - Revolution CT		0.488281		0.488281		0.625		100		94.36		Overweight		Test External
61		Male		27		GE		GE - Revolution CT		0.488281		0.488281		0.625		100		94.64		Overweight		Test External
61		Male		27.1		GE		GE - Revolution CT		0.488281		0.488281		0.625		100		94.64		Overweight		Test External
61		Male		27.1		GE		GE - Revolution CT		0.488281		0.488281		0.625		100		94.92		Overweight		Test External
61		Male		27.1		GE		GE - Revolution CT		0.488281		0.488281		0.625		100		94.92		Overweight		Test External
61		Male		27.1		GE		GE - Revolution CT		0.488281		0.488281		0.625		100		94.92		Overweight		Test External
61		Male		27.1		GE		GE - Revolution CT		0.488281		0.488281		0.625		100		95.2		Overweight		Test External
61		Male		27.1		GE		GE - Revolution CT		0.488281		0.488281		0.625		100		95.2		Overweight		Test External
61		Male		27.2		GE		GE - Revolution CT		0.488281		0.488281		0.625		100		95.48		Overweight		Test External
61		Male		27.2		GE		GE - Revolution CT		0.488281		0.488281		0.625		100		95.48		Overweight		Test External
61		Male		27.3		GE		GE - Revolution CT		0.488281		0.488281		0.625		100		95.48		Overweight		Test External
61		Male		27.4		GE		GE - Revolution CT		0.488281		0.488281		0.625		100		95.48		Overweight		Test External
61		Male		27.4		GE		GE - Revolution CT		0.488281		0.488281		0.625		100		95.48		Overweight		Test External
61		Male		27.4		GE		GE - Revolution CT		0.488281		0.488281		0.625		100		95.76		Overweight		Test External
61		Male		27.4		GE		GE - Revolution CT		0.488281		0.488281		0.625		100		95.76		Overweight		Test External
61		Male		27.4		GE		GE - Revolution CT		0.488281		0.488281		0.625		100		96.04		Overweight		Test External
61		Male		27.5		GE		GE - Revolution CT		0.488281		0.488281		0.625		100		96.04		Overweight		Test External
61.2676		Male		27.5		GE		GE - Revolution CT		0.488281		0.488281		0.625		100		96.32		Overweight		Test External
61.9055		Male		27.5		GE		GE - Revolution CT		0.488281		0.488281		0.625		100		96.32		Overweight		Test External
62		Male		27.5		GE		GE - Revolution CT		0.488281		0.488281		0.625		100		96.6		Overweight		Test External
62		Male		27.5		GE		GE - Revolution CT		0.488281		0.488281		0.625		100		96.6		Overweight		Test External
62		Male		27.5		GE		GE - Revolution CT		0.488281		0.488281		0.625		100		96.88		Overweight		Test External
62		Male		27.6		GE		GE - Revolution CT		0.488281		0.488281		0.625		100		96.88		Overweight		Test External
62		Male		27.7		GE		GE - Revolution CT		0.488281		0.488281		0.625		100		97.16		Overweight		Test External
62		Male		27.7		GE		GE - Revolution CT		0.488281		0.488281		0.625		100		97.16		Overweight		Test External
62		Male		27.7		GE		GE - Revolution CT		0.488281		0.488281		0.625		100		97.16		Overweight		Test External
62		Male		27.7		GE		GE - Revolution CT		0.488281		0.488281		0.625		100		97.16		Overweight		Test External
62		Male		27.7		GE		GE - Revolution CT		0.488281		0.488281		0.625		100		97.16		Overweight		Test External
62		Male		27.7		GE		GE - Revolution CT		0.488281		0.488281		0.625		100		97.44		Overweight		Test External
62		Male		27.7		GE		GE - Revolution CT		0.488281		0.488281		0.625		100		97.44		Overweight		Test External
62		Male		27.8		GE		GE - Revolution CT		0.488281		0.488281		0.625		100		97.44		Overweight		Test External
62		Male		27.8		GE		GE - Revolution CT		0.488281		0.488281		0.625		100		97.44		Overweight		Test External
62		Male		27.8		GE		GE - Revolution CT		0.488281		0.488281		0.625		100		97.72		Overweight		Test External
62		Male		27.8		GE		GE - Revolution CT		0.488281		0.488281		0.625		100		97.72		Overweight		Test External
62.4449		Male		27.8		GE		GE - Revolution CT		0.488281		0.488281		0.625		100		97.72		Overweight		Test External
63		Male		27.8		GE		GE - Revolution CT		0.488281		0.488281		0.625		100		97.72		Overweight		Test External
63		Male		27.8		GE		GE - Revolution CT		0.488281		0.488281		0.625		100		97.72		Overweight		Test External
63		Male		27.9		GE		GE - Revolution CT		0.488281		0.488281		0.625		100		97.72		Overweight		Test External
63		Male		27.9		GE		GE - Revolution CT		0.488281		0.488281		0.625		100		97.72		Overweight		Test External
63		Male		27.9		GE		GE - Revolution CT		0.488281		0.488281		0.625		100		97.72		Overweight		Test External
63		Male		27.9		GE		GE - Revolution CT		0.488281		0.488281		0.625		100		97.72		Overweight		Test External
63		Male		28		GE		GE - Revolution CT		0.488281		0.488281		0.625		100		98		Overweight		Test External
63		Male		28		GE		GE - Revolution CT		0.488281		0.488281		0.625		100		98		Overweight		Test External
63		Male		28		GE		GE - Revolution CT		0.488281		0.488281		0.625		100		98.28		Overweight		Test External
63		Male		28.1		GE		GE - Revolution CT		0.488281		0.488281		0.625		100		98.28		Overweight		Test External
63		Male		28.1		GE		GE - Revolution CT		0.488281		0.488281		0.625		100		98.28		Overweight		Test External
63		Male		28.1		GE		GE - Revolution CT		0.488281		0.488281		0.625		100		98.56		Overweight		Test External
63		Male		28.2		GE		GE - Revolution CT		0.488281		0.488281		0.625		100		98.56		Overweight		Test External
63		Male		28.2		GE		GE - Revolution CT		0.488281		0.488281		0.625		100		98.56		Overweight		Test External
63		Male		28.2		GE		GE - Revolution CT		0.488281		0.488281		0.625		100		98.56		Overweight		Test External
63		Male		28.257		GE		GE - Revolution CT		0.488281		0.488281		0.625		100		98.56		Overweight		Test External
63		Male		28.3		GE		GE - Revolution CT		0.488281		0.488281		0.625		100		98.56		Overweight		Test External
63		Male		28.3		GE		GE - Revolution CT		0.488281		0.488281		0.625		100		98.56		Overweight		Test External
63		Male		28.327		GE		GE - Revolution CT		0.488281		0.488281		0.625		100		98.56		Overweight		Test External
63		Male		28.4		GE		GE - Revolution CT		0.488281		0.488281		0.625		100		98.748		Overweight		Test External
63		Male		28.4		GE		GE - Revolution CT		0.488281		0.488281		0.625		100		98.748		Overweight		Test External
63		Male		28.4		GE		GE - Revolution CT		0.488281		0.488281		0.625		100		98.84		Overweight		Test External
63.729		Male		28.4		GE		GE - Revolution CT		0.488281		0.488281		0.625		100		99.12		Overweight		Test External
64		Male		28.4		GE		GE - Revolution CT		0.488281		0.488281		0.625		100		99.12		Overweight		Test External
64		Male		28.4		GE		GE - Revolution CT		0.488281		0.488281		0.625		100		99.68		Overweight		Test External
64		Male		28.4		GE		GE - Revolution CT		0.488281		0.488281		0.625		100		99.68		Overweight		Test External
64		Male		28.6		GE		GE - Revolution CT		0.488281		0.488281		0.625		100		99.96		Overweight		Test External
64		Male		28.7		GE		GE - Revolution CT		0.488281		0.488281		0.625		100		100.24		Overweight		Test External
64		Male		28.7		GE		GE - Revolution CT		0.488281		0.488281		0.625		100		100.24		Overweight		Test External
64		Male		28.7		GE		GE - Revolution CT		0.488281		0.488281		0.625		100		100.52		Overweight		Test External
64		Male		28.7		GE		GE - Revolution CT		0.488281		0.488281		0.625		100		100.8		Overweight		Test External
64		Male		28.7		GE		GE - Revolution CT		0.488281		0.488281		0.625		100		100.8		Overweight		Test External
64		Male		28.7		GE		GE - Revolution CT		0.488281		0.488281		0.625		100		101.36		Overweight		Test External
64		Male		28.7		GE		GE - Revolution CT		0.488281		0.488281		0.625		100		101.36		Overweight		Test External
64		Male		28.7		GE		GE - Revolution CT		0.488281		0.488281		0.625		100		101.36		Overweight		Test External
64		Male		28.7		GE		GE - Revolution CT		0.488281		0.488281		0.625		100		101.64		Overweight		Test External
64		Male		28.9		GE		GE - Revolution CT		0.488281		0.488281		0.625		100		101.92		Overweight		Test External
64		Male		29		GE		GE - Revolution CT		0.488281		0.488281		0.625		100		101.92		Overweight		Test External
64.386		Male		29		GE		GE - Revolution CT		0.488281		0.488281		0.625		100		102.15		Overweight		Test External
65		Male		29		GE		GE - Revolution CT		0.488281		0.488281		0.625		100		102.15		Overweight		Test External
65		Male		29		GE		GE - Revolution CT		0.488281		0.488281		0.625		100		102.15		Overweight		Test External
65		Male		29		GE		GE - Revolution CT		0.488281		0.488281		0.625		100		102.15		Overweight		Test External
65		Male		29		GE		GE - Revolution CT		0.488281		0.488281		0.625		100		102.15		Overweight		Test External
65		Male		29		GE		GE - Revolution CT		0.488281		0.488281		0.625		100		102.15		Overweight		Test External
65		Male		29.1		GE		GE - Revolution CT		0.488281		0.488281		0.625		100		102.15		Overweight		Test External
65		Male		29.1		GE		GE - Revolution CT		0.488281		0.488281		0.625		100		102.2		Overweight		Test External
65		Male		29.1		GE		GE - Revolution CT		0.488281		0.488281		0.625		100		102.2		Overweight		Test External
65		Male		29.1		GE		GE - Revolution CT		0.488281		0.488281		0.625		120		102.2		Overweight		Test External
65		Male		29.1		GE		GE - Revolution CT		0.488281		0.488281		0.625		120		102.48		Overweight		Test External
65		Male		29.3		GE		GE - Revolution CT		0.488281		0.488281		0.625		120		102.48		Overweight		Test External
65		Male		29.3		GE		GE - Revolution CT		0.488281		0.488281		0.625		120		102.48		Overweight		Test External
65		Male		29.3		GE		GE - Revolution CT		0.488281		0.488281		0.625		120		102.6		Overweight		Test External
65		Male		29.3947		GE		GE - Revolution CT		0.488281		0.488281		0.625		120		102.76		Overweight		Test External
65		Male		29.4		GE		GE - Revolution CT		0.488281		0.488281		0.625		120		103.04		Overweight		Test External
66		Male		29.4		GE		GE - Revolution CT		0.488281		0.488281		0.625		120		103.04		Overweight		Test External
66		Male		29.4		GE		GE - Revolution CT		0.488281		0.488281		0.625		120		103.04		Overweight		Test External
66		Male		29.4		GE		GE - Revolution CT		0.488281		0.488281		0.625		120		103.04		Overweight		Test External
66		Male		29.4		GE		GE - Revolution CT		0.488281		0.488281		0.625		120		103.32		Overweight		Test External
66		Male		29.4		GE		GE - Revolution CT		0.488281		0.488281		0.625		120		103.32		Overweight		Test External
66		Male		29.5		GE		GE - Revolution CT		0.488281		0.488281		0.625		120		103.32		Overweight		Test External
67		Male		29.7		GE		GE - Revolution CT		0.488281		0.488281		0.625		120		103.32		Overweight		Test External
67		Male		29.7		GE		GE - Revolution CT		0.488281		0.488281		0.625		120		103.32		Overweight		Test External
67		Male		29.7		GE		GE - Revolution CT		0.488281		0.488281		0.625		120		103.32		Overweight		Test External
67		Male		29.9		GE		GE - Revolution CT		0.488281		0.488281		0.625		120		103.6		Overweight		Test External
67		Male		29.9		GE		GE - Revolution CT		0.488281		0.488281		0.625		120		105.375		Overweight		Test External
67		Male		30		GE		GE - Revolution CT		0.488281		0.488281		0.625		120		105.375		Overweight		Test External
67		Male		30		GE		GE - Revolution CT		0.488281		0.488281		0.625		120		105.375		Overweight		Test External
67		Male		30		GE		GE - Revolution CT		0.488281		0.488281		0.625		120		105.375		Overweight		Test External
67		Male		30		GE		GE - Revolution CT		0.488281		0.488281		0.625		120		105.375		Overweight		Test External
67		Male		30		GE		GE - Revolution CT		0.488281		0.488281		0.625		120		105.375		Overweight		Test External
67		Male		30		GE		GE - Revolution CT		0.488281		0.488281		0.625		120		105.375		Overweight		Test External
67		Male		30		GE		GE - Revolution CT		0.488281		0.488281		0.625		120		105.375		Overweight		Test External
67		Male		30		GE		GE - Revolution CT		0.488281		0.488281		0.625		120		105.375		Overweight		Test External
67.7125		Male		30		GE		GE - Revolution CT		0.488281		0.488281		0.625		120		108.08		Overweight		Test External
68		Male		30.1		GE		GE - Revolution CT		0.488281		0.488281		0.625		120		108.36		Obesity		Test External
68		Male		30.1		GE		GE - Revolution CT		0.488281		0.488281		0.625		120		109.76		Obesity		Test External
68		Male		30.1		GE		GE - Revolution CT		0.488281		0.488281		0.625		120		110.04		Obesity		Test External
68		Male		30.2		GE		GE - Revolution CT		0.488281		0.488281		0.625		120		111.44		Obesity		Test External
68		Male		30.2		GE		GE - Revolution CT		0.488281		0.488281		0.625		120		111.72		Obesity		Test External
68		Male		30.3		GE		GE - Revolution CT		0.488281		0.488281		0.625		120		112.11		Obesity		Test External
68		Male		30.4		GE		GE - Revolution CT		0.488281		0.488281		0.625		120		113.5		Obesity		Test External
68		Male		30.4		GE		GE - Revolution CT		0.488281		0.488281		0.625		120		113.5		Obesity		Test External
68		Male		30.4		GE		GE - Revolution CT		0.488281		0.488281		0.625		120		113.5		Obesity		Test External
68.5859		Male		30.4		GE		GE - Revolution CT		0.488281		0.488281		0.625		120		113.5		Obesity		Test External
69		Male		30.4		GE		GE - Revolution CT		0.488281		0.488281		0.625		120		114		Obesity		Test External
69		Male		30.4		GE		GE - Revolution CT		0.488281		0.488281		0.625		120		114		Obesity		Test External
69		Male		30.5		GE		GE - Revolution CT		0.488281		0.488281		0.625		120		114.8		Obesity		Test External
69		Male		30.5		GE		GE - Revolution CT		0.488281		0.488281		0.625		120		115.64		Obesity		Test External
69		Male		30.8		GE		GE - Revolution CT		0.488281		0.488281		0.625		120		117.04		Obesity		Test External
69		Male		30.8		GE		GE - Revolution CT		0.488281		0.488281		0.625		120		119.28		Obesity		Test External
69		Male		30.8		GE		GE - Revolution CT		0.488281		0.488281		0.625		120		120.12		Obesity		Test External
69		Male		30.8		GE		GE - Revolution CT		0.488281		0.488281		0.625		120		120.4		Obesity		Test External
69		Male		31		GE		GE - Revolution CT		0.488281		0.488281		0.625		120		120.978		Obesity		Test External
69		Male		31.1		GE		GE - Revolution CT		0.488281		0.488281		0.625		120		122.36		Obesity		Test External
69.1691		Male		31.1		GE		GE - Revolution CT		0.488281		0.488281		0.625		120		122.36		Obesity		Test External
69.3744		Male		31.2		GE		GE - Revolution CT		0.488281		0.488281		0.625		120		122.92		Obesity		Test External
70		Male		31.2		GE		GE - Revolution CT		0.488281		0.488281		0.625		120		122.92		Obesity		Test External
70		Male		31.2		GE		GE - Revolution CT		0.488281		0.488281		0.625		120		122.92		Obesity		Test External
70		Male		31.2		GE		GE - Revolution CT		0.488281		0.488281		0.625		120		123.2		Obesity		Test External
70		Male		31.2		GE		GE - Revolution CT		0.488281		0.488281		0.625		120		123.48		Obesity		Test External
70		Male		31.21		GE		GE - Revolution CT		0.488281		0.488281		0.625		120		123.76		Obesity		Test External
70		Male		31.3		GE		GE - Revolution CT		0.488281		0.488281		0.625		120		123.76		Obesity		Test External
70		Male		31.3		GE		GE - Revolution CT		0.488281		0.488281		0.625		120		123.76		Obesity		Test External
70		Male		31.4		GE		GE - Revolution CT		0.488281		0.488281		0.625		120		123.76		Obesity		Test External
71		Male		31.6		GE		GE - Revolution CT		0.488281		0.488281		0.625		120		123.76		Obesity		Test External
71		Male		31.6		GE		GE - Revolution CT		0.488281		0.488281		0.625		120		124.04		Obesity		Test External
71		Male		31.8		GE		GE - Revolution CT		0.488281		0.488281		0.625		120		124.722		Obesity		Test External
71		Male		31.9		GE		GE - Revolution CT		0.488281		0.488281		0.625		120		124.722		Obesity		Test External
71		Male		32		GE		GE - Revolution CT		0.488281		0.488281		0.625		120		124.722		Obesity		Test External
71		Male		32		GE		GE - Revolution CT		0.488281		0.488281		0.625		120		124.722		Obesity		Test External
71		Male		32.1		GE		GE - Revolution CT		0.488281		0.488281		0.625		120		124.85		Obesity		Test External
71		Male		32.1		GE		GE - Revolution CT		0.488281		0.488281		0.625		120		124.85		Obesity		Test External
71.1978		Male		32.2		GE		GE - Revolution CT		0.488281		0.488281		0.625		120		124.85		Obesity		Test External
71.54		Male		32.2		GE		GE - Revolution CT		0.488281		0.488281		0.625		120		124.85		Obesity		Test External
72		Male		32.3		GE		GE - Revolution CT		0.488281		0.488281		0.625		120		124.88		Obesity		Test External
72		Male		32.5		GE		GE - Revolution CT		0.488281		0.488281		0.625		120		125.4		Obesity		Test External
72		Male		32.6		GE		GE - Revolution CT		0.488281		0.488281		0.625		120		125.4		Obesity		Test External
72		Male		32.6		GE		GE - Revolution CT		0.488281		0.488281		0.625		120		125.424		Obesity		Test External
73		Male		32.7		GE		GE - Revolution CT		0.488281		0.488281		0.625		120		125.44		Obesity		Test External
73		Male		32.7		GE		GE - Revolution CT		0.488281		0.488281		0.625		120		126		Obesity		Test External
73		Male		32.8		GE		GE - Revolution CT		0.488281		0.488281		0.625		120		127.12		Obesity		Test External
73		Male		33		GE		GE - Revolution CT		0.488281		0.488281		0.625		120		128.8		Obesity		Test External
73		Male		33.1		GE		GE - Revolution CT		0.488281		0.488281		0.625		120		129.168		Obesity		Test External
73		Male		33.2		GE		GE - Revolution CT		0.488281		0.488281		0.625		120		129.168		Obesity		Test External
73		Male		33.3		GE		GE - Revolution CT		0.488281		0.488281		0.625		120		129.36		Obesity		Test External
73		Male		33.3		GE		GE - Revolution CT		0.488281		0.488281		0.625		120		129.36		Obesity		Test External
73		Male		33.3		GE		GE - Revolution CT		0.488281		0.488281		0.625		120		129.36		Obesity		Test External
74		Male		33.3		GE		GE - Revolution CT		0.488281		0.488281		0.625		120		129.36		Obesity		Test External
74		Male		33.4		GE		GE - Revolution CT		0.488281		0.488281		0.625		120		129.402		Obesity		Test External
74		Male		33.7		GE		GE - Revolution CT		0.488281		0.488281		0.625		120		129.402		Obesity		Test External
74		Male		33.8		GE		GE - Revolution CT		0.488281		0.488281		0.625		120		129.402		Obesity		Test External
76		Male		33.9		GE		GE - Revolution CT		0.488281		0.488281		0.625		120		129.402		Obesity		Test External
77		Male		34.1		GE		GE - Revolution CT		0.488281		0.488281		0.625		120		129.402		Obesity		Test External
77		Male		34.1		GE		GE - Revolution CT		0.488281		0.488281		0.625		120		136.2		Obesity		Test External
78		Male		34.5		GE		GE - Revolution CT		0.488281		0.488281		0.625		120		136.2		Obesity		Test External
78		Male		34.5		GE		GE - Revolution CT		0.488281		0.488281		0.625		120		136.2		Obesity		Test External
78.1109		Male		34.7		GE		GE - Revolution CT		0.488281		0.488281		0.625		120		136.8		Obesity		Test External
79		Male		35.1		GE		GE - Revolution CT		0.488281		0.488281		0.625		120		136.8		Obesity		Test External
79		Male		35.1562		GE		GE - Revolution CT		0.488281		0.488281		0.625		120		137.7		Obesity		Test External
80		Male		35.2		GE		GE - Revolution CT		0.488281		0.488281		0.625		120		147.55		Obesity		Test External
80		Male		35.2		GE		GE - Revolution CT		0.488281		0.488281		0.625		120		147.55		Obesity		Test External
80		Male		35.7		GE		GE - Revolution CT		0.488281		0.488281		0.625		120		148.2		Obesity		Test External
80		Male		35.8		GE		GE - Revolution CT		0.488281		0.488281		0.625		120		148.2		Obesity		Test External
80		Male		36.6		GE		GE - Revolution CT		0.488281		0.488281		0.625		140		148.2		Obesity		Test External
80.167		Male		37		GE		GE - Revolution CT		0.488281		0.488281		0.625		140		158.9		Obesity		Test External
81		Male		37.1		GE		GE - Revolution CT		0.488281		0.488281		0.625		140		169.12		Obesity		Test External
82		Male		37.1802		GE		GE - Revolution CT		0.488281		0.488281		0.625		140		169.416		Obesity		Test External
83		Male		38		Siemens		Siemens - SOMATOM Definition Flash		0.488281		0.488281		0.625		140		179.84		Obesity		Test External
84		Male		38.7		Siemens		Siemens - SOMATOM Definition Flash		0.488281		0.488281		0.625		140		180.04		Obesity		Test External
84.5667		Male		38.9		Siemens		Siemens - SOMATOM Definition Flash		0.488281		0.488281		0.625		140		182		Obesity		Test External
84.5667		Male		40.7		Siemens		Siemens - Sensation 16		0.488281		0.488281		0.625		140		228		Obesity		Test External
85		Male		43		Siemens		Siemens - Sensation 64		0.488281		0.488281		0.625		140		319.77		Obesity		Test External
87		Male		46.9		Siemens		Siemens - Sensation 64		0.488281		0.488281		0.625		140		319.77		Obesity		Test External
