# Supplementary material for: AI-based detection and classification of anomalous aortic origin of coronary arteries using coronary CT angiography images
Source: Nat Commun. 2025 Apr 1;16:3095. doi: 10.1038/s41467-025-58362-9 (PMC11961624; doi:10.1038/s41467-025-58362-9)
Supplement: Supplementary file 4 — Source Data [file 41467_2025_58362_MOESM4_ESM.zip › SourceData/supplementary/SupplementaryTable3.xlsx]

## Sheet: Train
Age		Sex		BMI		BMI class		Dataset
18		Female		16.4121		Underweight		Train
18		Female		17.2		Underweight		Train
18		Female		17.2635		Underweight		Train
18		Female		17.7		Underweight		Train
18		Female		17.9282		Underweight		Train
18		Female		18.0662		Underweight		Train
20		Female		18.0697		Underweight		Train
20		Female		18.2183		Underweight		Train
20		Female		18.3655		Underweight		Train
22		Female		18.4202		Underweight		Train
24		Female		18.4992		Underweight		Train
27		Female		18.6		Healthy Weight		Train
27		Female		18.6453		Healthy Weight		Train
31		Female		18.726		Healthy Weight		Train
32		Female		18.75		Healthy Weight		Train
32		Female		19		Healthy Weight		Train
32		Female		19.0451		Healthy Weight		Train
33		Female		19.1953		Healthy Weight		Train
37		Female		19.3792		Healthy Weight		Train
37		Female		19.487		Healthy Weight		Train
38		Female		19.487		Healthy Weight		Train
38		Female		19.5682		Healthy Weight		Train
38		Female		19.5963		Healthy Weight		Train
39		Female		19.6283		Healthy Weight		Train
39		Female		19.7363		Healthy Weight		Train
39		Female		19.7363		Healthy Weight		Train
39		Female		20.0177		Healthy Weight		Train
39		Female		20.0773		Healthy Weight		Train
40		Female		20.1		Healthy Weight		Train
40		Female		20.1956		Healthy Weight		Train
40		Female		20.1956		Healthy Weight		Train
41		Female		20.2449		Healthy Weight		Train
41		Female		20.2812		Healthy Weight		Train
41		Female		20.2845		Healthy Weight		Train
41		Female		20.31		Healthy Weight		Train
41		Female		20.3704		Healthy Weight		Train
41		Female		20.3816		Healthy Weight		Train
42		Female		20.4		Healthy Weight		Train
42		Female		20.4382		Healthy Weight		Train
43		Female		20.4529		Healthy Weight		Train
43		Female		20.4986		Healthy Weight		Train
43		Female		20.5151		Healthy Weight		Train
43		Female		20.5688		Healthy Weight		Train
44		Female		20.5761		Healthy Weight		Train
44		Female		20.7451		Healthy Weight		Train
44		Female		20.7476		Healthy Weight		Train
44		Female		20.7612		Healthy Weight		Train
45		Female		20.8		Healthy Weight		Train
45		Female		20.8086		Healthy Weight		Train
45		Female		20.8325		Healthy Weight		Train
45		Female		20.9366		Healthy Weight		Train
45		Female		20.95		Healthy Weight		Train
45		Female		20.9572		Healthy Weight		Train
45		Female		20.9573		Healthy Weight		Train
46		Female		20.9644		Healthy Weight		Train
46		Female		21.0667		Healthy Weight		Train
46		Female		21.1		Healthy Weight		Train
47		Female		21.1927		Healthy Weight		Train
47		Female		21.1927		Healthy Weight		Train
47		Female		21.201		Healthy Weight		Train
47		Female		21.2183		Healthy Weight		Train
47		Female		21.2245		Healthy Weight		Train
48		Female		21.3		Healthy Weight		Train
48		Female		21.3		Healthy Weight		Train
48		Female		21.3		Healthy Weight		Train
48		Female		21.3		Healthy Weight		Train
48		Female		21.4533		Healthy Weight		Train
48		Female		21.4536		Healthy Weight		Train
48		Female		21.4692		Healthy Weight		Train
48		Female		21.4844		Healthy Weight		Train
48		Female		21.5		Healthy Weight		Train
48		Female		21.5019		Healthy Weight		Train
48		Female		21.56		Healthy Weight		Train
48		Female		21.6		Healthy Weight		Train
48		Female		21.6		Healthy Weight		Train
48		Female		21.6041		Healthy Weight		Train
48		Female		21.6788		Healthy Weight		Train
49		Female		21.7		Healthy Weight		Train
49		Female		21.7181		Healthy Weight		Train
49		Female		21.7193		Healthy Weight		Train
49		Female		21.7193		Healthy Weight		Train
49		Female		21.7365		Healthy Weight		Train
49		Female		21.7776		Healthy Weight		Train
49		Female		21.7778		Healthy Weight		Train
49		Female		21.7982		Healthy Weight		Train
50		Female		21.7994		Healthy Weight		Train
50		Female		21.875		Healthy Weight		Train
50		Female		21.8776		Healthy Weight		Train
50		Female		21.8776		Healthy Weight		Train
50		Female		21.88		Healthy Weight		Train
50		Female		21.9		Healthy Weight		Train
51		Female		21.9		Healthy Weight		Train
51		Female		22.0384		Healthy Weight		Train
51		Female		22.0386		Healthy Weight		Train
51		Female		22.0386		Healthy Weight		Train
51		Female		22.1003		Healthy Weight		Train
51		Female		22.1094		Healthy Weight		Train
52		Female		22.1367		Healthy Weight		Train
52		Female		22.1367		Healthy Weight		Train
52		Female		22.1443		Healthy Weight		Train
52		Female		22.1875		Healthy Weight		Train
52		Female		22.2		Healthy Weight		Train
52		Female		22.2041		Healthy Weight		Train
52		Female		22.2041		Healthy Weight		Train
52		Female		22.2222		Healthy Weight		Train
52		Female		22.2656		Healthy Weight		Train
52		Female		22.3133		Healthy Weight		Train
52		Female		22.3214		Healthy Weight		Train
52		Female		22.3214		Healthy Weight		Train
52		Female		22.3435		Healthy Weight		Train
52		Female		22.4088		Healthy Weight		Train
52		Female		22.4913		Healthy Weight		Train
52		Female		22.4982		Healthy Weight		Train
53		Female		22.4996		Healthy Weight		Train
53		Female		22.5		Healthy Weight		Train
53		Female		22.5215		Healthy Weight		Train
53		Female		22.5306		Healthy Weight		Train
53		Female		22.5309		Healthy Weight		Train
53		Female		22.5878		Healthy Weight		Train
53		Female		22.6422		Healthy Weight		Train
53		Female		22.6474		Healthy Weight		Train
53		Female		22.6562		Healthy Weight		Train
53		Female		22.6757		Healthy Weight		Train
53		Female		22.694		Healthy Weight		Train
53		Female		22.7583		Healthy Weight		Train
53		Female		22.7904		Healthy Weight		Train
53		Female		22.835		Healthy Weight		Train
53		Female		22.8374		Healthy Weight		Train
53		Female		22.8374		Healthy Weight		Train
53		Female		22.8928		Healthy Weight		Train
53		Female		22.8928		Healthy Weight		Train
53		Female		22.8931		Healthy Weight		Train
54		Female		22.921		Healthy Weight		Train
54		Female		22.9481		Healthy Weight		Train
54		Female		22.9819		Healthy Weight		Train
54		Female		22.9854		Healthy Weight		Train
54		Female		22.9854		Healthy Weight		Train
54		Female		23.03		Healthy Weight		Train
54		Female		23.03		Healthy Weight		Train
54		Female		23.0469		Healthy Weight		Train
54		Female		23.0518		Healthy Weight		Train
54		Female		23.1		Healthy Weight		Train
54		Female		23.1206		Healthy Weight		Train
54		Female		23.1481		Healthy Weight		Train
54		Female		23.1911		Healthy Weight		Train
54		Female		23.2687		Healthy Weight		Train
54		Female		23.2912		Healthy Weight		Train
54		Female		23.2912		Healthy Weight		Train
54		Female		23.3011		Healthy Weight		Train
54		Female		23.3234		Healthy Weight		Train
54		Female		23.3355		Healthy Weight		Train
54		Female		23.3355		Healthy Weight		Train
54		Female		23.3556		Healthy Weight		Train
55		Female		23.3887		Healthy Weight		Train
55		Female		23.4		Healthy Weight		Train
55		Female		23.4375		Healthy Weight		Train
55		Female		23.5036		Healthy Weight		Train
55		Female		23.5102		Healthy Weight		Train
55		Female		23.533		Healthy Weight		Train
55		Female		23.7		Healthy Weight		Train
55		Female		23.7		Healthy Weight		Train
55		Female		23.7		Healthy Weight		Train
55		Female		23.7022		Healthy Weight		Train
55		Female		23.7118		Healthy Weight		Train
55		Female		23.7118		Healthy Weight		Train
55		Female		23.7954		Healthy Weight		Train
55		Female		23.8		Healthy Weight		Train
55		Female		23.8		Healthy Weight		Train
55		Female		23.8088		Healthy Weight		Train
55		Female		23.8367		Healthy Weight		Train
55		Female		23.8498		Healthy Weight		Train
55		Female		23.8751		Healthy Weight		Train
55		Female		23.8751		Healthy Weight		Train
55		Female		23.8895		Healthy Weight		Train
55		Female		23.8895		Healthy Weight		Train
55		Female		23.9		Healthy Weight		Train
55		Female		23.9188		Healthy Weight		Train
55		Female		23.9249		Healthy Weight		Train
56		Female		23.939		Healthy Weight		Train
56		Female		23.9512		Healthy Weight		Train
56		Female		23.9591		Healthy Weight		Train
56		Female		23.9869		Healthy Weight		Train
56		Female		23.9995		Healthy Weight		Train
56		Female		24		Healthy Weight		Train
56		Female		24.0882		Healthy Weight		Train
56		Female		24.0882		Healthy Weight		Train
56		Female		24.1		Healthy Weight		Train
56		Female		24.1		Healthy Weight		Train
56		Female		24.1517		Healthy Weight		Train
56		Female		24.1517		Healthy Weight		Train
56		Female		24.2		Healthy Weight		Train
56		Female		24.2123		Healthy Weight		Train
56		Female		24.2123		Healthy Weight		Train
56		Female		24.2202		Healthy Weight		Train
56		Female		24.2215		Healthy Weight		Train
56		Female		24.2215		Healthy Weight		Train
56		Female		24.2424		Healthy Weight		Train
57		Female		24.2803		Healthy Weight		Train
57		Female		24.3		Healthy Weight		Train
57		Female		24.3072		Healthy Weight		Train
57		Male		24.3375		Healthy Weight		Train
57		Male		24.3375		Healthy Weight		Train
57		Male		24.3375		Healthy Weight		Train
57		Male		24.39		Healthy Weight		Train
57		Male		24.3911		Healthy Weight		Train
57		Male		24.3911		Healthy Weight		Train
57		Male		24.4418		Healthy Weight		Train
57		Male		24.5089		Healthy Weight		Train
57		Male		24.5156		Healthy Weight		Train
57		Male		24.6537		Healthy Weight		Train
57		Male		24.6537		Healthy Weight		Train
57		Male		24.6559		Healthy Weight		Train
57		Male		24.6559		Healthy Weight		Train
57		Male		24.6755		Healthy Weight		Train
57		Male		24.677		Healthy Weight		Train
58		Male		24.6904		Healthy Weight		Train
58		Male		24.6914		Healthy Weight		Train
58		Male		24.6914		Healthy Weight		Train
58		Male		24.6914		Healthy Weight		Train
58		Male		24.6914		Healthy Weight		Train
58		Male		24.7245		Healthy Weight		Train
58		Male		24.7245		Healthy Weight		Train
58		Male		24.7245		Healthy Weight		Train
58		Male		24.7252		Healthy Weight		Train
59		Male		24.7252		Healthy Weight		Train
59		Male		24.8		Healthy Weight		Train
59		Male		24.8		Healthy Weight		Train
59		Male		24.8		Healthy Weight		Train
59		Male		24.811		Healthy Weight		Train
59		Male		24.811		Healthy Weight		Train
59		Male		24.841		Healthy Weight		Train
59		Male		24.9135		Healthy Weight		Train
59		Male		24.9337		Healthy Weight		Train
59		Male		24.9337		Healthy Weight		Train
59		Male		24.97		Healthy Weight		Train
59		Male		24.9761		Healthy Weight		Train
59		Male		24.977		Healthy Weight		Train
59		Male		25		Healthy Weight		Train
59		Male		25		Healthy Weight		Train
59		Male		25		Healthy Weight		Train
59		Male		25.06		Overweight		Train
59		Male		25.0693		Overweight		Train
59		Male		25.1		Overweight		Train
59		Male		25.1		Overweight		Train
59		Male		25.1429		Overweight		Train
60		Male		25.1486		Overweight		Train
60		Male		25.1559		Overweight		Train
60		Male		25.1559		Overweight		Train
60		Male		25.1559		Overweight		Train
60		Male		25.1808		Overweight		Train
60		Male		25.2		Overweight		Train
60		Male		25.2		Overweight		Train
60		Male		25.2092		Overweight		Train
60		Male		25.2418		Overweight		Train
60		Male		25.2418		Overweight		Train
60		Male		25.2493		Overweight		Train
60		Male		25.25		Overweight		Train
60		Male		25.3069		Overweight		Train
60		Male		25.3444		Overweight		Train
61		Male		25.3515		Overweight		Train
61		Male		25.3515		Overweight		Train
61		Male		25.3815		Overweight		Train
61		Male		25.3902		Overweight		Train
61		Male		25.3906		Overweight		Train
61		Male		25.4		Overweight		Train
61		Male		25.4375		Overweight		Train
61		Male		25.462		Overweight		Train
61		Male		25.5102		Overweight		Train
61		Male		25.5588		Overweight		Train
61		Male		25.5593		Overweight		Train
61		Male		25.5922		Overweight		Train
61		Male		25.6		Overweight		Train
61		Male		25.6055		Overweight		Train
61		Male		25.6173		Overweight		Train
61		Male		25.6173		Overweight		Train
61		Male		25.6489		Overweight		Train
61		Male		25.6896		Overweight		Train
61		Male		25.6896		Overweight		Train
61		Male		25.7		Overweight		Train
61		Male		25.7117		Overweight		Train
61		Male		25.7959		Overweight		Train
61		Male		25.8264		Overweight		Train
61		Male		25.8264		Overweight		Train
61		Male		25.8264		Overweight		Train
61		Male		25.8645		Overweight		Train
61		Male		25.8645		Overweight		Train
61		Male		25.8806		Overweight		Train
61		Male		25.9107		Overweight		Train
62		Male		25.9107		Overweight		Train
62		Male		25.9516		Overweight		Train
62		Male		25.9924		Overweight		Train
62		Male		26.0146		Overweight		Train
62		Male		26.0276		Overweight		Train
62		Male		26.0617		Overweight		Train
62		Male		26.0933		Overweight		Train
62		Male		26.1		Overweight		Train
62		Male		26.1		Overweight		Train
62		Male		26.1		Overweight		Train
62		Male		26.1224		Overweight		Train
62		Male		26.1224		Overweight		Train
62		Male		26.1224		Overweight		Train
62		Male		26.1427		Overweight		Train
62		Male		26.1719		Overweight		Train
62		Male		26.1719		Overweight		Train
62		Male		26.2188		Overweight		Train
63		Male		26.2826		Overweight		Train
63		Male		26.2966		Overweight		Train
63		Male		26.2976		Overweight		Train
63		Male		26.3465		Overweight		Train
63		Male		26.3656		Overweight		Train
63		Male		26.3656		Overweight		Train
63		Male		26.4		Overweight		Train
63		Male		26.449		Overweight		Train
63		Male		26.4721		Overweight		Train
63		Male		26.5		Overweight		Train
63		Male		26.5		Overweight		Train
63		Male		26.5432		Overweight		Train
63		Male		26.5432		Overweight		Train
63		Male		26.5625		Overweight		Train
63		Male		26.5668		Overweight		Train
63		Male		26.5731		Overweight		Train
63		Male		26.5731		Overweight		Train
63		Male		26.7299		Overweight		Train
63		Male		26.7539		Overweight		Train
63		Male		26.7698		Overweight		Train
63		Male		26.8136		Overweight		Train
64		Male		26.8274		Overweight		Train
64		Male		26.8386		Overweight		Train
64		Male		26.8519		Overweight		Train
64		Male		26.8785		Overweight		Train
64		Male		26.8923		Overweight		Train
64		Male		26.91		Overweight		Train
64		Male		26.94		Overweight		Train
64		Male		26.94		Overweight		Train
64		Male		26.9531		Overweight		Train
64		Male		26.986		Overweight		Train
64		Male		26.9896		Overweight		Train
64		Male		26.9896		Overweight		Train
64		Male		27		Overweight		Train
64		Male		27		Overweight		Train
64		Male		27.1		Overweight		Train
64		Male		27.1		Overweight		Train
64		Male		27.1178		Overweight		Train
64		Male		27.1416		Overweight		Train
64		Male		27.1527		Overweight		Train
64		Male		27.1706		Overweight		Train
64		Male		27.1739		Overweight		Train
64		Male		27.1809		Overweight		Train
64		Male		27.2		Overweight		Train
64		Male		27.2392		Overweight		Train
65		Male		27.2817		Overweight		Train
65		Male		27.2817		Overweight		Train
65		Male		27.2817		Overweight		Train
65		Male		27.29		Overweight		Train
65		Male		27.4286		Overweight		Train
65		Male		27.4406		Overweight		Train
65		Male		27.47		Overweight		Train
65		Male		27.4717		Overweight		Train
65		Male		27.5		Overweight		Train
65		Male		27.5482		Overweight		Train
65		Male		27.5482		Overweight		Train
65		Male		27.5482		Overweight		Train
65		Male		27.6		Overweight		Train
65		Male		27.6361		Overweight		Train
65		Male		27.6601		Overweight		Train
65		Male		27.6601		Overweight		Train
65		Male		27.6817		Overweight		Train
65		Male		27.6817		Overweight		Train
66		Male		27.6817		Overweight		Train
66		Male		27.6817		Overweight		Train
66		Male		27.6817		Overweight		Train
66		Male		27.7		Overweight		Train
66		Male		27.7177		Overweight		Train
66		Male		27.7551		Overweight		Train
66		Male		27.7647		Overweight		Train
66		Male		27.7769		Overweight		Train
66		Male		27.7778		Overweight		Train
66		Male		27.8		Overweight		Train
66		Male		27.8		Overweight		Train
66		Male		27.8159		Overweight		Train
66		Male		27.853		Overweight		Train
66		Male		27.9		Overweight		Train
66		Male		28.0557		Overweight		Train
66		Male		28.0557		Overweight		Train
66		Male		28.0899		Overweight		Train
66		Male		28.1		Overweight		Train
66		Male		28.125		Overweight		Train
66		Male		28.1625		Overweight		Train
66		Male		28.2284		Overweight		Train
66		Male		28.2339		Overweight		Train
67		Male		28.3419		Overweight		Train
67		Male		28.3447		Overweight		Train
67		Male		28.3447		Overweight		Train
67		Male		28.3937		Overweight		Train
67		Male		28.4091		Overweight		Train
67		Male		28.5714		Overweight		Train
67		Male		28.5968		Overweight		Train
67		Male		28.6048		Overweight		Train
67		Male		28.6661		Overweight		Train
67		Male		28.6661		Overweight		Train
67		Male		28.6726		Overweight		Train
67		Male		28.6851		Overweight		Train
67		Male		28.699		Overweight		Train
67		Male		28.7211		Overweight		Train
67		Male		28.7274		Overweight		Train
67		Male		28.73		Overweight		Train
67		Male		28.7347		Overweight		Train
67		Male		28.7356		Overweight		Train
67		Male		28.8089		Overweight		Train
67		Male		28.9461		Overweight		Train
68		Male		28.959		Overweight		Train
68		Male		28.9979		Overweight		Train
68		Male		28.9979		Overweight		Train
68		Male		29		Overweight		Train
68		Male		29		Overweight		Train
68		Male		29		Overweight		Train
68		Male		29.0174		Overweight		Train
68		Male		29.0533		Overweight		Train
68		Male		29.0606		Overweight		Train
68		Male		29.0657		Overweight		Train
68		Male		29.0659		Overweight		Train
68		Male		29.1		Overweight		Train
68		Male		29.1		Overweight		Train
68		Male		29.271		Overweight		Train
68		Male		29.3		Overweight		Train
68		Male		29.3		Overweight		Train
68		Male		29.32		Overweight		Train
68		Male		29.321		Overweight		Train
69		Male		29.3374		Overweight		Train
69		Male		29.4078		Overweight		Train
69		Male		29.4118		Overweight		Train
69		Male		29.5106		Overweight		Train
69		Male		29.5619		Overweight		Train
69		Male		29.6427		Overweight		Train
69		Male		29.7265		Overweight		Train
69		Male		29.7406		Overweight		Train
69		Male		29.7458		Overweight		Train
69		Male		29.7521		Overweight		Train
69		Male		29.7527		Overweight		Train
69		Male		29.7722		Overweight		Train
69		Male		29.8028		Overweight		Train
69		Male		30		Overweight		Train
69		Male		30		Overweight		Train
69		Male		30.0232		Obesity		Train
69		Male		30.0266		Obesity		Train
69		Male		30.0712		Obesity		Train
69		Male		30.1103		Obesity		Train
70		Male		30.1276		Obesity		Train
70		Male		30.1592		Obesity		Train
70		Male		30.2		Obesity		Train
70		Male		30.2469		Obesity		Train
70		Male		30.3		Obesity		Train
70		Male		30.3126		Obesity		Train
70		Male		30.3503		Obesity		Train
70		Male		30.4218		Obesity		Train
70		Male		30.4218		Obesity		Train
70		Male		30.4218		Obesity		Train
70		Male		30.47		Obesity		Train
70		Male		30.4772		Obesity		Train
70		Male		30.4832		Obesity		Train
71		Male		30.4832		Obesity		Train
71		Male		30.5		Obesity		Train
71		Male		30.5556		Obesity		Train
71		Male		30.5568		Obesity		Train
71		Male		30.5568		Obesity		Train
71		Male		30.6		Obesity		Train
71		Male		30.6425		Obesity		Train
71		Male		30.8		Obesity		Train
72		Male		30.8112		Obesity		Train
72		Male		30.8248		Obesity		Train
72		Male		30.9304		Obesity		Train
72		Male		31.0455		Obesity		Train
72		Male		31.0477		Obesity		Train
72		Male		31.3972		Obesity		Train
72		Male		31.6		Obesity		Train
72		Male		31.6		Obesity		Train
72		Male		31.6		Obesity		Train
72		Male		31.6001		Obesity		Train
72		Male		31.6522		Obesity		Train
73		Male		31.7424		Obesity		Train
73		Male		31.8339		Obesity		Train
73		Male		31.8773		Obesity		Train
73		Male		31.9122		Obesity		Train
73		Male		31.9922		Obesity		Train
73		Male		32		Obesity		Train
73		Male		32.0073		Obesity		Train
73		Male		32.01		Obesity		Train
74		Male		32.0513		Obesity		Train
74		Male		32.1		Obesity		Train
74		Male		32.112		Obesity		Train
74		Male		32.112		Obesity		Train
74		Male		32.1929		Obesity		Train
74		Male		32.1929		Obesity		Train
74		Male		32.2831		Obesity		Train
75		Male		32.4219		Obesity		Train
75		Male		32.4467		Obesity		Train
75		Male		32.45		Obesity		Train
75		Male		32.4662		Obesity		Train
75		Male		32.4905		Obesity		Train
75		Male		32.5		Obesity		Train
75		Male		32.5964		Obesity		Train
75		Male		32.6531		Obesity		Train
75		Male		32.8125		Obesity		Train
75		Male		32.8203		Obesity		Train
76		Male		32.9		Obesity		Train
76		Male		33.1777		Obesity		Train
76		Male		33.6012		Obesity		Train
76		Male		33.7		Obesity		Train
76		Male		33.7925		Obesity		Train
76		Male		33.8741		Obesity		Train
76		Male		33.9		Obesity		Train
76		Male		34.0136		Obesity		Train
77		Male		34.1536		Obesity		Train
77		Male		34.5		Obesity		Train
77		Male		34.5271		Obesity		Train
78		Male		34.7405		Obesity		Train
78		Male		34.8502		Obesity		Train
78		Male		35.1		Obesity		Train
78		Male		35.4308		Obesity		Train
78		Male		35.8		Obesity		Train
78		Male		36.4525		Obesity		Train
78		Male		36.9272		Obesity		Train
78		Male		37.3038		Obesity		Train
79		Male		37.34		Obesity		Train
79		Male		37.4483		Obesity		Train
79		Male		37.6378		Obesity		Train
79		Male		38.0623		Obesity		Train
80		Male		38.0901		Obesity		Train
80		Male		38.1551		Obesity		Train
82		Male		38.4		Obesity		Train
82		Male		38.77		Obesity		Train
84		Male		38.8724		Obesity		Train
84		Male		39.7924		Obesity		Train
84		Male		41.9145		Obesity		Train
87		Male		43.5986		Obesity		Train
89		Male		45.3125		Obesity		Train

## Sheet: Test Internal
Age		Sex		BMI		BMI class		Dataset
18		Female		16.7968		Underweight		Test Internal
24		Female		17.4747		Underweight		Test Internal
29		Female		18.2868		Underweight		Test Internal
30		Female		18.424		Underweight		Test Internal
30		Female		18.4425		Underweight		Test Internal
32		Female		18.5568		Healthy Weight		Test Internal
33		Female		18.7328		Healthy Weight		Test Internal
35		Female		18.937		Healthy Weight		Test Internal
36		Female		18.9388		Healthy Weight		Test Internal
37		Female		19.4932		Healthy Weight		Test Internal
37		Female		19.5682		Healthy Weight		Test Internal
39		Female		19.5918		Healthy Weight		Test Internal
39		Female		19.7133		Healthy Weight		Test Internal
39		Female		19.7531		Healthy Weight		Test Internal
39		Female		19.9184		Healthy Weight		Test Internal
40		Female		19.9481		Healthy Weight		Test Internal
40		Female		19.9594		Healthy Weight		Test Internal
40		Female		20.148		Healthy Weight		Test Internal
40		Female		20.2812		Healthy Weight		Test Internal
40		Female		20.3244		Healthy Weight		Test Internal
40		Female		20.5191		Healthy Weight		Test Internal
41		Female		20.5693		Healthy Weight		Test Internal
41		Female		20.6612		Healthy Weight		Test Internal
42		Female		20.679		Healthy Weight		Test Internal
43		Female		20.7008		Healthy Weight		Test Internal
43		Female		20.7157		Healthy Weight		Test Internal
43		Female		20.7612		Healthy Weight		Test Internal
44		Female		20.7967		Healthy Weight		Test Internal
45		Female		21.1		Healthy Weight		Test Internal
45		Female		21.1327		Healthy Weight		Test Internal
45		Female		21.1553		Healthy Weight		Test Internal
46		Female		21.1927		Healthy Weight		Test Internal
46		Female		21.201		Healthy Weight		Test Internal
46		Female		21.2031		Healthy Weight		Test Internal
47		Female		21.2279		Healthy Weight		Test Internal
47		Female		21.2953		Healthy Weight		Test Internal
47		Female		21.2963		Healthy Weight		Test Internal
47		Female		21.3		Healthy Weight		Test Internal
47		Female		21.3839		Healthy Weight		Test Internal
47		Female		21.4533		Healthy Weight		Test Internal
47		Female		21.4619		Healthy Weight		Test Internal
48		Female		21.51		Healthy Weight		Test Internal
48		Female		21.551		Healthy Weight		Test Internal
48		Female		21.6049		Healthy Weight		Test Internal
48		Female		21.6333		Healthy Weight		Test Internal
48		Female		21.7		Healthy Weight		Test Internal
49		Female		21.7		Healthy Weight		Test Internal
49		Female		21.7193		Healthy Weight		Test Internal
49		Female		21.7982		Healthy Weight		Test Internal
49		Female		21.9671		Healthy Weight		Test Internal
49		Female		21.9671		Healthy Weight		Test Internal
49		Female		22.0604		Healthy Weight		Test Internal
49		Female		22.0851		Healthy Weight		Test Internal
49		Female		22.1453		Healthy Weight		Test Internal
49		Female		22.16		Healthy Weight		Test Internal
50		Female		22.2041		Healthy Weight		Test Internal
50		Female		22.2222		Healthy Weight		Test Internal
51		Female		22.2222		Healthy Weight		Test Internal
51		Female		22.2222		Healthy Weight		Test Internal
51		Female		22.2826		Healthy Weight		Test Internal
51		Female		22.3214		Healthy Weight		Test Internal
51		Female		22.3537		Healthy Weight		Test Internal
51		Female		22.3674		Healthy Weight		Test Internal
51		Female		22.3863		Healthy Weight		Test Internal
51		Female		22.4		Healthy Weight		Test Internal
51		Female		22.4982		Healthy Weight		Test Internal
51		Female		22.5306		Healthy Weight		Test Internal
52		Female		22.5309		Healthy Weight		Test Internal
52		Female		22.5827		Healthy Weight		Test Internal
52		Female		22.6757		Healthy Weight		Test Internal
52		Female		22.7732		Healthy Weight		Test Internal
52		Female		22.9441		Healthy Weight		Test Internal
52		Female		22.9481		Healthy Weight		Test Internal
52		Female		23.03		Healthy Weight		Test Internal
52		Female		23.04		Healthy Weight		Test Internal
53		Female		23.04		Healthy Weight		Test Internal
53		Female		23.0518		Healthy Weight		Test Internal
53		Female		23.1206		Healthy Weight		Test Internal
53		Female		23.1206		Healthy Weight		Test Internal
53		Female		23.13		Healthy Weight		Test Internal
53		Female		23.15		Healthy Weight		Test Internal
54		Female		23.1834		Healthy Weight		Test Internal
54		Female		23.2335		Healthy Weight		Test Internal
54		Female		23.2335		Healthy Weight		Test Internal
54		Female		23.2356		Healthy Weight		Test Internal
54		Female		23.246		Healthy Weight		Test Internal
54		Female		23.2998		Healthy Weight		Test Internal
54		Female		23.3234		Healthy Weight		Test Internal
54		Female		23.3377		Healthy Weight		Test Internal
55		Female		23.3844		Healthy Weight		Test Internal
55		Female		23.3844		Healthy Weight		Test Internal
55		Female		23.3887		Healthy Weight		Test Internal
55		Female		23.4		Healthy Weight		Test Internal
55		Female		23.4		Healthy Weight		Test Internal
55		Female		23.5		Healthy Weight		Test Internal
55		Female		23.5		Healthy Weight		Test Internal
55		Female		23.5102		Healthy Weight		Test Internal
55		Female		23.5102		Healthy Weight		Test Internal
55		Female		23.5294		Healthy Weight		Test Internal
55		Female		23.5666		Healthy Weight		Test Internal
55		Female		23.6		Healthy Weight		Test Internal
55		Female		23.6203		Healthy Weight		Test Internal
55		Female		23.8367		Healthy Weight		Test Internal
56		Female		23.8498		Healthy Weight		Test Internal
56		Female		23.8754		Healthy Weight		Test Internal
56		Female		23.88		Healthy Weight		Test Internal
56		Female		23.9395		Healthy Weight		Test Internal
56		Female		23.9591		Healthy Weight		Test Internal
56		Female		23.9591		Healthy Weight		Test Internal
56		Female		24		Healthy Weight		Test Internal
56		Female		24.0055		Healthy Weight		Test Internal
56		Female		24.0317		Healthy Weight		Test Internal
57		Female		24.0344		Healthy Weight		Test Internal
57		Female		24.0882		Healthy Weight		Test Internal
57		Female		24.0882		Healthy Weight		Test Internal
57		Female		24.093		Healthy Weight		Test Internal
57		Female		24.093		Healthy Weight		Test Internal
57		Female		24.093		Healthy Weight		Test Internal
57		Female		24.1672		Healthy Weight		Test Internal
57		Female		24.187		Healthy Weight		Test Internal
57		Female		24.2123		Healthy Weight		Test Internal
57		Female		24.22		Healthy Weight		Test Internal
57		Female		24.2215		Healthy Weight		Test Internal
58		Female		24.2215		Healthy Weight		Test Internal
58		Female		24.24		Healthy Weight		Test Internal
58		Female		24.3072		Healthy Weight		Test Internal
58		Male		24.3375		Healthy Weight		Test Internal
58		Male		24.34		Healthy Weight		Test Internal
58		Male		24.4536		Healthy Weight		Test Internal
58		Male		24.4646		Healthy Weight		Test Internal
58		Male		24.4898		Healthy Weight		Test Internal
58		Male		24.5435		Healthy Weight		Test Internal
58		Male		24.5578		Healthy Weight		Test Internal
59		Male		24.677		Healthy Weight		Test Internal
59		Male		24.7252		Healthy Weight		Test Internal
59		Male		24.7252		Healthy Weight		Test Internal
59		Male		24.7555		Healthy Weight		Test Internal
59		Male		24.77		Healthy Weight		Test Internal
59		Male		24.8016		Healthy Weight		Test Internal
59		Male		24.8358		Healthy Weight		Test Internal
59		Male		24.8584		Healthy Weight		Test Internal
59		Male		24.8971		Healthy Weight		Test Internal
59		Male		24.8981		Healthy Weight		Test Internal
59		Male		24.9135		Healthy Weight		Test Internal
60		Male		24.9153		Healthy Weight		Test Internal
60		Male		24.9337		Healthy Weight		Test Internal
60		Male		24.977		Healthy Weight		Test Internal
60		Male		25		Healthy Weight		Test Internal
60		Male		25		Healthy Weight		Test Internal
60		Male		25.01		Overweight		Test Internal
60		Male		25.0135		Overweight		Test Internal
60		Male		25.0135		Overweight		Test Internal
60		Male		25.0593		Overweight		Test Internal
60		Male		25.0762		Overweight		Test Internal
60		Male		25.08		Overweight		Test Internal
60		Male		25.0995		Overweight		Test Internal
60		Male		25.1		Overweight		Test Internal
60		Male		25.1		Overweight		Test Internal
60		Male		25.1		Overweight		Test Internal
60		Male		25.1024		Overweight		Test Internal
60		Male		25.1063		Overweight		Test Internal
60		Male		25.1278		Overweight		Test Internal
60		Male		25.2595		Overweight		Test Internal
60		Male		25.3		Overweight		Test Internal
60		Male		25.3069		Overweight		Test Internal
60		Male		25.3593		Overweight		Test Internal
61		Male		25.3815		Overweight		Test Internal
61		Male		25.3815		Overweight		Test Internal
61		Male		25.39		Overweight		Test Internal
61		Male		25.3906		Overweight		Test Internal
61		Male		25.42		Overweight		Test Internal
61		Male		25.42		Overweight		Test Internal
61		Male		25.4581		Overweight		Test Internal
61		Male		25.5588		Overweight		Test Internal
61		Male		25.565		Overweight		Test Internal
62		Male		25.5937		Overweight		Test Internal
62		Male		25.6489		Overweight		Test Internal
62		Male		25.6544		Overweight		Test Internal
62		Male		25.69		Overweight		Test Internal
62		Male		25.7371		Overweight		Test Internal
62		Male		25.9043		Overweight		Test Internal
62		Male		25.93		Overweight		Test Internal
62		Male		25.9516		Overweight		Test Internal
62		Male		25.9516		Overweight		Test Internal
62		Male		26		Overweight		Test Internal
62		Male		26.0262		Overweight		Test Internal
62		Male		26.1		Overweight		Test Internal
62		Male		26.12		Overweight		Test Internal
63		Male		26.2		Overweight		Test Internal
63		Male		26.2164		Overweight		Test Internal
63		Male		26.2164		Overweight		Test Internal
63		Male		26.2346		Overweight		Test Internal
63		Male		26.2346		Overweight		Test Internal
63		Male		26.2507		Overweight		Test Internal
63		Male		26.2976		Overweight		Test Internal
63		Male		26.3656		Overweight		Test Internal
63		Male		26.4		Overweight		Test Internal
63		Male		26.4236		Overweight		Test Internal
63		Male		26.4236		Overweight		Test Internal
63		Male		26.449		Overweight		Test Internal
63		Male		26.4721		Overweight		Test Internal
63		Male		26.5432		Overweight		Test Internal
63		Male		26.5625		Overweight		Test Internal
64		Male		26.5832		Overweight		Test Internal
64		Male		26.7299		Overweight		Test Internal
64		Male		26.7698		Overweight		Test Internal
64		Male		26.7759		Overweight		Test Internal
64		Male		26.7949		Overweight		Test Internal
64		Male		26.8274		Overweight		Test Internal
64		Male		26.8544		Overweight		Test Internal
64		Male		26.9		Overweight		Test Internal
64		Male		26.99		Overweight		Test Internal
64		Male		27.0538		Overweight		Test Internal
64		Male		27.0993		Overweight		Test Internal
65		Male		27.1178		Overweight		Test Internal
65		Male		27.143		Overweight		Test Internal
65		Male		27.1605		Overweight		Test Internal
65		Male		27.2		Overweight		Test Internal
65		Male		27.2		Overweight		Test Internal
65		Male		27.4145		Overweight		Test Internal
65		Male		27.4286		Overweight		Test Internal
66		Male		27.4506		Overweight		Test Internal
66		Male		27.4587		Overweight		Test Internal
66		Male		27.4648		Overweight		Test Internal
66		Male		27.4756		Overweight		Test Internal
66		Male		27.5482		Overweight		Test Internal
66		Male		27.5482		Overweight		Test Internal
66		Male		27.6361		Overweight		Test Internal
66		Male		27.6361		Overweight		Test Internal
66		Male		27.7177		Overweight		Test Internal
66		Male		27.7177		Overweight		Test Internal
66		Male		27.7389		Overweight		Test Internal
66		Male		27.74		Overweight		Test Internal
66		Male		27.7634		Overweight		Test Internal
66		Male		27.7743		Overweight		Test Internal
66		Male		27.7767		Overweight		Test Internal
66		Male		27.9		Overweight		Test Internal
66		Male		27.968		Overweight		Test Internal
67		Male		27.9947		Overweight		Test Internal
67		Male		28		Overweight		Test Internal
67		Male		28.0277		Overweight		Test Internal
67		Male		28.0277		Overweight		Test Internal
67		Male		28.0497		Overweight		Test Internal
67		Male		28.075		Overweight		Test Internal
67		Male		28.0843		Overweight		Test Internal
67		Male		28.089		Overweight		Test Internal
68		Male		28.3266		Overweight		Test Internal
68		Male		28.3937		Overweight		Test Internal
68		Male		28.3937		Overweight		Test Internal
68		Male		28.3937		Overweight		Test Internal
68		Male		28.4005		Overweight		Test Internal
68		Male		28.4055		Overweight		Test Internal
68		Male		28.4082		Overweight		Test Internal
68		Male		28.4091		Overweight		Test Internal
68		Male		28.5763		Overweight		Test Internal
68		Male		28.6508		Overweight		Test Internal
68		Male		28.6801		Overweight		Test Internal
68		Male		28.699		Overweight		Test Internal
68		Male		28.7		Overweight		Test Internal
68		Male		28.7317		Overweight		Test Internal
68		Male		28.82		Overweight		Test Internal
68		Male		28.9979		Overweight		Test Internal
68		Male		28.9979		Overweight		Test Internal
68		Male		29.0318		Overweight		Test Internal
69		Male		29.0466		Overweight		Test Internal
69		Male		29.0487		Overweight		Test Internal
69		Male		29.0548		Overweight		Test Internal
69		Male		29.0548		Overweight		Test Internal
69		Male		29.0548		Overweight		Test Internal
69		Male		29.0698		Overweight		Test Internal
69		Male		29.321		Overweight		Test Internal
69		Male		29.34		Overweight		Test Internal
69		Male		29.3848		Overweight		Test Internal
69		Male		29.4076		Overweight		Test Internal
69		Male		29.4118		Overweight		Test Internal
69		Male		29.4118		Overweight		Test Internal
70		Male		29.5858		Overweight		Test Internal
70		Male		29.668		Overweight		Test Internal
70		Male		29.7056		Overweight		Test Internal
70		Male		29.73		Overweight		Test Internal
70		Male		29.7527		Overweight		Test Internal
70		Male		29.7609		Overweight		Test Internal
70		Male		29.9836		Overweight		Test Internal
70		Male		30.0266		Obesity		Test Internal
71		Male		30.111		Obesity		Test Internal
71		Male		30.13		Obesity		Test Internal
71		Male		30.2		Obesity		Test Internal
71		Male		30.4053		Obesity		Test Internal
71		Male		30.4578		Obesity		Test Internal
71		Male		30.48		Obesity		Test Internal
72		Male		30.5		Obesity		Test Internal
72		Male		30.5241		Obesity		Test Internal
72		Male		30.5858		Obesity		Test Internal
72		Male		30.6		Obesity		Test Internal
72		Male		30.6148		Obesity		Test Internal
72		Male		30.7564		Obesity		Test Internal
72		Male		30.7942		Obesity		Test Internal
72		Male		30.8185		Obesity		Test Internal
72		Male		31.0204		Obesity		Test Internal
72		Male		31.0477		Obesity		Test Internal
72		Male		31.07		Obesity		Test Internal
72		Male		31.0953		Obesity		Test Internal
72		Male		31.1419		Obesity		Test Internal
72		Male		31.1419		Obesity		Test Internal
72		Male		31.2092		Obesity		Test Internal
73		Male		31.2295		Obesity		Test Internal
73		Male		31.3469		Obesity		Test Internal
73		Male		31.3536		Obesity		Test Internal
73		Male		31.3541		Obesity		Test Internal
73		Male		31.5617		Obesity		Test Internal
73		Male		31.6		Obesity		Test Internal
73		Male		31.6242		Obesity		Test Internal
73		Male		31.8		Obesity		Test Internal
73		Male		31.9508		Obesity		Test Internal
73		Male		32.0461		Obesity		Test Internal
73		Male		32.1929		Obesity		Test Internal
73		Male		32.3		Obesity		Test Internal
73		Male		32.3265		Obesity		Test Internal
74		Male		32.3265		Obesity		Test Internal
74		Male		32.45		Obesity		Test Internal
74		Male		32.4557		Obesity		Test Internal
74		Male		32.51		Obesity		Test Internal
74		Male		32.5964		Obesity		Test Internal
75		Male		32.6531		Obesity		Test Internal
75		Male		32.8466		Obesity		Test Internal
75		Male		32.87		Obesity		Test Internal
75		Male		32.9796		Obesity		Test Internal
75		Male		33.0247		Obesity		Test Internal
75		Male		33.36		Obesity		Test Internal
75		Male		33.4124		Obesity		Test Internal
76		Male		33.642		Obesity		Test Internal
76		Male		33.8972		Obesity		Test Internal
76		Male		33.952		Obesity		Test Internal
76		Male		33.9844		Obesity		Test Internal
76		Male		34.2936		Obesity		Test Internal
76		Male		34.3		Obesity		Test Internal
77		Male		34.3396		Obesity		Test Internal
77		Male		34.4842		Obesity		Test Internal
77		Male		34.5		Obesity		Test Internal
78		Male		34.5		Obesity		Test Internal
78		Male		34.57		Obesity		Test Internal
78		Male		34.6268		Obesity		Test Internal
79		Male		34.6667		Obesity		Test Internal
79		Male		35.76		Obesity		Test Internal
80		Male		35.9184		Obesity		Test Internal
80		Male		36.2897		Obesity		Test Internal
80		Male		37.7		Obesity		Test Internal
81		Male		38.1039		Obesity		Test Internal
81		Male		38.2041		Obesity		Test Internal
81		Male		38.5802		Obesity		Test Internal
81		Male		38.8724		Obesity		Test Internal
81		Male		38.93		Obesity		Test Internal
81		Male		39.1365		Obesity		Test Internal
82		Male		40.7631		Obesity		Test Internal
83		Male		42.9688		Obesity		Test Internal
83		Male		43.102		Obesity		Test Internal
83		Male		43.8523		Obesity		Test Internal
85		Male		44.0771		Obesity		Test Internal
95		Male		48.6835		Obesity		Test Internal

## Sheet: Test External
Age		Sex		BMI		BMI class		Dataset
18		Female		16.358		Underweight		Test External
18		Female		16.6933		Underweight		Test External
18		Female		17.2		Underweight		Test External
18		Female		17.8		Underweight		Test External
23.9097		Female		18.1		Underweight		Test External
29		Female		18.3		Underweight		Test External
30		Female		18.3		Underweight		Test External
30		Female		18.4		Underweight		Test External
31		Female		18.4		Underweight		Test External
33		Female		18.6		Healthy Weight		Test External
33		Female		18.7		Healthy Weight		Test External
34		Female		18.8		Healthy Weight		Test External
34		Female		18.8		Healthy Weight		Test External
35		Female		18.8		Healthy Weight		Test External
35		Female		19		Healthy Weight		Test External
35		Female		19		Healthy Weight		Test External
35		Female		19		Healthy Weight		Test External
35		Female		19.1		Healthy Weight		Test External
36		Female		19.1		Healthy Weight		Test External
37		Female		19.1		Healthy Weight		Test External
37		Female		19.1		Healthy Weight		Test External
37.5086		Female		19.4		Healthy Weight		Test External
38		Female		19.5		Healthy Weight		Test External
39		Female		19.6		Healthy Weight		Test External
39		Female		19.6		Healthy Weight		Test External
39		Female		19.7		Healthy Weight		Test External
39		Female		19.7		Healthy Weight		Test External
39		Female		19.8		Healthy Weight		Test External
39		Female		19.9		Healthy Weight		Test External
39		Female		19.9		Healthy Weight		Test External
39.4004		Female		20		Healthy Weight		Test External
40		Female		20.1		Healthy Weight		Test External
40		Female		20.1		Healthy Weight		Test External
40		Female		20.1		Healthy Weight		Test External
41		Female		20.1		Healthy Weight		Test External
41		Female		20.1		Healthy Weight		Test External
41		Female		20.2		Healthy Weight		Test External
41		Female		20.2		Healthy Weight		Test External
42		Female		20.2		Healthy Weight		Test External
42		Female		20.2		Healthy Weight		Test External
42		Female		20.3		Healthy Weight		Test External
42		Female		20.7		Healthy Weight		Test External
42		Female		20.7		Healthy Weight		Test External
42.3463		Female		20.7		Healthy Weight		Test External
43		Female		20.8		Healthy Weight		Test External
43		Female		20.8		Healthy Weight		Test External
43		Female		20.8		Healthy Weight		Test External
43		Female		20.9		Healthy Weight		Test External
43.4387		Female		21.1		Healthy Weight		Test External
44		Female		21.1		Healthy Weight		Test External
44		Female		21.2		Healthy Weight		Test External
44		Female		21.2		Healthy Weight		Test External
45		Female		21.3		Healthy Weight		Test External
45		Female		21.3		Healthy Weight		Test External
45		Female		21.4		Healthy Weight		Test External
45		Female		21.5		Healthy Weight		Test External
45		Female		21.5		Healthy Weight		Test External
45		Female		21.6		Healthy Weight		Test External
45		Female		21.6		Healthy Weight		Test External
45		Female		21.6		Healthy Weight		Test External
45		Female		21.6		Healthy Weight		Test External
45		Female		21.6		Healthy Weight		Test External
45		Female		21.6		Healthy Weight		Test External
45.41		Female		21.6049		Healthy Weight		Test External
45.6564		Female		21.7		Healthy Weight		Test External
45.8645		Female		21.7		Healthy Weight		Test External
46		Female		21.7		Healthy Weight		Test External
46		Female		21.8		Healthy Weight		Test External
46		Female		21.8		Healthy Weight		Test External
46		Female		21.8		Healthy Weight		Test External
46		Female		21.8		Healthy Weight		Test External
46		Female		21.9		Healthy Weight		Test External
46		Female		22		Healthy Weight		Test External
46		Female		22		Healthy Weight		Test External
46		Female		22.1		Healthy Weight		Test External
46.1766		Female		22.1		Healthy Weight		Test External
47		Female		22.1526		Healthy Weight		Test External
47		Female		22.2		Healthy Weight		Test External
47		Female		22.2		Healthy Weight		Test External
47		Female		22.2		Healthy Weight		Test External
47		Female		22.2		Healthy Weight		Test External
47		Female		22.3		Healthy Weight		Test External
47		Female		22.3		Healthy Weight		Test External
47		Female		22.3		Healthy Weight		Test External
47.217		Female		22.3		Healthy Weight		Test External
47.2498		Female		22.4		Healthy Weight		Test External
47.6578		Female		22.5		Healthy Weight		Test External
48		Female		22.5		Healthy Weight		Test External
48		Female		22.5		Healthy Weight		Test External
48		Female		22.5		Healthy Weight		Test External
48		Female		22.5		Healthy Weight		Test External
48		Female		22.5		Healthy Weight		Test External
48		Female		22.6		Healthy Weight		Test External
48		Female		22.6		Healthy Weight		Test External
48.6762		Female		22.6		Healthy Weight		Test External
48.7255		Female		22.7		Healthy Weight		Test External
49		Female		22.7		Healthy Weight		Test External
49		Female		22.7		Healthy Weight		Test External
49		Female		22.7		Healthy Weight		Test External
49		Female		22.8		Healthy Weight		Test External
49		Female		22.8		Healthy Weight		Test External
49		Female		22.8		Healthy Weight		Test External
49		Female		22.8		Healthy Weight		Test External
49		Female		22.9		Healthy Weight		Test External
49		Female		22.9		Healthy Weight		Test External
49		Female		22.9		Healthy Weight		Test External
49.0541		Female		22.9		Healthy Weight		Test External
49.1472		Female		22.9		Healthy Weight		Test External
49.4264		Female		23		Healthy Weight		Test External
50		Female		23		Healthy Weight		Test External
50		Female		23		Healthy Weight		Test External
50		Female		23		Healthy Weight		Test External
50		Female		23		Healthy Weight		Test External
50		Female		23.1		Healthy Weight		Test External
50		Female		23.1		Healthy Weight		Test External
50		Female		23.1		Healthy Weight		Test External
50		Female		23.1		Healthy Weight		Test External
50		Female		23.1		Healthy Weight		Test External
50		Female		23.1		Healthy Weight		Test External
50		Female		23.1		Healthy Weight		Test External
50		Female		23.2		Healthy Weight		Test External
50		Female		23.2		Healthy Weight		Test External
50		Female		23.2		Healthy Weight		Test External
50.0096		Female		23.2		Healthy Weight		Test External
50.4695		Female		23.2		Healthy Weight		Test External
50.5873		Female		23.2		Healthy Weight		Test External
51		Female		23.2		Healthy Weight		Test External
51		Female		23.2		Healthy Weight		Test External
51		Female		23.3		Healthy Weight		Test External
51		Female		23.3		Healthy Weight		Test External
51		Female		23.4		Healthy Weight		Test External
51		Female		23.4		Healthy Weight		Test External
51		Female		23.4		Healthy Weight		Test External
51		Female		23.4		Healthy Weight		Test External
51		Female		23.4		Healthy Weight		Test External
51		Female		23.5		Healthy Weight		Test External
51		Female		23.5		Healthy Weight		Test External
51		Female		23.5		Healthy Weight		Test External
51		Female		23.5		Healthy Weight		Test External
51		Female		23.6		Healthy Weight		Test External
51.2526		Female		23.6		Healthy Weight		Test External
52		Female		23.6		Healthy Weight		Test External
52		Female		23.6		Healthy Weight		Test External
52		Female		23.6652		Healthy Weight		Test External
52		Female		23.7		Healthy Weight		Test External
52		Female		23.7		Healthy Weight		Test External
52		Female		23.7		Healthy Weight		Test External
52		Female		23.8		Healthy Weight		Test External
52		Female		23.8		Healthy Weight		Test External
52		Female		23.8		Healthy Weight		Test External
52		Female		23.9		Healthy Weight		Test External
52		Female		23.9		Healthy Weight		Test External
52		Female		23.9		Healthy Weight		Test External
52		Female		23.9		Healthy Weight		Test External
52		Female		23.9		Healthy Weight		Test External
52		Female		24		Healthy Weight		Test External
52		Female		24		Healthy Weight		Test External
52		Female		24		Healthy Weight		Test External
52		Female		24		Healthy Weight		Test External
52.3504		Female		24.1		Healthy Weight		Test External
52.9692		Female		24.1		Healthy Weight		Test External
53		Female		24.1		Healthy Weight		Test External
53		Female		24.1		Healthy Weight		Test External
53		Female		24.1		Healthy Weight		Test External
53		Female		24.2		Healthy Weight		Test External
53		Male		24.2		Healthy Weight		Test External
53		Male		24.2		Healthy Weight		Test External
53		Male		24.2		Healthy Weight		Test External
53		Male		24.2		Healthy Weight		Test External
53		Male		24.3		Healthy Weight		Test External
53		Male		24.3		Healthy Weight		Test External
53		Male		24.3		Healthy Weight		Test External
53		Male		24.4		Healthy Weight		Test External
53		Male		24.4		Healthy Weight		Test External
53		Male		24.4		Healthy Weight		Test External
53		Male		24.4		Healthy Weight		Test External
53		Male		24.4		Healthy Weight		Test External
53		Male		24.4		Healthy Weight		Test External
53.024		Male		24.5		Healthy Weight		Test External
53.3169		Male		24.5		Healthy Weight		Test External
54		Male		24.6		Healthy Weight		Test External
54		Male		24.7		Healthy Weight		Test External
54		Male		24.7		Healthy Weight		Test External
54		Male		24.7		Healthy Weight		Test External
54		Male		24.8		Healthy Weight		Test External
54		Male		24.8		Healthy Weight		Test External
54		Male		24.8		Healthy Weight		Test External
54		Male		24.8		Healthy Weight		Test External
54		Male		24.9		Healthy Weight		Test External
54		Male		24.9		Healthy Weight		Test External
54		Male		25		Healthy Weight		Test External
54		Male		25		Healthy Weight		Test External
54.2012		Male		25		Healthy Weight		Test External
54.3326		Male		25		Healthy Weight		Test External
54.3765		Male		25		Healthy Weight		Test External
55		Male		25		Healthy Weight		Test External
55		Male		25.0829		Overweight		Test External
55		Male		25.1		Overweight		Test External
55		Male		25.1		Overweight		Test External
55		Male		25.1		Overweight		Test External
55		Male		25.1		Overweight		Test External
55		Male		25.2		Overweight		Test External
55		Male		25.2		Overweight		Test External
55		Male		25.2		Overweight		Test External
55		Male		25.2		Overweight		Test External
55.3511		Male		25.2		Overweight		Test External
55.6331		Male		25.2		Overweight		Test External
56		Male		25.2		Overweight		Test External
56		Male		25.2		Overweight		Test External
56		Male		25.2		Overweight		Test External
56		Male		25.2		Overweight		Test External
56		Male		25.2		Overweight		Test External
56		Male		25.3		Overweight		Test External
56		Male		25.3		Overweight		Test External
56		Male		25.3		Overweight		Test External
56		Male		25.3		Overweight		Test External
56		Male		25.3		Overweight		Test External
56		Male		25.3		Overweight		Test External
56		Male		25.4		Overweight		Test External
56		Male		25.4		Overweight		Test External
56		Male		25.4		Overweight		Test External
56		Male		25.5		Overweight		Test External
56		Male		25.5		Overweight		Test External
56.0137		Male		25.5		Overweight		Test External
56.3614		Male		25.5		Overweight		Test External
56.4654		Male		25.6		Overweight		Test External
56.6516		Male		25.6		Overweight		Test External
57		Male		25.6		Overweight		Test External
57		Male		25.6		Overweight		Test External
57		Male		25.6		Overweight		Test External
57		Male		25.7		Overweight		Test External
57		Male		25.7		Overweight		Test External
57		Male		25.7		Overweight		Test External
57		Male		25.7		Overweight		Test External
57		Male		25.7		Overweight		Test External
57		Male		25.711		Overweight		Test External
57		Male		25.8		Overweight		Test External
57		Male		25.8		Overweight		Test External
57		Male		25.9		Overweight		Test External
57		Male		25.9		Overweight		Test External
57		Male		25.9		Overweight		Test External
57		Male		25.9		Overweight		Test External
57.18		Male		25.9455		Overweight		Test External
57.191		Male		26		Overweight		Test External
57.232		Male		26		Overweight		Test External
57.6674		Male		26		Overweight		Test External
58		Male		26		Overweight		Test External
58		Male		26		Overweight		Test External
58		Male		26		Overweight		Test External
58		Male		26		Overweight		Test External
58		Male		26		Overweight		Test External
58		Male		26		Overweight		Test External
58		Male		26		Overweight		Test External
58		Male		26.1		Overweight		Test External
58		Male		26.1		Overweight		Test External
58		Male		26.1		Overweight		Test External
58		Male		26.1		Overweight		Test External
58		Male		26.1		Overweight		Test External
58		Male		26.1752		Overweight		Test External
58		Male		26.2		Overweight		Test External
58		Male		26.2		Overweight		Test External
59		Male		26.2		Overweight		Test External
59		Male		26.3		Overweight		Test External
59		Male		26.3		Overweight		Test External
59		Male		26.3		Overweight		Test External
59		Male		26.3		Overweight		Test External
59		Male		26.3		Overweight		Test External
59		Male		26.4		Overweight		Test External
59		Male		26.4		Overweight		Test External
59		Male		26.4		Overweight		Test External
59		Male		26.4		Overweight		Test External
59		Male		26.5		Overweight		Test External
59		Male		26.6		Overweight		Test External
60		Male		26.6		Overweight		Test External
60		Male		26.6		Overweight		Test External
60		Male		26.6		Overweight		Test External
60		Male		26.6		Overweight		Test External
60		Male		26.6		Overweight		Test External
60		Male		26.6		Overweight		Test External
60		Male		26.6749		Overweight		Test External
60		Male		26.7		Overweight		Test External
60		Male		26.7		Overweight		Test External
60		Male		26.7		Overweight		Test External
60		Male		26.7036		Overweight		Test External
60		Male		26.8		Overweight		Test External
60		Male		26.8		Overweight		Test External
60		Male		26.8		Overweight		Test External
60		Male		26.8		Overweight		Test External
60		Male		26.8		Overweight		Test External
60		Male		26.8923		Overweight		Test External
60		Male		26.9		Overweight		Test External
60		Male		26.9		Overweight		Test External
60		Male		26.9		Overweight		Test External
60		Male		26.9		Overweight		Test External
60.5613		Male		26.9		Overweight		Test External
60.7064		Male		26.9		Overweight		Test External
61		Male		27		Overweight		Test External
61		Male		27		Overweight		Test External
61		Male		27		Overweight		Test External
61		Male		27.1		Overweight		Test External
61		Male		27.1		Overweight		Test External
61		Male		27.1		Overweight		Test External
61		Male		27.1		Overweight		Test External
61		Male		27.1		Overweight		Test External
61		Male		27.1		Overweight		Test External
61		Male		27.2		Overweight		Test External
61		Male		27.2		Overweight		Test External
61		Male		27.3		Overweight		Test External
61		Male		27.4		Overweight		Test External
61		Male		27.4		Overweight		Test External
61		Male		27.4		Overweight		Test External
61		Male		27.4		Overweight		Test External
61		Male		27.4		Overweight		Test External
61		Male		27.5		Overweight		Test External
61		Male		27.5		Overweight		Test External
61.2676		Male		27.5		Overweight		Test External
61.9055		Male		27.5		Overweight		Test External
62		Male		27.5		Overweight		Test External
62		Male		27.5		Overweight		Test External
62		Male		27.6		Overweight		Test External
62		Male		27.7		Overweight		Test External
62		Male		27.7		Overweight		Test External
62		Male		27.7		Overweight		Test External
62		Male		27.7		Overweight		Test External
62		Male		27.7		Overweight		Test External
62		Male		27.7		Overweight		Test External
62		Male		27.7		Overweight		Test External
62		Male		27.8		Overweight		Test External
62		Male		27.8		Overweight		Test External
62		Male		27.8		Overweight		Test External
62		Male		27.8		Overweight		Test External
62		Male		27.8		Overweight		Test External
62.4449		Male		27.8		Overweight		Test External
63		Male		27.8		Overweight		Test External
63		Male		27.9		Overweight		Test External
63		Male		27.9		Overweight		Test External
63		Male		27.9		Overweight		Test External
63		Male		27.9		Overweight		Test External
63		Male		28		Overweight		Test External
63		Male		28		Overweight		Test External
63		Male		28		Overweight		Test External
63		Male		28.1		Overweight		Test External
63		Male		28.1		Overweight		Test External
63		Male		28.1		Overweight		Test External
63		Male		28.2		Overweight		Test External
63		Male		28.2		Overweight		Test External
63		Male		28.2		Overweight		Test External
63		Male		28.257		Overweight		Test External
63		Male		28.3		Overweight		Test External
63		Male		28.3		Overweight		Test External
63		Male		28.327		Overweight		Test External
63		Male		28.4		Overweight		Test External
63		Male		28.4		Overweight		Test External
63		Male		28.4		Overweight		Test External
63		Male		28.4		Overweight		Test External
63.729		Male		28.4		Overweight		Test External
64		Male		28.4		Overweight		Test External
64		Male		28.4		Overweight		Test External
64		Male		28.6		Overweight		Test External
64		Male		28.7		Overweight		Test External
64		Male		28.7		Overweight		Test External
64		Male		28.7		Overweight		Test External
64		Male		28.7		Overweight		Test External
64		Male		28.7		Overweight		Test External
64		Male		28.7		Overweight		Test External
64		Male		28.7		Overweight		Test External
64		Male		28.7		Overweight		Test External
64		Male		28.7		Overweight		Test External
64		Male		28.9		Overweight		Test External
64		Male		29		Overweight		Test External
64.386		Male		29		Overweight		Test External
65		Male		29		Overweight		Test External
65		Male		29		Overweight		Test External
65		Male		29		Overweight		Test External
65		Male		29.1		Overweight		Test External
65		Male		29.1		Overweight		Test External
65		Male		29.1		Overweight		Test External
65		Male		29.1		Overweight		Test External
65		Male		29.1		Overweight		Test External
65		Male		29.3		Overweight		Test External
65		Male		29.3		Overweight		Test External
65		Male		29.3		Overweight		Test External
65		Male		29.3947		Overweight		Test External
65		Male		29.4		Overweight		Test External
65		Male		29.4		Overweight		Test External
65		Male		29.4		Overweight		Test External
66		Male		29.4		Overweight		Test External
66		Male		29.4		Overweight		Test External
66		Male		29.4		Overweight		Test External
66		Male		29.5		Overweight		Test External
66		Male		29.7		Overweight		Test External
67		Male		29.7		Overweight		Test External
67		Male		29.7		Overweight		Test External
67		Male		29.9		Overweight		Test External
67		Male		29.9		Overweight		Test External
67		Male		30		Overweight		Test External
67		Male		30		Overweight		Test External
67		Male		30		Overweight		Test External
67		Male		30		Overweight		Test External
67		Male		30		Overweight		Test External
67		Male		30		Overweight		Test External
67		Male		30		Overweight		Test External
67		Male		30		Overweight		Test External
67		Male		30		Overweight		Test External
67.7125		Male		30.1		Obesity		Test External
68		Male		30.1		Obesity		Test External
68		Male		30.1		Obesity		Test External
68		Male		30.2		Obesity		Test External
68		Male		30.2		Obesity		Test External
68		Male		30.3		Obesity		Test External
68		Male		30.4		Obesity		Test External
68		Male		30.4		Obesity		Test External
68		Male		30.4		Obesity		Test External
68		Male		30.4		Obesity		Test External
68.5859		Male		30.4		Obesity		Test External
69		Male		30.4		Obesity		Test External
69		Male		30.5		Obesity		Test External
69		Male		30.5		Obesity		Test External
69		Male		30.8		Obesity		Test External
69		Male		30.8		Obesity		Test External
69		Male		30.8		Obesity		Test External
69		Male		30.8		Obesity		Test External
69		Male		31		Obesity		Test External
69		Male		31.1		Obesity		Test External
69		Male		31.1		Obesity		Test External
69.1691		Male		31.2		Obesity		Test External
69.3744		Male		31.2		Obesity		Test External
70		Male		31.2		Obesity		Test External
70		Male		31.2		Obesity		Test External
70		Male		31.2		Obesity		Test External
70		Male		31.21		Obesity		Test External
70		Male		31.3		Obesity		Test External
70		Male		31.3		Obesity		Test External
70		Male		31.4		Obesity		Test External
70		Male		31.6		Obesity		Test External
71		Male		31.6		Obesity		Test External
71		Male		31.8		Obesity		Test External
71		Male		31.9		Obesity		Test External
71		Male		32		Obesity		Test External
71		Male		32		Obesity		Test External
71		Male		32.1		Obesity		Test External
71		Male		32.1		Obesity		Test External
71		Male		32.2		Obesity		Test External
71.1978		Male		32.2		Obesity		Test External
71.54		Male		32.3		Obesity		Test External
72		Male		32.5		Obesity		Test External
72		Male		32.6		Obesity		Test External
72		Male		32.6		Obesity		Test External
72		Male		32.7		Obesity		Test External
73		Male		32.7		Obesity		Test External
73		Male		32.8		Obesity		Test External
73		Male		33		Obesity		Test External
73		Male		33.1		Obesity		Test External
73		Male		33.2		Obesity		Test External
73		Male		33.3		Obesity		Test External
73		Male		33.3		Obesity		Test External
73		Male		33.3		Obesity		Test External
73		Male		33.3		Obesity		Test External
74		Male		33.4		Obesity		Test External
74		Male		33.7		Obesity		Test External
74		Male		33.8		Obesity		Test External
74		Male		33.9		Obesity		Test External
76		Male		34.1		Obesity		Test External
77		Male		34.1		Obesity		Test External
77		Male		34.5		Obesity		Test External
78		Male		34.5		Obesity		Test External
78		Male		34.7		Obesity		Test External
78.1109		Male		35.1		Obesity		Test External
79		Male		35.1562		Obesity		Test External
79		Male		35.2		Obesity		Test External
80		Male		35.2		Obesity		Test External
80		Male		35.7		Obesity		Test External
80		Male		35.8		Obesity		Test External
80		Male		36.6		Obesity		Test External
80		Male		37		Obesity		Test External
80.167		Male		37.1		Obesity		Test External
81		Male		37.1802		Obesity		Test External
82		Male		38		Obesity		Test External
83		Male		38.7		Obesity		Test External
84		Male		38.9		Obesity		Test External
84.5667		Male		40.7		Obesity		Test External
85		Male		43		Obesity		Test External
87		Male		46.9		Obesity		Test External
