# Supplementary material for: AI-based detection and classification of anomalous aortic origin of coronary arteries using coronary CT angiography images
Source: Nat Commun. 2025 Apr 1;16:3095. doi: 10.1038/s41467-025-58362-9 (PMC11961624; doi:10.1038/s41467-025-58362-9)
Supplement: Supplementary file 4 — Source Data [file 41467_2025_58362_MOESM4_ESM.zip › SourceData/supplementary/SupplementaryTable8.xlsx]

## Sheet: test_internal
label	ensemble	model_0	model_1	model_2	model_3	model_4
0	4.58782e-06	5.53659e-12	2.28763e-05	6.27607e-08	1.49256e-18	3.77627e-11
0	6.16025e-06	1.33463e-12	3.0718e-05	8.31738e-08	1.82101e-14	1.17459e-11
0	3.12073e-10	2.50882e-13	4.50659e-13	1.55958e-09	5.2393e-17	8.22525e-14
0	5.49805e-10	7.2685e-14	3.91557e-13	2.74276e-09	6.57586e-18	5.79708e-12
0	1.83381e-05	1.88631e-07	6.69126e-06	7.69468e-05	7.44856e-06	4.15185e-07
0	2.12093e-05	2.45875e-07	4.2556e-06	0.000100371	8.84884e-07	2.89538e-07
0	2.12093e-05	2.45875e-07	4.2556e-06	0.000100371	8.84884e-07	2.89538e-07
0	1.83381e-05	1.88631e-07	6.69126e-06	7.69468e-05	7.44856e-06	4.15185e-07
0	7.93282e-09	6.84884e-16	1.13681e-13	8.57954e-10	4.60868e-16	3.8806e-08
0	2.50425e-08	5.78034e-11	1.33553e-08	9.40618e-08	4.18536e-10	1.73193e-08
0	3.48763e-08	7.53137e-11	9.99815e-09	1.63051e-07	3.01465e-10	9.56113e-10
0	4.83882e-07	4.80693e-11	6.99855e-07	2.74761e-08	7.13699e-13	1.69203e-06
0	6.06221e-07	5.00381e-11	8.73666e-07	4.34458e-08	7.22266e-13	2.11394e-06
0	3.03442e-09	1.05877e-10	1.28244e-08	1.02204e-10	4.50563e-16	2.13964e-09
0	1.25703e-09	5.50183e-11	3.66033e-09	2.48182e-11	1.25341e-13	2.54487e-09
0	1.32086e-09	3.04485e-11	2.77096e-10	6.27801e-09	1.69976e-11	1.7322e-12
0	8.89688e-10	2.32718e-11	1.56044e-10	4.23359e-09	3.44238e-11	1.11435e-12
0	5.15753e-08	1.26758e-17	9.10088e-14	2.57826e-07	1.90956e-12	4.9007e-11
0	5.71334e-08	3.81329e-14	1.51083e-09	2.77587e-07	2.67055e-09	3.89808e-09
0	5.8716e-08	3.80363e-16	8.21748e-12	2.83903e-07	2.05874e-09	7.61033e-09
0	2.71112e-08	8.6668e-12	1.09028e-07	4.03995e-09	2.11465e-09	2.03643e-08
0	4.56499e-08	8.29301e-17	1.77681e-13	1.05704e-07	8.32365e-11	1.22462e-07
0	2.72785e-07	5.52748e-13	3.08316e-07	1.00396e-06	9.20951e-09	4.24367e-08
0	6.10002e-07	1.3716e-10	4.11482e-09	3.02586e-06	1.35738e-08	6.31979e-09
0	5.18679e-08	3.22345e-15	1.77827e-12	2.52579e-07	2.46617e-09	4.29209e-09
0	4.31446e-08	6.78155e-18	4.07322e-14	1.34894e-07	4.79067e-14	8.08294e-08
0	8.58002e-09	2.11004e-16	2.5743e-14	4.28729e-08	1.48989e-11	1.22445e-11
0	0.00123154	7.17202e-07	3.94017e-05	0.000280731	4.68833e-09	0.00583684
0	1.02365e-08	4.02026e-10	5.72792e-10	2.09763e-08	5.34318e-11	2.9178e-08
0	1.44273e-08	2.26617e-10	3.79053e-10	8.35319e-09	6.87149e-11	6.31087e-08
0	2.0456e-10	7.56443e-11	2.03285e-13	6.61712e-10	2.83153e-10	2.08931e-12
0	1.66593e-10	9.63123e-11	5.51822e-13	4.81245e-10	2.54354e-10	5.00197e-13
0	0.000112737	1.22321e-10	9.33829e-08	0.000563574	6.74639e-09	9.05723e-09
0	0.00137018	6.41225e-11	6.402e-09	0.0068509	3.95794e-09	1.00354e-08
0	9.85711e-07	4.31945e-11	4.55158e-09	1.34173e-08	2.28405e-12	4.91054e-06
0	2.314e-06	2.67218e-09	1.04705e-08	1.15524e-05	3.16188e-09	1.23071e-09
0	5.37416e-07	2.19166e-10	4.39499e-08	6.71601e-07	4.23969e-08	1.92891e-06
0	4.62339e-07	1.70495e-10	1.01902e-08	2.64866e-07	6.9409e-08	1.96706e-06
0	0.00485606	4.23521e-08	0.0188319	3.39381e-08	0.00465255	0.000795802
0	3.98228e-09	1.37137e-11	1.03497e-08	2.72767e-09	2.94075e-14	6.82028e-09
0	5.50506e-09	3.89707e-11	5.60416e-09	1.20699e-08	3.95037e-17	9.81223e-09
0	1.36488e-10	1.42488e-10	3.24801e-11	3.85444e-10	1.1893e-10	3.10032e-12
0	9.67932e-11	2.14745e-10	1.7692e-13	2.5813e-10	3.21994e-12	7.69488e-12
0	6.80187e-11	5.41609e-13	1.24605e-18	3.27857e-10	1.31748e-12	1.03775e-11
0	1.33372e-08	8.90283e-18	4.5221e-16	6.6681e-08	2.73534e-14	4.91186e-12
0	2.93764e-08	1.91749e-17	1.91394e-15	1.46882e-07	8.33218e-14	3.8472e-13
0	2.34444e-08	3.02492e-09	9.46962e-08	1.85751e-08	9.2561e-10	2.52398e-13
0	7.65579e-11	2.99588e-11	3.44637e-14	3.41243e-10	2.03346e-13	1.13505e-11
0	6.96946e-11	3.49165e-11	6.12135e-15	3.04198e-10	7.08204e-15	9.34558e-12
0	2.55149e-11	1.83622e-11	1.23347e-14	1.05556e-10	2.30221e-12	1.34173e-12
0	3.01097e-10	7.22927e-10	9.71774e-13	6.88544e-10	1.05244e-13	9.29385e-11
0	2.88904e-07	9.05519e-12	1.42674e-06	4.20337e-09	2.30753e-11	1.35432e-08
0	1.11281e-08	1.9577e-12	1.9691e-08	9.53419e-09	1.16891e-12	2.64122e-08
0	6.12323e-08	6.78663e-11	1.91219e-07	1.13055e-07	1.3321e-09	4.87759e-10
0	1.57607e-08	1.51741e-11	7.64049e-08	7.92368e-10	1.82674e-12	1.5892e-09
0	1.47315e-09	2.58763e-13	5.99743e-13	7.14456e-09	1.26929e-13	2.2019e-10
0	5.1739e-10	7.28638e-13	5.3087e-12	2.57536e-09	3.12444e-14	5.52102e-12
0	4.04495e-08	1.24756e-10	6.00531e-10	2.28001e-09	1.78758e-12	1.99241e-07
0	8.0584e-08	1.83101e-10	1.13074e-09	2.47046e-09	9.09146e-13	3.99135e-07
0	6.33735e-10	1.02554e-10	8.24287e-10	2.24097e-09	2.37768e-13	6.31473e-13
0	7.45173e-08	1.37146e-10	6.46807e-08	1.33305e-09	3.06391e-07	4.47374e-11
0	1.3635e-08	7.45466e-10	5.34817e-08	9.25071e-09	2.88451e-09	1.81266e-09
0	1.62641e-07	2.47674e-10	6.71192e-07	1.06202e-09	1.40669e-07	3.31156e-11
0	1.43276e-09	5.14513e-11	2.26411e-09	4.84736e-09	1.51267e-13	7.39204e-13
0	8.28871e-08	8.78921e-11	1.31395e-07	7.74349e-10	2.8184e-07	3.38441e-10
0	9.38049e-09	6.92262e-10	2.64922e-08	9.5584e-09	5.62927e-09	4.5303e-09
0	1.67155e-06	2.75158e-10	1.5496e-07	7.32188e-06	2.89734e-09	8.77717e-07
0	1.06397e-08	1.2469e-09	1.96878e-08	1.39109e-08	1.77573e-08	5.95603e-10
0	6.83793e-08	1.50822e-10	1.05584e-07	2.36157e-07	4.62888e-14	4.13243e-12
0	2.66359e-08	7.59337e-11	1.0552e-08	1.17991e-07	4.47567e-09	8.55618e-11
0	2.17435e-08	4.87906e-11	3.22825e-08	6.54927e-08	1.00901e-08	8.03378e-10
0	6.97019e-10	5.27709e-14	6.44883e-15	2.34449e-09	2.88708e-10	8.51839e-10
0	3.09647e-09	2.22754e-11	2.33514e-11	1.5403e-08	3.34349e-11	3.15953e-13
0	3.48584e-09	6.98142e-12	2.01707e-11	1.73235e-08	7.85185e-11	3.77766e-14
0	2.46772e-07	1.5058e-10	9.35841e-07	1.69558e-07	3.55614e-13	1.28308e-07
0	7.59445e-08	1.26578e-10	2.28151e-07	1.10807e-07	2.17822e-13	4.06384e-08
0	8.39086e-05	7.38897e-11	1.05617e-05	2.60961e-07	5.16928e-12	0.000408721
0	2.53119e-06	7.9473e-11	1.03138e-08	1.38488e-07	2.93969e-09	1.25041e-05
0	1.25266e-07	1.54528e-10	9.30232e-10	3.76528e-08	7.32846e-09	5.80262e-07
0	7.03729e-07	5.52102e-10	5.94291e-10	1.50527e-06	6.38283e-10	2.01159e-06
0	5.75829e-07	3.98716e-09	2.97835e-10	2.35757e-06	6.86704e-10	5.16608e-07
0	0.0776499	7.19409e-10	0.0690922	0.000367621	1.63418e-06	0.318788
0	7.94736e-09	9.36669e-15	2.87787e-11	3.21075e-08	3.36132e-12	7.59714e-09
0	9.03389e-09	7.14373e-16	1.49531e-08	2.04872e-08	1.1081e-11	9.71806e-09
0	7.80375e-06	8.97752e-10	1.92574e-08	9.54337e-10	4.39714e-12	3.89976e-05
0	2.39822e-05	7.66084e-11	1.7396e-08	1.74139e-09	2.47434e-12	0.000119892
0	1.71677e-08	2.58576e-15	4.70876e-08	3.17355e-08	2.96521e-11	6.98565e-09
0	0.000445277	3.01115e-09	3.60166e-05	0.00216624	3.44387e-06	2.06854e-05
0	0.000877223	1.06521e-08	4.68873e-05	0.00432663	1.76942e-06	1.08196e-05
0	9.92504e-10	1.64573e-13	3.19576e-13	1.31641e-09	2.55254e-13	3.64537e-09
0	8.85631e-10	3.42176e-14	8.02794e-14	6.67475e-10	7.30671e-14	3.76049e-09
0	5.36973e-05	1.15465e-07	2.01417e-05	2.72224e-07	0.000247819	1.3818e-07
0	5.57407e-07	4.48268e-10	2.00107e-06	8.74941e-09	1.71292e-09	7.75055e-07
0	5.37789e-07	5.29567e-10	1.64321e-06	7.437e-09	8.74386e-09	1.02903e-06
0	4.99912e-07	4.75147e-10	1.61238e-06	7.76672e-09	2.69087e-09	8.76252e-07
0	5.54751e-07	3.69757e-10	1.26302e-06	9.5343e-09	3.65784e-09	1.49718e-06
0	8.48008e-06	3.81378e-14	1.32878e-09	4.2399e-05	2.57516e-12	3.52826e-11
0	8.48008e-06	3.81378e-14	1.32878e-09	4.2399e-05	2.57516e-12	3.52826e-11
0	5.3239e-10	2.86866e-10	1.37399e-10	6.71195e-10	3.70678e-16	1.56649e-09
0	5.11245e-10	3.4056e-10	1.38113e-10	2.15084e-10	1.57322e-15	1.86247e-09
0	5.3239e-10	2.86866e-10	1.37399e-10	6.71195e-10	3.70678e-16	1.56649e-09
0	2.31295e-09	6.93737e-10	6.97985e-10	1.11125e-10	5.94432e-15	1.00619e-08
0	5.11245e-10	3.4056e-10	1.38113e-10	2.15084e-10	1.57322e-15	1.86247e-09
0	2.07658e-10	6.17685e-11	2.47034e-10	7.06461e-10	1.04631e-12	2.19813e-11
0	2.24951e-10	7.43679e-11	1.80185e-10	8.19362e-10	1.11108e-11	3.97294e-11
0	4.18577e-08	6.36866e-11	5.94257e-09	1.46142e-07	5.69366e-08	2.0328e-10
0	3.02648e-08	7.06973e-11	6.55866e-09	1.18636e-07	2.59293e-08	1.29731e-10
0	8.196e-08	9.00422e-11	1.68415e-08	2.54646e-07	1.17418e-12	1.38221e-07
0	1.29134e-08	1.70445e-11	1.56091e-12	1.02284e-08	4.62515e-09	4.96948e-08
0	3.03861e-07	1.79023e-11	1.44971e-06	2.0305e-08	2.64972e-10	4.90091e-08
0	3.80275e-09	1.3493e-11	1.57082e-09	1.74047e-08	2.30687e-11	1.61785e-12
0	3.80275e-09	1.3493e-11	1.57082e-09	1.74047e-08	2.30687e-11	1.61785e-12
0	1.42897e-08	8.89979e-10	6.48528e-08	4.25389e-10	4.30522e-12	5.27592e-09
0	9.54928e-09	3.97775e-10	4.32895e-08	1.00446e-09	7.2929e-13	3.0539e-09
0	1.29695e-07	1.21946e-10	2.02644e-07	3.93105e-07	8.74217e-10	5.17303e-08
0	4.59124e-08	5.3482e-10	5.71941e-08	1.4313e-07	5.16235e-11	2.86511e-08
0	3.91414e-07	2.29081e-11	2.13468e-08	1.32076e-06	1.08699e-12	6.14938e-07
0	0.00929242	3.56893e-11	1.8439e-09	1.17565e-07	4.43288e-10	0.046462
0	1.04525e-07	1.22689e-10	1.10314e-07	3.98116e-08	2.34148e-12	3.72373e-07
0	2.67087e-08	1.5884e-11	6.93196e-09	2.3244e-08	1.201e-11	1.0334e-07
0	1.99304e-08	3.92156e-11	2.4922e-08	7.06009e-08	1.97904e-13	4.08967e-09
0	7.19706e-08	8.18873e-11	1.53813e-08	3.21203e-07	3.62628e-15	2.31864e-08
0	6.215e-10	2.51224e-09	4.03944e-14	2.91307e-11	1.16254e-13	5.65973e-10
0	1.97777e-09	2.17404e-11	3.12507e-13	2.91918e-12	7.43348e-12	9.85642e-09
0	2.51258e-09	4.80486e-18	2.01569e-12	1.19504e-08	1.09984e-12	6.09357e-10
0	8.00142e-12	1.87074e-11	1.25919e-15	2.12926e-11	5.7703e-15	4.45139e-18
0	4.85754e-08	1.34087e-10	2.10468e-07	2.97398e-09	8.12367e-10	2.84883e-08
0	2.34222e-09	7.51412e-10	4.65154e-10	1.04808e-08	1.56913e-12	1.21112e-11
0	6.58631e-05	5.09807e-08	3.77476e-09	2.09321e-06	0.000326823	3.44458e-07
0	0.0019717	3.23468e-08	2.91053e-09	2.02658e-06	0.00985589	5.42772e-07
0	0.191637	2.39601e-08	1.04485e-06	0.00162839	0.869106	0.0874498
0	6.64133e-09	4.29272e-16	6.31279e-18	2.39667e-09	5.10467e-17	3.081e-08
0	6.72316e-09	3.51737e-17	4.74726e-17	1.80891e-09	1.37255e-16	3.18069e-08
0	1.96686e-06	7.94348e-08	9.66255e-06	8.01884e-08	6.46506e-09	5.66127e-09
0	4.39335e-06	2.834e-07	2.15367e-05	1.16647e-07	1.1497e-08	1.85192e-08
0	3.35535e-07	7.49605e-11	8.08851e-08	4.84976e-07	3.21535e-09	1.10853e-06
0	7.25427e-09	3.39306e-11	1.63813e-08	1.48246e-08	5.02845e-09	3.03903e-12
0	5.55897e-09	4.61201e-11	1.43956e-08	1.02301e-08	3.12272e-09	3.36863e-13
0	3.56543e-08	3.92842e-10	2.22591e-08	6.22178e-08	8.08662e-10	9.25931e-08
0	4.9536e-09	5.21514e-11	2.46715e-08	3.01594e-12	2.01751e-12	3.93169e-11
0	4.57149e-09	4.4531e-11	2.25854e-08	3.73554e-12	5.96991e-14	2.23754e-10
0	0.044561	2.71097e-12	6.96609e-09	0.222805	2.80088e-10	1.43906e-08
0	0.146026	7.13263e-12	1.89253e-08	0.730128	1.62099e-09	1.86931e-06
0	3.63562e-10	8.03314e-12	4.68742e-17	1.7675e-09	4.40281e-14	4.22295e-11
0	2.48558e-11	2.91208e-11	4.86877e-19	9.3893e-11	8.58655e-13	4.06318e-13
0	1.84854e-10	2.19425e-11	5.37783e-17	1.4511e-10	1.96894e-12	7.55249e-10
0	0.000391919	1.64175e-09	6.55482e-06	2.53342e-08	5.7968e-12	0.00195302
0	5.67087e-08	1.87283e-10	2.76629e-07	5.45145e-09	2.2015e-15	1.27628e-09
0	1.34422e-08	2.88291e-10	3.70637e-08	2.90711e-08	1.12511e-12	7.86832e-10
0	4.23378e-09	1.44782e-11	1.59095e-08	4.87546e-09	9.64678e-16	3.69523e-10
0	2.05038e-05	1.60451e-09	0.000102331	1.76651e-07	1.19661e-10	9.40053e-09
0	0.00033292	1.51687e-08	0.00166232	2.26768e-06	1.5581e-10	2.89396e-09
0	4.13541e-07	7.30055e-10	1.82594e-06	3.77375e-09	4.99716e-08	1.87288e-07
0	1.12948e-06	2.58793e-11	5.32502e-06	1.74866e-07	1.14802e-07	3.26898e-08
0	8.48135e-07	3.57044e-11	3.85731e-06	3.36199e-07	2.31e-08	2.40272e-08
0	3.83661e-07	3.14625e-09	1.79312e-06	2.16822e-09	3.8085e-08	8.17878e-08
0	0.194876	1.85757e-09	2.91184e-05	0.973024	0.00132559	6.35101e-07
0	0.193409	6.16771e-10	3.10588e-05	0.966817	0.000194386	5.10245e-07
0	3.65806e-08	2.12943e-11	1.37668e-10	4.39818e-08	3.91088e-08	9.96533e-08
0	1.5181e-05	1.55109e-09	1.13657e-06	7.38248e-05	2.86719e-08	9.13197e-07
0	2.88025e-05	7.94905e-10	1.5023e-06	0.000141472	1.50036e-07	8.87448e-07
0	1.68377e-07	1.39903e-10	6.4752e-10	2.22098e-07	1.11182e-09	6.17887e-07
0	4.4445e-08	1.00041e-12	5.29928e-11	4.75245e-08	6.41479e-12	1.7464e-07
0	1.05675e-06	4.52876e-11	4.55107e-08	4.53064e-06	5.18387e-09	7.0238e-07
0	9.07463e-07	5.53115e-16	1.84917e-10	9.64768e-08	6.06404e-13	4.44065e-06
0	2.96479e-09	7.97319e-11	2.15397e-10	1.44631e-08	2.56624e-13	6.54069e-11
0	7.73352e-09	1.52233e-10	2.62391e-11	3.84875e-08	2.46934e-14	1.56163e-12
0	1.58947e-08	1.21169e-10	5.64901e-09	4.83254e-09	1.51145e-13	6.88704e-08
0	9.99363e-07	1.18245e-08	3.18041e-09	4.38006e-06	3.09196e-09	5.98662e-07
0	1.41625e-06	1.15785e-08	6.92085e-09	6.18005e-06	1.83658e-09	8.80859e-07
0	3.29289e-06	7.75912e-11	1.6386e-05	1.4469e-08	2.19732e-08	4.19043e-08
0	1.94294e-07	6.41094e-10	9.43779e-07	2.70048e-08	5.77793e-13	4.48584e-11
0	3.53747e-06	6.05239e-10	1.75955e-05	7.76816e-09	5.22886e-08	3.122e-08
0	2.37587e-08	2.79569e-10	6.63848e-08	2.20963e-08	5.23772e-10	2.95089e-08
0	6.03199e-08	1.95418e-10	2.14698e-07	5.57623e-08	3.15021e-11	3.09125e-08
0	5.54809e-06	5.0233e-10	2.77037e-05	1.24412e-08	2.36226e-08	2.18781e-10
0	5.95839e-08	8.32617e-11	1.99123e-07	1.94143e-08	3.31526e-09	7.59841e-08
0	3.34512e-06	7.13136e-11	7.96772e-09	2.43041e-07	3.75715e-11	1.64745e-05
0	0.000219227	2.94574e-11	3.53359e-09	2.40612e-07	7.33977e-11	0.00109589
0	1.64575e-07	3.78182e-11	1.60152e-08	8.06537e-07	2.86689e-10	5.71175e-14
0	3.48785e-07	2.99407e-11	1.32226e-08	1.73062e-06	5.91818e-11	2.8748e-16
0	0.201227	4.28564e-07	6.03348e-05	0.999992	0.00027614	0.00580843
0	0.233195	1.55988e-07	1.23004e-05	0.999989	0.0024103	0.163563
0	1.58268e-07	5.46834e-14	1.76562e-12	4.0679e-10	1.62566e-13	7.90933e-07
0	1.03575e-10	1.42806e-11	3.53764e-10	1.75248e-11	4.80954e-15	1.32302e-10
0	2.1701e-09	2.17446e-11	2.56475e-10	1.02915e-08	2.76716e-15	2.808e-10
0	2.54291e-09	2.66766e-19	3.7191e-11	1.23838e-08	1.22175e-12	2.92318e-10
0	2.40782e-09	1.12137e-17	5.25425e-09	4.61946e-09	8.264e-13	2.16458e-09
0	7.5325e-09	6.97122e-17	1.80491e-12	1.77268e-08	6.95559e-12	1.99269e-08
0	1.04211e-09	1.02466e-15	9.33588e-13	4.69096e-09	1.89986e-13	5.18476e-10
0	2.45164e-09	3.70252e-15	5.91492e-13	4.99675e-10	1.78199e-11	1.17401e-08
0	3.55272e-09	3.28113e-14	8.42277e-13	1.94861e-09	7.88427e-13	1.58133e-08
0	2.53787e-09	1.03113e-20	2.29355e-10	1.24509e-08	1.58796e-13	8.91145e-12
0	8.03011e-09	2.61516e-17	1.19229e-09	1.57659e-08	2.32024e-12	2.319e-08
0	2.45164e-09	3.70252e-15	5.91492e-13	4.99675e-10	1.78199e-11	1.17401e-08
0	3.55272e-09	3.28113e-14	8.42277e-13	1.94861e-09	7.88427e-13	1.58133e-08
0	3.37643e-10	4.32684e-14	6.45869e-12	5.98375e-10	3.86069e-13	1.08295e-09
0	6.58212e-09	1.29301e-13	4.79836e-09	2.15207e-08	7.23971e-13	6.59065e-09
0	1.04211e-09	1.02466e-15	9.33588e-13	4.69096e-09	1.89986e-13	5.18476e-10
0	7.93366e-09	4.1927e-14	1.61707e-08	2.23429e-09	3.35569e-12	2.12599e-08
0	5.15023e-09	2.31541e-12	1.85499e-08	1.16574e-09	3.44211e-11	5.99871e-09
0	7.51691e-08	1.42918e-09	1.89047e-08	3.5483e-07	6.79603e-10	2.19935e-12
0	4.6931e-08	2.11429e-10	1.72082e-07	6.09071e-08	1.43012e-09	2.37856e-11
0	1.47926e-08	2.78872e-09	5.38781e-09	6.53024e-08	4.79301e-10	4.64599e-12
0	6.17971e-08	1.14323e-09	1.14251e-08	2.95435e-07	9.80332e-10	2.17781e-12
0	2.10978e-08	1.12747e-09	1.75595e-08	8.58959e-08	8.75146e-10	3.09928e-11
0	9.97314e-08	6.23297e-10	2.48975e-07	2.47828e-07	1.2306e-09	5.36435e-13
0	1.27932e-08	7.18107e-09	2.10467e-08	3.39701e-08	8.4979e-10	9.18549e-10
0	1.93546e-08	1.51891e-09	1.45378e-09	9.32154e-08	5.8164e-10	3.08253e-12
0	0.000485013	8.47599e-11	1.42202e-07	5.01466e-06	6.50811e-11	0.00241991
0	0.00721871	6.65809e-10	6.56322e-08	1.80861e-05	8.02768e-11	0.0360754
0	6.12168e-09	1.11378e-10	9.62194e-15	4.19268e-09	1.34901e-13	2.63042e-08
0	2.39351e-09	2.85646e-14	7.47664e-15	1.10916e-08	1.59865e-15	8.75899e-10
0	9.78442e-10	4.3611e-15	2.91682e-14	4.26735e-09	3.87154e-15	6.24818e-10
0	1.87359e-09	1.08773e-11	4.93543e-12	9.33495e-09	2.568e-16	1.71921e-11
0	1.54021e-09	2.56159e-13	1.88517e-11	7.64621e-09	2.51102e-17	3.57228e-11
0	2.17614e-09	6.84172e-13	4.63905e-11	1.08086e-08	4.22693e-15	2.50143e-11
0	3.98628e-09	2.80949e-12	1.29259e-12	1.9848e-08	3.32178e-17	7.9309e-11
0	1.85548e-08	3.00872e-10	1.35853e-13	4.68698e-09	2.2901e-13	8.7786e-08
0	1.35321e-08	8.32594e-11	2.83272e-10	6.19777e-08	4.2107e-12	5.31214e-09
0	1.3895e-08	6.03713e-11	6.84785e-11	6.56585e-08	1.25949e-11	3.67527e-09
0	8.66063e-08	6.07006e-11	7.75787e-11	2.69637e-07	8.04083e-10	1.62452e-07
0	9.09369e-08	6.07491e-12	8.36191e-13	1.24777e-08	7.04881e-09	4.35151e-07
0	1.13771e-07	9.04218e-12	2.44111e-13	8.99959e-09	1.02179e-09	5.58825e-07
0	4.2597e-07	2.82111e-11	2.0475e-12	1.8273e-06	4.51188e-09	2.98008e-07
0	8.98696e-08	6.08417e-12	4.13492e-13	4.5535e-09	2.08598e-09	4.42702e-07
0	1.25064e-09	2.20818e-11	3.74463e-09	2.17719e-09	3.09236e-10	6.85005e-14
0	9.94772e-08	4.99047e-08	4.76634e-10	2.19309e-07	9.66034e-09	2.18035e-07
0	5.77461e-08	5.47592e-08	1.43942e-09	5.93365e-08	1.43715e-08	1.58824e-07
0	0.999862	1	0.999313	1	0.999999	1
0	0.999862	1	0.999313	1	0.999999	1
0	1.90128e-09	5.474e-10	4.43697e-16	2.76728e-11	8.03457e-12	8.92329e-09
0	1.20625e-09	4.39166e-10	1.24992e-15	4.58064e-14	1.30961e-12	5.59072e-09
0	7.71207e-09	2.30603e-09	5.89087e-13	7.0261e-09	2.87162e-08	5.11399e-10
0	1.86574e-09	2.83333e-09	7.15602e-13	2.37385e-09	2.26815e-09	1.85266e-09
0	0.00643619	3.41029e-09	7.91252e-10	5.14928e-09	7.48556e-10	0.0321809
0	1.48179e-07	1.74572e-11	4.24454e-12	4.34981e-10	3.10038e-12	7.40435e-07
0	4.40487e-08	5.07076e-10	1.04364e-10	3.04676e-09	1.27746e-09	2.15308e-07
0	2.80929e-09	1.56924e-10	1.31727e-13	2.3224e-09	3.19604e-10	1.12474e-08
0	0.00370404	1.85322e-10	3.84991e-10	3.32017e-08	1.57519e-10	0.0185202
0	9.22613e-10	5.48084e-14	1.52332e-15	4.60518e-09	7.69899e-12	1.33353e-13
0	1.39903e-09	1.81444e-11	3.76766e-15	6.96196e-09	4.8497e-12	1.01736e-11
0	6.82008e-10	4.68054e-12	1.23456e-14	2.02962e-09	2.67227e-16	1.37573e-09
0	7.8621e-10	6.22908e-13	4.22409e-14	2.38895e-09	5.51909e-17	1.54144e-09
0	8.2558e-08	2.61897e-09	3.66406e-07	3.17448e-08	3.74659e-09	8.27389e-09
0	8.3933e-08	2.82777e-09	3.66886e-07	4.15471e-08	4.04731e-09	4.35709e-09
0	0.0209026	9.9592e-10	7.3694e-06	1.4852e-06	0.104504	9.67597e-08
0	1.57041e-07	1.14781e-10	7.51955e-07	1.3502e-08	1.35303e-08	6.1021e-09
0	3.00512e-08	1.40494e-12	1.33152e-09	1.15792e-08	4.97138e-12	1.37339e-07
0	1.26512e-08	1.58293e-12	7.0959e-10	1.40723e-09	4.04233e-13	6.11372e-08
0	1.82689e-08	1.21711e-12	6.4502e-10	1.24903e-09	1.2223e-12	8.94481e-08
0	1.62858e-08	1.41825e-10	2.93981e-11	8.06986e-08	1.21616e-11	5.47122e-10
0	3.29755e-09	7.20207e-15	9.39094e-16	1.86359e-10	7.00449e-17	1.63014e-08
0	2.97955e-09	2.09129e-15	4.33699e-16	2.20119e-10	1.91034e-16	1.46776e-08
0	1.70146e-09	3.89342e-15	1.78308e-15	1.98545e-10	4.15476e-17	8.30876e-09
0	1.11808e-09	4.54218e-18	6.99013e-13	2.41695e-09	4.04754e-17	3.17273e-09
0	2.15543e-09	3.99074e-16	1.49276e-14	4.67853e-09	4.51125e-19	6.0986e-09
0	7.84241e-09	1.18704e-13	2.33663e-15	2.3638e-10	1.03113e-17	3.89755e-08
0	1.55622e-08	1.94344e-11	9.188e-10	1.35317e-09	6.48458e-13	7.55188e-08
0	3.70441e-09	4.58979e-11	8.38996e-11	4.92982e-10	5.83899e-14	1.78992e-08
0	2.03946e-09	1.52891e-10	3.71463e-11	4.57191e-09	8.45319e-17	5.43537e-09
0	9.87325e-09	9.02472e-10	1.98032e-10	5.05935e-09	2.97637e-11	4.31767e-08
0	1.8188e-08	1.12942e-10	7.26164e-09	1.39338e-09	4.80922e-13	8.21715e-08
0	2.62933e-07	2.4529e-10	1.65787e-08	1.12929e-08	6.7917e-11	1.28648e-06
0	2.62933e-07	2.4529e-10	1.65787e-08	1.12929e-08	6.7917e-11	1.28648e-06
0	9.87325e-09	9.02472e-10	1.98032e-10	5.05935e-09	2.97637e-11	4.31767e-08
0	1.8188e-08	1.12942e-10	7.26164e-09	1.39338e-09	4.80922e-13	8.21715e-08
0	2.42342e-10	6.2447e-16	2.09625e-13	1.21016e-09	1.33999e-12	1.46115e-17
0	9.48104e-11	1.50201e-15	2.30877e-13	4.72601e-10	1.21827e-12	1.83907e-17
0	4.57466e-10	3.16433e-12	8.06864e-18	2.27759e-09	6.51027e-12	6.5039e-14
0	4.50277e-10	2.37586e-11	4.95941e-17	2.13287e-09	9.47134e-11	4.07977e-14
1	0.999836	0.999201	0.999987	1	0.99999	1
1	0.999836	0.999201	0.999987	1	0.99999	1
1	0.999999	1	0.999996	1	0.999998	1
1	0.999999	1	0.999998	1	0.999998	1
1	0.999998	1	0.999998	1	0.999992	1
1	0.999997	1	0.999998	1	0.999991	0.999998
1	0.999998	0.999999	0.999999	1	0.999994	1
1	0.999998	0.999998	0.999999	1	0.999992	1
1	0.999998	1	0.999999	1	0.999992	1
1	0.999997	0.999998	0.999998	1	0.999988	1
1	4.06745e-05	2.69283e-10	1.42779e-11	1.31498e-08	6.33098e-09	0.000203353
1	0.999997	0.999993	1	1	0.999997	0.999997
1	0.999995	0.999999	0.999996	0.999995	0.999989	0.999995
1	0.999995	1	0.999995	0.999996	0.999988	0.999996
1	0.999995	0.999999	0.999996	0.999995	0.999989	0.999995
1	0.999995	1	0.999995	0.999996	0.999988	0.999996
1	0.999997	0.999993	1	1	0.999997	0.999997
1	0.999991	1	0.999999	1	0.999991	0.999965
1	0.999953	0.999999	0.999995	0.999999	0.999995	0.999775
1	0.997358	0.990571	0.999995	0.999825	0.999881	0.996516
1	0.999953	0.999999	0.999995	0.999999	0.999995	0.999775
1	0.797881	4.70682e-05	0.998366	1	0.999997	0.990996
1	0.999993	1	1	1	0.999995	0.999972
1	0.99999	1	1	1	0.999996	0.999953
1	0.999987	1	0.999993	1	0.999993	0.999949
1	0.999988	1	0.999992	1	0.999992	0.999954
1	0.999988	1	0.999992	1	0.999992	0.999954
1	0.999997	0.999999	0.99999	1	0.999999	0.999999
1	0.999996	0.999998	0.999982	1	0.999999	0.999999
1	0.999993	0.999967	0.999998	1	0.999999	1
1	0.99997	0.999992	0.999865	0.999999	0.999999	0.999996
1	0.999735	0.998693	0.999993	0.999997	0.999998	0.999995
1	0.999997	1	0.999989	1	0.999999	0.999997
1	0.999989	0.99995	0.999997	1	0.999999	1
1	0.999989	0.99995	0.999997	1	0.999999	1
1	0.999989	0.99995	0.999997	1	0.999999	1
1	0.999975	0.999997	0.999996	0.999902	0.999987	0.999993
1	0.999981	0.999996	0.999998	0.999953	0.99999	0.99997
1	0.999997	1	0.999997	1	0.999992	0.999997
1	0.999984	0.999999	0.999988	0.999941	0.999994	0.999996
1	0.999744	0.999997	0.999988	0.998744	0.999996	0.999993
1	0.999762	0.999999	0.999979	0.998841	0.999996	0.999996
1	0.99954	0.999999	0.999976	0.997732	0.999997	0.999996
1	0.999983	1	0.999993	0.99993	0.999996	0.999998
1	0.99999	1	0.999992	0.999965	0.999997	0.999996
1	0.999993	1	0.999994	0.999978	0.999996	0.999999
1	0.999998	1	0.999997	0.999997	0.999997	0.999999
1	0.999648	1	0.999981	0.998261	0.999996	0.999999
1	0.999993	1	0.999993	0.999977	0.999997	0.999999
1	0.999983	1	0.999993	0.99993	0.999996	0.999998
1	0.999858	1	0.999983	0.999315	0.999995	0.999999
1	0.999999	0.999999	0.999998	0.999999	0.999996	0.999999
1	0.999997	1	0.999997	0.999998	0.999994	0.999999
1	0.999822	1	0.999982	0.999134	0.999995	0.999999
1	0.999993	1	0.999994	0.999975	0.999995	0.999999
1	0.999993	1	0.999994	0.999975	0.999995	0.999999
1	0.9998	1	0.999982	0.999022	0.999995	1
1	0.999648	1	0.999981	0.998261	0.999996	0.999999
1	0.9998	1	0.999982	0.999022	0.999995	1
1	0.999993	1	0.999994	0.999978	0.999996	0.999999
1	0.999999	1	0.999999	0.999999	0.999999	1
1	0.999998	1	0.999991	0.999998	0.999999	1
1	0.999981	1	0.999995	0.999999	0.999985	0.999925
1	0.999984	1	0.999996	0.999999	0.999989	0.999936
1	1	1	0.999999	1	0.999999	1
1	1	1	0.999999	1	0.999999	1
1	0.999997	0.999999	0.999991	1	0.999998	1
1	0.903122	0.516061	0.999673	0.999878	0.999997	0.999999
1	0.99992	0.99997	0.999887	0.999748	0.999997	0.999997
1	0.99992	0.99997	0.999887	0.999748	0.999997	0.999997
1	0.999996	0.999997	0.999983	1	1	0.999999
1	0.99998	1	0.999902	1	0.999999	0.999999
1	0.999982	1	0.99991	1	1	1
1	0.99999	1	0.999952	1	0.999999	1
1	0.999998	1	0.999994	1	0.999998	1
1	0.999998	1	0.999998	1	0.999995	0.999997
1	0.999995	0.999999	0.999992	0.999998	0.999998	0.999989
1	0.999995	1	0.999992	0.999999	0.999999	0.999989

## Sheet: test_external
label	ensemble	model_0	model_1	model_2	model_3	model_4
0	2.55924e-07	1.03565e-10	8.8521e-10	1.26335e-06	1.51783e-08	9.72384e-11
0	2.56452e-09	2.7958e-11	1.84265e-11	1.26068e-08	1.25008e-10	4.44157e-11
0	5.64422e-10	2.34498e-09	2.38004e-11	3.04938e-11	3.32712e-11	3.8957e-10
0	4.60539e-09	6.56026e-10	8.44299e-13	7.6243e-09	1.35411e-08	1.2047e-09
0	3.343e-09	6.78418e-10	8.60762e-09	4.96646e-09	2.27042e-15	2.46248e-09
0	0.000707975	2.52515e-09	0.000180725	1.02202e-05	5.89489e-07	0.00334834
0	1.97385e-08	1.05396e-10	7.76089e-12	9.85408e-08	4.39716e-13	3.81757e-11
0	5.11949e-09	2.37731e-10	2.13612e-08	3.75581e-09	2.28289e-10	1.44257e-11
0	1.79762e-09	3.01294e-10	1.40316e-14	6.75587e-09	5.05827e-15	1.93091e-09
0	4.91529e-09	1.39656e-11	1.36981e-08	3.52637e-10	7.28142e-09	3.23038e-09
0	2.7507e-09	1.74754e-10	2.61897e-12	1.05488e-08	7.85392e-11	2.94883e-09
0	1.29334e-10	1.60493e-11	1.76863e-12	1.37226e-10	2.3051e-12	4.89323e-10
0	3.07754e-09	2.07923e-13	8.56176e-13	9.23694e-09	3.096e-09	3.05369e-09
0	7.0014e-09	1.59272e-10	1.88748e-09	3.27604e-08	1.99797e-10	2.34097e-14
0	5.20404e-11	2.78971e-13	5.37978e-17	1.98451e-10	1.70068e-12	5.97715e-11
0	1.3358e-07	7.70727e-11	5.07715e-10	2.12763e-08	5.0618e-14	6.46038e-07
0	2.44834e-09	3.95442e-11	1.95502e-16	9.48174e-09	2.72043e-09	3.16073e-17
0	8.10986e-08	3.39615e-09	3.33655e-07	1.03114e-08	3.56575e-08	2.24731e-08
0	8.10986e-08	3.39615e-09	3.33655e-07	1.03114e-08	3.56575e-08	2.24731e-08
0	1.57526e-09	1.11149e-10	1.05061e-10	1.36083e-11	2.05081e-09	5.59567e-09
0	3.08544e-07	7.64675e-09	3.06533e-08	1.40172e-06	1.25498e-09	1.01441e-07
0	3.59592e-10	1.47132e-10	4.18172e-11	1.59502e-09	8.59861e-13	1.31324e-11
0	1.7329e-08	2.36485e-10	1.19123e-13	6.54955e-08	2.05435e-08	3.69638e-10
0	5.86084e-08	3.32863e-12	9.5087e-11	1.73142e-07	1.1978e-07	2.11225e-11
0	5.44099e-09	4.40192e-10	2.27699e-10	2.23827e-08	3.45753e-13	4.154e-09
0	1.34065e-09	4.7439e-14	1.6442e-15	6.22156e-09	4.80892e-10	7.26594e-13
0	2.23775e-09	2.30584e-10	3.17194e-10	1.06404e-08	5.66989e-13	6.68236e-15
0	6.05153e-09	3.4025e-13	8.61473e-14	1.29008e-10	4.17133e-11	3.00865e-08
0	1.2952e-08	2.40125e-09	2.98502e-08	8.23123e-09	4.41206e-13	2.4277e-08
0	4.85235e-08	1.19539e-10	1.35044e-11	2.42415e-07	5.17574e-11	1.70579e-11
0	2.72578e-09	5.57335e-11	5.6943e-10	1.17602e-08	1.78078e-12	1.24179e-09
0	7.1079e-08	2.30572e-10	7.8558e-08	2.67959e-07	8.49366e-09	1.53901e-10
0	3.83318e-09	5.44495e-10	2.68997e-13	1.7607e-08	1.00783e-09	6.29714e-12
0	7.19786e-10	9.85311e-11	1.43187e-09	1.6797e-09	3.88806e-10	2.53821e-14
0	3.85072e-08	4.78824e-10	1.17505e-11	1.86583e-07	5.46208e-09	8.10951e-14
0	3.56203e-08	1.8748e-10	5.19985e-11	1.77824e-07	3.48021e-11	3.13759e-12
0	1.42652e-09	8.19395e-14	8.6976e-16	7.08344e-09	1.53583e-15	4.90645e-11
0	1.42652e-09	8.19395e-14	8.6976e-16	7.08344e-09	1.53583e-15	4.90645e-11
0	5.65233e-10	1.04652e-10	5.40818e-15	2.27774e-09	4.4377e-10	1.38557e-16
0	8.57564e-10	7.89337e-10	4.17437e-11	2.04329e-10	9.05254e-13	3.25151e-09
0	2.33523e-09	2.87085e-10	2.3899e-15	1.08029e-08	3.58331e-10	2.27825e-10
0	1.14137e-07	1.27555e-10	5.63565e-14	5.69981e-07	5.74847e-10	6.12612e-15
0	1.49743e-10	1.5595e-14	1.87137e-15	7.30057e-10	1.86344e-11	8.72599e-15
0	2.00957e-10	1.88975e-10	1.69507e-14	3.22017e-11	1.9373e-14	7.83573e-10
0	8.54534e-09	7.89377e-11	7.97841e-09	1.55145e-08	6.50578e-12	1.91483e-08
0	1.52723e-08	1.35574e-09	1.27744e-08	3.81902e-08	1.22103e-08	1.1831e-08
0	1.46554e-08	2.48431e-11	1.52924e-10	3.85868e-08	3.45022e-08	9.9987e-12
0	4.79829e-08	1.04589e-08	2.25181e-07	7.43729e-10	3.52715e-09	3.53941e-12
0	5.98575e-09	3.04829e-11	5.11665e-10	2.63867e-10	2.11465e-16	2.91227e-08
0	2.04412e-06	1.18691e-09	1.00628e-05	2.62434e-08	1.2913e-07	1.29735e-09
0	1.53284e-08	6.76688e-13	3.54659e-14	7.66278e-08	5.06547e-16	1.35621e-11
0	2.16034e-06	2.04552e-08	7.78134e-06	8.49565e-08	1.74069e-06	1.17424e-06
0	1.61699e-10	2.48729e-14	2.84272e-16	8.06542e-10	4.08827e-16	1.92564e-12
0	1.48545e-09	2.8902e-11	6.95353e-11	7.27623e-09	1.78637e-11	3.47454e-11
0	5.7796e-06	2.07923e-09	1.62537e-06	2.72259e-05	6.16897e-10	4.40806e-08
0	1.53022e-07	1.0505e-10	6.4046e-09	5.49066e-07	1.18834e-12	2.0953e-07
0	5.97252e-06	1.5652e-09	2.58199e-05	3.22357e-07	1.18178e-06	2.53697e-06
0	1.32415e-09	7.45946e-11	4.01986e-09	2.44733e-09	6.03787e-11	1.85751e-11
0	8.05015e-11	8.47932e-11	2.79111e-13	1.2867e-11	1.20297e-12	3.03365e-10
0	1.52936e-07	4.86402e-10	5.19548e-15	2.62068e-07	3.94012e-13	5.02125e-07
0	6.76395e-07	1.24234e-10	1.22041e-09	5.20991e-10	5.3972e-08	3.32614e-06
0	1.032e-07	1.98672e-10	3.39649e-10	2.43226e-07	1.15795e-09	2.71077e-07
0	1.56347e-08	3.43398e-11	1.10399e-11	7.80045e-08	2.5098e-11	9.85376e-11
0	6.9131e-08	1.09321e-09	1.78279e-11	3.41761e-07	8.1016e-12	2.77515e-09
0	1.3064e-07	1.07451e-09	5.09416e-09	6.38629e-07	7.73222e-09	6.69322e-10
0	2.02604e-10	3.37166e-12	4.44073e-14	1.00479e-09	1.00234e-13	4.71556e-12
0	7.36578e-09	2.69655e-11	1.64331e-08	3.81203e-09	1.65563e-08	4.99596e-13
0	2.96111e-09	4.00481e-11	1.34752e-08	1.18499e-09	1.10373e-12	1.04258e-10
0	6.5383e-09	2.75016e-11	2.83218e-08	1.29337e-09	3.04879e-09	6.11468e-14
0	5.79696e-09	1.25329e-11	7.71234e-12	3.51425e-10	3.87031e-13	2.86128e-08
0	6.88053e-10	6.71945e-11	1.82963e-09	1.54344e-09	7.05852e-15	3.6623e-16
0	3.42251e-08	1.67262e-11	1.35185e-09	3.67934e-08	2.18834e-12	1.32961e-07
0	4.55995e-07	8.77782e-10	5.23984e-11	2.22398e-06	7.20441e-10	5.43482e-08
0	0.302711	3.78665e-07	0.515971	1.81339e-07	7.76647e-08	0.997581
0	3.19102e-08	1.08146e-10	1.42922e-13	1.58771e-07	6.71501e-10	2.70902e-18
0	1.82696e-08	2.13396e-11	1.84854e-14	1.06087e-08	8.07179e-08	2.45804e-13
0	1.03658e-07	8.75263e-10	1.79586e-09	1.74987e-07	2.02152e-07	1.38478e-07
0	1.10987e-09	8.55824e-14	1.59724e-19	5.54927e-09	5.27908e-17	1.50918e-14
0	2.25344e-09	3.5686e-12	2.5733e-14	1.12287e-08	2.48382e-11	1.00568e-11
0	0.0327332	1.11166e-09	7.93843e-07	6.99435e-07	8.77793e-09	0.163664
0	3.96675e-10	2.7456e-14	1.13014e-15	1.4107e-09	2.59595e-11	5.46685e-10
0	9.94316e-12	1.54157e-15	4.59013e-12	3.12146e-11	1.36587e-14	1.38958e-11
0	1.08757e-07	6.59972e-11	9.37535e-14	1.81243e-09	1.78367e-10	5.41727e-07
0	7.46449e-11	1.33983e-11	2.37617e-12	2.56097e-10	6.98418e-12	9.43686e-11
0	2.64551e-09	6.06589e-11	1.57047e-11	8.99098e-09	1.03205e-10	4.05703e-09
0	2.21164e-05	2.65474e-08	2.44036e-07	1.93048e-07	0.000110118	9.24129e-13
0	2.86469e-06	1.36694e-08	3.25465e-06	9.27299e-08	3.94061e-09	1.09585e-05
0	1.17486e-10	9.10495e-11	1.3251e-10	3.61124e-10	2.72909e-12	1.67306e-14
0	1.06942e-08	1.3178e-10	1.34901e-08	1.97918e-10	1.25984e-13	3.96511e-08
0	5.18661e-11	8.66124e-14	6.69728e-17	2.57185e-10	2.05464e-12	3.68062e-15
0	0.000104932	1.60615e-10	9.24275e-10	1.98168e-08	9.03985e-12	0.000524637
0	2.9389e-09	8.38707e-13	2.18778e-14	1.46694e-08	1.69598e-14	2.42007e-11
0	7.26833e-10	1.51022e-09	6.40098e-18	2.07329e-09	4.92323e-12	4.57299e-11
0	9.10979e-09	1.89967e-11	1.25624e-10	3.92222e-08	5.14996e-16	6.18207e-09
0	3.39021e-07	7.96765e-11	1.62265e-06	4.43286e-08	1.40959e-08	1.39502e-08
0	3.90538e-10	1.35785e-10	3.89747e-12	7.68524e-10	9.74841e-13	1.04351e-09
0	3.35955e-07	2.11977e-10	6.39499e-08	3.0067e-09	1.64481e-10	1.61244e-06
0	2.02007e-08	1.65609e-10	1.25611e-09	9.71917e-09	6.72492e-10	8.91901e-08
0	1.74883e-08	4.03735e-10	1.88997e-15	8.68953e-08	1.42661e-10	1.29923e-14
0	1.30577e-09	1.42995e-09	4.5557e-14	3.37317e-11	1.71694e-11	5.04797e-09
0	1.48457e-08	4.33626e-10	3.93764e-12	2.2522e-09	3.9565e-14	7.15387e-08
0	1.06068e-08	1.16287e-09	4.47432e-09	1.04036e-09	5.36267e-12	4.63509e-08
0	3.31892e-09	1.87072e-09	1.15762e-13	6.24604e-09	4.14951e-09	4.32822e-09
0	2.63466e-10	2.48021e-10	4.52293e-11	9.53174e-10	2.08573e-14	7.08828e-11
0	2.75791e-10	6.77718e-11	1.47747e-14	9.2918e-10	3.71567e-10	1.0421e-11
0	8.61002e-05	3.21497e-09	2.59533e-09	0.000430003	3.39872e-08	4.58239e-07
0	1.74149e-09	1.35563e-10	4.2563e-09	8.9239e-10	1.62248e-09	1.80069e-09
0	4.91044e-07	1.03134e-11	9.17424e-12	3.40996e-08	5.48658e-13	2.4211e-06
0	3.32151e-09	2.46534e-11	1.8204e-13	1.41608e-08	2.42087e-09	1.02925e-12
0	0.000553166	2.03678e-11	7.0358e-06	1.21754e-06	3.13866e-05	0.00272619
0	1.28126e-08	1.35725e-10	3.67296e-09	2.63575e-08	1.42068e-09	3.24759e-08
0	5.80658e-08	3.02018e-10	3.16787e-08	2.20667e-08	1.30615e-11	2.36268e-07
0	4.0847e-09	1.11351e-12	2.59251e-09	1.78291e-08	5.8288e-13	1.43575e-13
0	3.29764e-08	1.92337e-11	2.34712e-08	1.60501e-08	1.07082e-13	1.25341e-07
0	2.72622e-05	6.60756e-09	0.000134122	3.10396e-07	4.85273e-08	1.82347e-06
0	4.36687e-11	4.66309e-12	1.83781e-14	2.11343e-10	2.31842e-12	8.75303e-20
0	0.000231664	1.68848e-10	4.87414e-07	1.4098e-09	2.10096e-08	0.00115781
0	0.195061	7.944e-09	2.51879e-05	2.58959e-07	1.1828e-07	0.975282
0	1.21004e-09	1.64635e-13	1.46497e-13	5.75443e-10	1.42411e-09	4.05031e-09
0	4.36965e-08	2.56258e-10	1.865e-09	2.2044e-09	9.23189e-11	2.14064e-07
0	3.21978e-08	4.71302e-10	2.42259e-13	3.66193e-10	5.17624e-11	1.60099e-07
0	2.43179e-09	4.22065e-13	3.79645e-19	5.7958e-12	1.53614e-18	1.21527e-08
0	5.03687e-10	9.62122e-11	2.2866e-14	2.41934e-09	2.36681e-13	2.62931e-12
0	1.04137e-08	1.04363e-10	3.60689e-12	4.83253e-10	9.03633e-13	5.14762e-08
0	3.90372e-09	1.47068e-10	1.63061e-08	6.07853e-10	1.76021e-11	2.43998e-09
0	4.39084e-09	3.10932e-10	1.05891e-13	1.31154e-09	3.49523e-11	2.02967e-08
0	4.23251e-11	7.00345e-12	2.63685e-14	2.04386e-10	3.49522e-15	2.0588e-13
0	7.20012e-08	2.71068e-11	1.56384e-08	1.31129e-08	3.30455e-07	7.72493e-10
0	9.81582e-09	2.70941e-10	4.32631e-08	5.32199e-09	1.80271e-11	2.05033e-10
0	2.43302e-09	1.00162e-10	5.31374e-15	1.005e-09	1.01689e-08	8.91014e-10
0	2.84642e-09	7.72597e-10	1.36775e-11	1.29599e-08	5.16489e-13	4.85365e-10
0	2.48942e-08	8.40792e-10	4.48367e-08	5.37498e-08	2.50437e-08	1.23853e-17
0	1.44535e-07	1.63179e-10	2.11151e-07	4.31192e-08	4.68243e-07	1.96596e-13
0	4.90673e-07	2.69933e-10	7.67014e-11	5.84122e-09	2.25143e-06	1.95744e-07
0	2.38025e-08	7.90155e-11	4.66357e-08	4.63031e-10	1.67525e-08	5.50821e-08
0	7.2357e-09	2.91902e-11	1.34253e-08	1.99378e-08	4.37724e-10	2.34845e-09
0	9.89357e-08	6.19926e-10	1.56926e-08	4.68301e-07	1.20552e-09	8.85995e-09
1	0.999864	0.999964	0.999556	0.999958	0.999999	0.999842
1	0.999999	1	0.999999	1	0.999999	0.999998
1	1	1	0.999999	1	1	1
1	0.926548	1	0.99332	1	1	0.639421
1	0.784151	0.00177104	0.918994	1	0.999992	0.999998
1	0.999993	1	0.999965	1	1	0.999999
1	0.602491	0.999992	0.0108176	0.993673	0.999998	0.00797521
1	0.936262	1	0.694385	0.999986	0.999998	0.986941
1	0.999995	1	0.999995	1	0.999981	0.999997
1	0.999959	0.999997	0.99999	0.999985	0.999998	0.999822
1	0.999746	0.999996	0.999885	0.999984	0.999181	0.999685
1	0.836949	0.999999	0.992288	0.196282	0.999984	0.996194
1	0.999999	1	1	1	0.999997	0.999999
1	0.999999	1	1	1	0.999997	0.999999
1	0.999983	1	0.999917	1	1	0.999997
1	0.999948	1	0.999741	1	0.999998	0.999999
1	0.999983	1	0.999917	1	1	0.999997
1	0.999955	1	0.999775	1	1	0.999998
1	0.999994	1	0.999988	0.999994	0.999998	0.99999
1	0.383397	0.013062	0.9005	3.61462e-06	0.999995	0.00342577
1	0.999999	1	0.999995	1	1	1
1	0.999962	0.999998	0.999989	0.999957	0.999987	0.99988
1	0.999995	1	0.999991	0.999993	1	0.999993
1	0.999986	1	1	1	0.999991	0.999939
1	0.999962	1	1	1	1	0.999813
1	0.999996	0.999999	0.999993	1	0.999991	0.999999
1	0.99997	1	0.999998	1	0.999997	0.999857
1	0.999338	0.999968	0.996755	1	0.999995	0.99997
1	0.999999	1	1	1	0.999998	0.999998
1	0.98221	1	0.999995	0.952754	0.999998	0.958301
1	0.999999	1	0.999996	1	0.999999	1
1	0.98221	1	0.999995	0.952754	0.999998	0.958301
1	0.999995	1	0.999991	0.999993	1	0.999993
1	0.999988	0.999998	0.999996	1	0.999979	0.999969
1	0.999998	1	1	0.999998	1	0.999994
