# Supplementary material for: AI-based detection and classification of anomalous aortic origin of coronary arteries using coronary CT angiography images
Source: Nat Commun. 2025 Apr 1;16:3095. doi: 10.1038/s41467-025-58362-9 (PMC11961624; doi:10.1038/s41467-025-58362-9)
Supplement: Supplementary file 4 — Source Data [file 41467_2025_58362_MOESM4_ESM.zip › SourceData/supplementary/SupplementaryTable9.xlsx]

## Sheet: test_internal
label	ensemble	model_0	model_1	model_2	model_3	model_4
0	5.01053e-06	4.95819e-07	1.67255e-05	3.85997e-12	4.74012e-07	7.35734e-06
0	5.01053e-06	4.95819e-07	1.67255e-05	3.85997e-12	4.74012e-07	7.35734e-06
0	1.03969e-05	1.49072e-05	1.07023e-05	1.84484e-10	1.87177e-06	2.45031e-05
0	5.0195e-05	2.72302e-09	0.000249437	6.7314e-09	7.89588e-07	7.39141e-07
0	2.39921e-07	1.57309e-08	1.13046e-06	3.84195e-08	2.85774e-12	1.49907e-08
0	0.000185336	1.82578e-05	0.000829771	8.25413e-09	1.5164e-11	7.86413e-05
0	7.40575e-07	3.08701e-09	1.04854e-07	1.62306e-08	1.3557e-07	3.44314e-06
0	1.16053e-05	1.32447e-11	5.79164e-05	4.3238e-08	1.80689e-09	6.50946e-08
0	3.78796e-06	8.63961e-09	6.69394e-06	1.49877e-08	3.33428e-07	1.18888e-05
0	2.19903e-05	1.63866e-05	8.23335e-05	4.93961e-09	2.72801e-06	8.49839e-06
0	2.20231e-05	1.63939e-05	8.24775e-05	4.93805e-09	2.73082e-06	8.50808e-06
0	1.37329e-05	3.25603e-09	4.30549e-08	9.10379e-10	1.21847e-07	6.84952e-05
0	0.000485792	3.98682e-05	0.00216161	2.91938e-08	4.96414e-07	0.000226952
0	1.51096e-06	2.8119e-09	3.97806e-06	8.04226e-09	3.28798e-07	3.2371e-06
0	3.03397e-05	5.11488e-09	2.81182e-08	4.56605e-09	2.46486e-08	0.000151636
0	8.16345e-06	5.38162e-09	4.93958e-06	1.05481e-08	6.15012e-08	3.58002e-05
0	2.73912e-05	2.32561e-08	1.42784e-08	8.03715e-09	3.31224e-09	0.000136907
0	2.7426e-05	2.3343e-08	1.44027e-08	8.0368e-09	3.32596e-09	0.000137081
0	2.4177e-07	1.58624e-08	1.13933e-06	3.84902e-08	2.88068e-12	1.51676e-08
0	6.58111e-06	6.02853e-07	2.98351e-05	2.39532e-08	1.2861e-07	2.31503e-06
0	2.37812e-05	1.50024e-09	0.000117876	4.96458e-09	9.83946e-07	3.96139e-08
0	1.89879e-05	2.85589e-08	8.7091e-10	5.74736e-09	1.77807e-07	9.47265e-05
0	6.54547e-06	6.01629e-07	2.96648e-05	2.39701e-08	1.28387e-07	2.30858e-06
0	1.69111e-05	4.70057e-10	5.22479e-05	6.72577e-09	4.52393e-08	3.22553e-05
0	2.78057e-06	2.64637e-07	3.48605e-07	7.03049e-10	1.63607e-07	1.31253e-05
0	1.14796e-05	2.34579e-07	6.18759e-06	5.78814e-09	2.04711e-07	5.07651e-05
0	4.53099e-06	4.70418e-07	6.92305e-06	1.55938e-08	1.76507e-07	1.50694e-05
0	5.77234e-06	1.47139e-06	8.32997e-06	1.08949e-08	3.14273e-07	1.87352e-05
0	5.05872e-06	1.36816e-06	7.52455e-06	1.60727e-08	3.5296e-07	1.60319e-05
0	7.33664e-06	4.98476e-07	2.45425e-06	8.9772e-10	2.38692e-11	3.37295e-05
0	0.000243723	0.000155336	4.33507e-05	8.46205e-07	4.61981e-13	0.00101908
0	0.000645821	2.71902e-07	0.00322366	6.50912e-09	5.02046e-07	4.66696e-06
0	4.78642e-05	1.44416e-05	0.000214963	5.01242e-09	5.78367e-07	9.33331e-06
0	0.000277063	1.35571e-06	0.00138041	6.98468e-09	1.46597e-08	3.53005e-06
0	4.15841e-05	5.27151e-08	0.00020687	3.94132e-09	3.10002e-07	6.83513e-07
0	0.000648153	2.71789e-07	0.00323532	6.50711e-09	5.02877e-07	4.66625e-06
0	0.000262836	1.69956e-07	0.00129465	3.78139e-09	1.80612e-10	1.93544e-05
0	1.86159e-05	6.59615e-08	8.91038e-05	3.48068e-09	2.00717e-06	1.89895e-06
0	0.000147202	4.34731e-08	0.000734259	1.95848e-09	9.68963e-08	1.60776e-06
0	0.000101875	5.29498e-08	0.000507828	3.64336e-09	1.11475e-07	1.3806e-06
0	0.000417644	5.912e-08	0.00208676	2.25787e-09	2.55509e-09	1.39845e-06
0	0.00017063	2.26312e-07	0.000847448	3.97074e-09	1.24296e-06	4.23101e-06
0	0.00085168	5.41582e-08	0.00423512	1.10456e-08	4.31329e-07	2.27813e-05
0	4.73908e-05	4.70765e-07	0.000232909	9.41501e-09	2.44498e-08	3.54074e-06
0	2.87912e-05	7.83764e-07	0.000139965	2.50186e-09	4.3533e-09	3.20067e-06
0	0.00019285	2.55947e-07	0.000960888	2.24864e-09	4.38229e-09	3.09745e-06
0	0.000109381	2.24489e-07	0.000538545	2.00979e-09	1.05357e-06	7.07893e-06
0	0.000137118	1.64176e-07	0.000678129	2.01137e-09	7.44828e-10	7.29197e-06
0	0.00221534	3.8267e-09	0.0110735	1.8159e-08	2.93589e-06	2.52768e-07
0	6.48227e-05	4.15014e-08	0.000320777	1.76493e-09	2.20155e-07	3.07341e-06
0	0.000329159	1.11525e-06	0.00163721	1.06754e-08	2.38872e-06	5.07349e-06
0	0.000852539	5.38807e-08	0.00423932	1.10776e-08	4.29923e-07	2.28864e-05
0	0.000170357	2.26375e-07	0.00084608	3.97005e-09	1.24333e-06	4.23013e-06
0	0.000328555	1.11368e-06	0.00163421	1.06754e-08	2.38038e-06	5.063e-06
0	1.71547e-06	3.8493e-06	1.09466e-09	9.7637e-10	4.9194e-07	4.23404e-06
0	1.24909e-08	3.76346e-08	1.83531e-12	2.28715e-08	1.43228e-14	1.94673e-09
0	2.25067e-06	4.17605e-07	8.6572e-09	3.02535e-08	4.72252e-12	1.07968e-05
0	1.1814e-05	4.74338e-07	3.30923e-08	1.00162e-08	2.97152e-14	5.85524e-05
0	6.59242e-07	2.49921e-06	1.35987e-11	1.05165e-08	3.55145e-07	4.31322e-07
0	1.03825e-05	1.52698e-06	2.85058e-13	5.07746e-09	1.05112e-08	5.03702e-05
0	1.13445e-05	3.74026e-06	1.49383e-06	1.17773e-08	4.13347e-08	5.14354e-05
0	5.83342e-06	1.1591e-06	2.93006e-07	6.61965e-09	2.26229e-09	2.77061e-05
0	1.13445e-05	3.74026e-06	1.49383e-06	1.17773e-08	4.13347e-08	5.14354e-05
0	6.43209e-06	9.92723e-07	2.03043e-06	1.70091e-09	2.4195e-12	2.91356e-05
0	7.51432e-07	3.65904e-06	7.91207e-08	1.2902e-08	7.12754e-11	6.01971e-09
0	6.59451e-08	3.27137e-07	2.19805e-13	1.56362e-09	1.10501e-15	1.02449e-09
0	8.15625e-06	7.58835e-07	4.45902e-08	8.52324e-09	4.07111e-13	3.99693e-05
0	3.95986e-07	1.96856e-06	1.14758e-13	9.60237e-09	2.25233e-13	1.77067e-09
0	1.80544e-06	7.91962e-07	1.28944e-08	1.22387e-08	2.30838e-10	8.20989e-06
0	7.82111e-08	3.07368e-07	2.10397e-11	3.44977e-09	1.69334e-10	8.00469e-08
0	3.34053e-06	5.77694e-06	5.01039e-07	1.83434e-08	1.85529e-10	1.04061e-05
0	1.75824e-06	6.31417e-07	7.10391e-08	1.49339e-08	7.21e-08	8.00171e-06
0	4.03943e-07	5.51653e-07	1.30137e-10	1.33428e-08	7.1942e-14	1.45459e-06
0	5.89488e-07	2.14095e-06	1.656e-08	1.24483e-08	3.43582e-12	7.77484e-07
0	1.09984e-05	1.24931e-06	5.96247e-15	1.23573e-09	1.12647e-19	5.37415e-05
0	1.63915e-06	1.41656e-06	3.52996e-07	1.04104e-08	6.89709e-11	6.41572e-06
0	6.51621e-06	3.1788e-06	8.7679e-07	7.14636e-09	3.66698e-08	2.84816e-05
0	7.93522e-06	1.76218e-06	1.84678e-10	3.22456e-10	2.22502e-14	3.79134e-05
0	2.45027e-07	7.22342e-07	1.76661e-07	1.49491e-08	2.7171e-12	3.11179e-07
0	4.95874e-06	1.85687e-05	1.0007e-12	2.82997e-08	4.26649e-11	6.19669e-06
0	3.40973e-07	1.67771e-06	6.76077e-12	3.34105e-10	1.39971e-15	2.68177e-08
0	1.82206e-06	5.15075e-07	2.07533e-07	2.0155e-08	8.28581e-10	8.3667e-06
0	3.97763e-06	4.02003e-06	3.42963e-06	1.13562e-08	1.12343e-08	1.24159e-05
0	1.9518e-06	9.32121e-06	1.37778e-08	3.19328e-08	5.49767e-13	3.92095e-07
0	3.31539e-06	3.88995e-06	1.05366e-08	7.25707e-09	2.21518e-08	1.26471e-05
0	4.35551e-07	1.87741e-06	2.9463e-17	4.02283e-09	2.72918e-12	2.96319e-07
0	1.6871e-07	3.8628e-07	3.5533e-15	1.83668e-08	2.52685e-12	4.38899e-07
0	3.97763e-06	4.02003e-06	3.42963e-06	1.13562e-08	1.12343e-08	1.24159e-05
0	2.31023e-06	8.29615e-06	1.96375e-14	2.06479e-08	1.52373e-06	1.71063e-06
0	2.45944e-08	1.14512e-07	8.52596e-15	3.49021e-09	1.13975e-18	4.96977e-09
0	8.53278e-08	4.13658e-07	2.79086e-16	9.35404e-09	7.61291e-16	3.62721e-09
0	2.66318e-06	3.44532e-07	2.56432e-08	1.38824e-08	8.47895e-11	1.29318e-05
0	3.16621e-06	1.98378e-06	7.02431e-08	8.07368e-09	5.41432e-10	1.37684e-05
0	1.36034e-05	2.67958e-06	1.36387e-05	1.14812e-08	9.28283e-07	5.0759e-05
0	2.31492e-05	7.03382e-06	4.77806e-05	5.68737e-08	2.3808e-06	5.84937e-05
0	1.36034e-05	2.67958e-06	1.36387e-05	1.14812e-08	9.28283e-07	5.0759e-05
0	8.31773e-06	3.34123e-06	1.12183e-05	1.45723e-08	4.13708e-07	2.66009e-05
0	1.71844e-05	2.40516e-05	2.13559e-05	3.11025e-08	2.90368e-06	3.758e-05
0	1.53549e-05	3.15926e-05	1.40671e-05	6.08056e-08	8.50472e-07	3.02033e-05
0	1.35791e-05	2.05048e-05	6.64189e-06	4.96841e-08	1.761e-06	3.89383e-05
0	2.12494e-05	3.60544e-06	1.21496e-05	1.09182e-07	7.86993e-07	8.95957e-05
0	0.00113711	0.00225428	2.94251e-05	4.10894e-08	3.36847e-06	0.00339842
0	0.000106712	0.000136535	6.80575e-06	1.79625e-08	3.49104e-06	0.000386713
0	9.17449e-05	8.98038e-05	6.07011e-06	6.00496e-08	4.39063e-06	0.0003584
0	5.20151e-06	1.45672e-06	1.12698e-05	1.29813e-08	7.4405e-07	1.2524e-05
0	2.51352e-05	3.81154e-06	1.34659e-05	1.35858e-08	1.33235e-06	0.000107053
0	2.15203e-05	2.66316e-06	2.57558e-05	1.09981e-07	5.56472e-06	7.35079e-05
0	0.000144399	8.89034e-05	0.000432314	2.6093e-08	4.1827e-06	0.000196568
0	5.1715e-05	1.86297e-05	8.0398e-06	4.32992e-07	7.60181e-06	0.000223871
0	9.57254e-05	0.000189632	6.89591e-06	2.72191e-08	7.66276e-06	0.000274409
0	2.64947e-05	4.0253e-05	6.55223e-06	2.91542e-08	2.76488e-06	8.28742e-05
0	2.40766e-05	1.91661e-05	3.30446e-05	5.82733e-08	9.06564e-07	6.72075e-05
0	8.40868e-05	7.08434e-05	0.000149737	1.55329e-08	2.69091e-06	0.000197148
0	7.05799e-05	4.15848e-05	5.80555e-06	4.76871e-08	3.68665e-06	0.000301775
0	2.39132e-05	1.80123e-05	5.36578e-05	5.34156e-08	1.52203e-06	4.63203e-05
0	0.000240938	0.000688103	0.00015286	5.55668e-09	2.58625e-06	0.000361133
0	5.28667e-05	0.000140727	7.53397e-06	1.98014e-06	2.96504e-06	0.000111128
0	2.58829e-05	2.27789e-05	5.88651e-05	2.87754e-08	3.20192e-06	4.45397e-05
0	2.3971e-05	5.05302e-06	6.37073e-05	2.43726e-08	5.10249e-05	4.53896e-08
0	0.00012827	9.72313e-06	0.000519669	2.74422e-08	0.000111828	1.03591e-07
0	6.20682e-06	2.63464e-07	2.72334e-05	3.91973e-08	1.21157e-06	2.28651e-06
0	8.56681e-06	1.85838e-07	3.92107e-05	6.41561e-08	1.40852e-06	1.96484e-06
0	1.91902e-05	4.88989e-05	1.10097e-05	1.21631e-08	2.44326e-10	3.60298e-05
0	1.09876e-05	2.58422e-05	9.51147e-06	1.6122e-08	2.83019e-10	1.95678e-05
0	1.35124e-05	2.80198e-06	2.79775e-05	1.23216e-08	2.1256e-07	3.65578e-05
0	1.09876e-05	2.58422e-05	9.51147e-06	1.6122e-08	2.83019e-10	1.95678e-05
0	1.91902e-05	4.88989e-05	1.10097e-05	1.21631e-08	2.44326e-10	3.60298e-05
0	1.35124e-05	2.80198e-06	2.79775e-05	1.23216e-08	2.1256e-07	3.65578e-05
0	0.000147461	1.09658e-05	1.94236e-05	3.25477e-08	2.7359e-09	0.00070688
0	2.59129e-05	3.85017e-05	2.52494e-05	5.92052e-09	7.05789e-14	6.58075e-05
0	0.000198804	2.26602e-05	0.00014715	2.33315e-08	6.63556e-07	0.000823525
0	0.000241715	7.44362e-06	0.00106029	5.02814e-07	3.81992e-06	0.000136521
0	0.000350823	4.29315e-05	0.000422479	6.58693e-08	5.80172e-07	0.00128806
0	0.00293662	1.40559e-05	0.0145873	9.6677e-08	1.3933e-06	8.02787e-05
0	7.96904e-08	4.51273e-09	1.44696e-09	1.15585e-08	3.72145e-07	8.78905e-09
0	7.2906e-08	2.71603e-09	2.20454e-09	1.05345e-08	3.38634e-07	1.04416e-08
0	1.69882e-05	5.59323e-05	9.10231e-08	1.49679e-07	2.07538e-06	2.66924e-05
0	1.44035e-05	3.86142e-05	3.3678e-08	1.10241e-07	1.18436e-06	3.20752e-05
0	0.000949367	0.000107318	1.87115e-05	0.000104381	0.00401508	0.000501349
0	0.00780473	0.000312035	0.000232236	0.0217982	0.0135685	0.00311265
0	0.0699503	0.00280202	0.000463996	0.0287977	0.315629	0.00205877
0	0.00418757	0.000710113	2.63458e-05	1.42077e-05	0.00333898	0.0168482
0	0.000433645	7.97238e-05	2.30064e-05	3.96019e-05	0.00149979	0.000526108
0	0.0017655	9.5555e-05	3.88093e-05	6.42715e-05	0.00804057	0.000588319
0	2.17273e-05	6.44141e-06	9.42e-05	5.98103e-08	1.32932e-06	6.60619e-06
0	3.2602e-05	3.09895e-05	8.79752e-05	4.2854e-08	9.42896e-07	4.30594e-05
0	2.37732e-05	5.41986e-05	5.15298e-05	9.77954e-08	4.18697e-07	1.2621e-05
0	0.0419646	0.000700995	0.0249974	0.180399	0.0033363	0.000388918
0	0.204661	0.000566686	0.0568584	0.962997	0.00230262	0.000582482
0	1.30339e-06	8.84197e-07	9.61167e-07	9.74334e-08	2.50832e-07	4.3233e-06
0	1.65944e-06	8.50556e-07	3.01379e-06	6.5253e-08	2.28678e-07	4.13892e-06
0	1.15544e-06	7.45407e-07	4.07806e-07	6.79691e-08	1.01845e-07	4.45416e-06
0	1.15544e-06	7.45407e-07	4.07806e-07	6.79691e-08	1.01845e-07	4.45416e-06
0	1.35141e-05	1.62714e-07	4.2671e-06	2.16519e-08	1.96889e-07	6.29221e-05
0	3.20399e-06	3.13735e-07	8.99253e-06	3.91488e-08	4.29397e-07	6.24516e-06
0	5.01213e-06	3.75001e-09	8.82264e-06	1.00841e-07	3.04801e-07	1.58286e-05
0	3.26364e-06	1.12751e-06	9.38984e-06	6.9916e-08	2.99967e-07	5.43099e-06
0	9.3126e-06	4.53601e-08	9.23799e-07	4.11816e-08	9.94784e-08	4.54532e-05
0	6.24789e-06	5.96037e-08	4.00626e-06	4.39796e-08	1.22988e-07	2.70066e-05
0	1.08107e-05	1.36724e-07	4.86432e-06	4.24882e-08	1.60186e-07	4.88498e-05
0	5.01213e-06	3.75001e-09	8.82264e-06	1.00841e-07	3.04801e-07	1.58286e-05
0	4.37405e-06	5.64152e-07	1.23072e-05	1.04382e-07	1.23883e-06	7.65572e-06
0	3.26364e-06	1.12751e-06	9.38984e-06	6.9916e-08	2.99967e-07	5.43099e-06
0	6.24789e-06	5.96037e-08	4.00626e-06	4.39796e-08	1.22988e-07	2.70066e-05
0	1.50411e-05	1.35077e-06	2.64653e-07	1.78742e-08	2.53828e-09	7.35697e-05
0	2.7865e-05	3.66121e-05	1.59938e-07	4.29036e-09	2.30227e-09	0.000102546
0	1.80728e-05	5.16924e-05	3.92337e-07	9.49595e-09	3.2017e-10	3.82693e-05
0	2.0845e-05	6.13836e-05	1.38402e-06	1.01544e-08	7.33709e-08	4.13738e-05
0	1.9672e-06	2.76343e-06	2.58597e-08	1.79317e-09	3.25667e-07	6.71923e-06
0	1.70915e-05	4.87434e-05	9.01558e-07	1.18084e-08	1.9122e-09	3.57987e-05
0	1.89303e-05	1.81855e-06	3.18732e-08	9.0502e-12	2.43244e-10	9.2801e-05
0	2.50475e-05	5.64916e-05	2.72001e-07	2.73695e-10	5.41465e-12	6.84738e-05
0	5.28314e-06	3.67199e-06	3.29143e-09	1.93341e-10	7.1476e-07	2.20255e-05
0	2.99608e-06	8.74111e-06	1.3245e-09	4.80588e-10	4.89447e-07	5.74805e-06
0	5.28314e-06	3.67199e-06	3.29143e-09	1.93341e-10	7.1476e-07	2.20255e-05
0	3.9649e-06	8.18923e-06	5.26656e-09	2.9102e-10	5.88604e-07	1.10411e-05
0	3.13354e-06	6.32537e-06	8.76715e-09	9.85048e-10	7.81285e-07	8.55129e-06
0	7.35083e-06	8.50759e-08	3.5613e-05	1.05932e-08	4.89548e-07	5.55996e-07
0	7.35083e-06	8.50759e-08	3.5613e-05	1.05932e-08	4.89548e-07	5.55996e-07
0	8.76168e-06	2.65964e-09	2.12379e-05	8.75888e-09	3.88384e-10	2.25587e-05
0	3.03544e-06	1.10447e-09	5.88239e-06	3.13315e-09	3.21786e-08	9.25842e-06
0	2.85816e-06	1.04816e-05	2.91952e-06	1.39318e-08	7.5711e-07	1.187e-07
0	2.85816e-06	1.04816e-05	2.91952e-06	1.39318e-08	7.5711e-07	1.187e-07
0	2.86953e-06	1.68109e-06	1.23025e-05	1.23699e-08	3.39904e-07	1.17902e-08
0	7.18043e-06	4.60529e-07	1.13161e-05	2.2428e-09	2.95305e-07	2.38279e-05
0	1.14899e-07	9.76867e-08	6.9484e-11	2.25096e-09	2.49562e-07	2.24927e-07
0	3.13735e-07	1.33993e-07	1.88411e-10	1.82033e-09	2.69321e-07	1.16335e-06
0	3.62324e-07	8.43523e-07	8.32457e-12	3.80372e-09	3.60796e-07	6.03491e-07
0	4.18258e-07	1.93391e-06	2.32035e-12	1.96089e-09	1.37335e-07	1.80814e-08
0	1.72027e-05	6.2521e-05	1.07136e-07	5.23321e-07	3.59544e-08	2.28263e-05
0	6.88688e-05	6.46979e-05	1.06456e-06	8.80019e-07	2.24901e-07	0.000277477
0	8.95051e-05	1.93209e-05	1.35532e-10	3.06734e-07	1.87056e-06	0.000426027
0	8.95051e-05	1.93209e-05	1.35532e-10	3.06734e-07	1.87056e-06	0.000426027
0	5.12229e-05	6.02386e-05	7.62251e-06	1.93767e-06	1.47788e-06	0.000184838
0	6.88688e-05	6.46979e-05	1.06456e-06	8.80019e-07	2.24901e-07	0.000277477
0	5.12229e-05	6.02386e-05	7.62251e-06	1.93767e-06	1.47788e-06	0.000184838
0	8.06083e-06	5.03678e-08	3.52841e-05	2.00161e-08	9.76286e-07	3.97342e-06
0	1.04028e-05	1.42159e-07	3.2754e-05	1.74982e-08	7.3891e-06	1.17112e-05
0	2.33599e-05	1.05002e-05	3.63592e-05	3.84439e-08	4.96691e-07	6.94049e-05
0	7.71752e-06	3.763e-06	2.75833e-05	3.50877e-08	3.42568e-07	6.86361e-06
0	3.0128e-06	3.88516e-07	1.39301e-05	2.66663e-08	7.28072e-11	7.18655e-07
0	4.59779e-07	2.45052e-07	1.96543e-07	3.9132e-08	5.73915e-11	1.81811e-06
0	8.51692e-07	3.50347e-07	7.98069e-07	2.8616e-08	1.70071e-13	3.08143e-06
0	2.57499e-06	1.0413e-05	2.88757e-07	1.90682e-08	3.94848e-09	2.15011e-06
0	2.8839e-07	2.94041e-07	5.75437e-08	4.48613e-08	1.46224e-13	1.0455e-06
0	3.07208e-06	8.09226e-06	6.48391e-07	7.51663e-09	8.2087e-11	6.61213e-06
0	7.70482e-07	3.73105e-07	1.33283e-06	2.75505e-08	1.98882e-13	2.11892e-06
0	2.91951e-06	4.96198e-07	1.301e-05	3.4164e-08	1.96705e-11	1.05713e-06
0	7.37802e-06	4.793e-07	3.50799e-05	4.43032e-08	8.06555e-10	1.28576e-06
0	1.16797e-05	9.25624e-07	1.30712e-09	2.00917e-08	2.98911e-10	5.74509e-05
0	5.54552e-06	4.66844e-07	2.89711e-11	1.05532e-08	8.22874e-12	2.72502e-05
0	0.00017536	1.51106e-05	4.93369e-05	0.000557161	0.000255112	7.69773e-08
0	4.40754e-05	1.88209e-05	4.90043e-05	4.32311e-05	0.000109272	4.91964e-08
0	0.000373328	1.2618e-05	2.09963e-05	0.0016341	0.00019893	1.2672e-09
0	0.000851544	0.0014728	2.05768e-05	2.67396e-06	0.000492906	0.00226876
0	0.000851544	0.0014728	2.05768e-05	2.67396e-06	0.000492906	0.00226876
0	4.2767e-05	5.13359e-05	1.90511e-07	2.42113e-08	1.73502e-08	0.000162267
0	5.37635e-06	3.91797e-06	8.99575e-06	4.68982e-06	4.75579e-07	8.80261e-06
0	1.22999e-05	1.05032e-05	3.43269e-05	8.11153e-06	2.7268e-08	8.53055e-06
0	5.37635e-06	3.91797e-06	8.99575e-06	4.68982e-06	4.75579e-07	8.80261e-06
0	4.82799e-07	2.34135e-08	2.36216e-06	4.26643e-09	4.15727e-09	1.99923e-08
0	7.7676e-09	1.0373e-10	1.98732e-12	5.08872e-09	2.98893e-08	3.75427e-09
0	7.89019e-10	1.23173e-09	7.80713e-13	2.18178e-09	2.66224e-10	2.64581e-10
0	2.47764e-09	1.87957e-10	6.81954e-16	4.95066e-09	5.88187e-09	1.36771e-09
0	3.35507e-09	4.80898e-09	2.58831e-16	5.26992e-09	1.52337e-13	6.69628e-09
0	5.75147e-07	1.63224e-07	8.07657e-14	4.3221e-09	1.16256e-10	2.70807e-06
0	4.62651e-09	1.6595e-10	9.8727e-13	2.99538e-09	1.927e-08	7.00222e-10
0	7.86117e-08	8.25814e-09	9.62757e-09	7.79575e-09	2.51823e-07	1.15554e-07
0	2.09731e-07	1.16954e-08	1.00389e-06	5.22865e-09	1.29717e-09	2.65405e-08
0	8.44325e-08	9.59544e-10	3.76722e-11	5.39788e-09	1.09746e-08	4.04793e-07
0	8.11605e-06	3.44462e-06	2.97341e-05	4.602e-08	1.21714e-06	6.13839e-06
0	1.18441e-05	2.45742e-05	2.25404e-05	4.3132e-08	2.06331e-06	9.99966e-06
0	0.00233912	2.35595e-08	0.0116903	8.52649e-10	1.8511e-06	3.43499e-06
0	0.00233912	2.35595e-08	0.0116903	8.52649e-10	1.8511e-06	3.43499e-06
0	0.00233912	2.35595e-08	0.0116903	8.52649e-10	1.8511e-06	3.43499e-06
0	0.0195028	1.4288e-07	0.0974782	7.93241e-09	3.03441e-05	5.21385e-06
0	0.00233912	2.35595e-08	0.0116903	8.52649e-10	1.8511e-06	3.43499e-06
0	0.255733	0.000153552	0.904974	2.73361e-05	0.370241	0.00326679
0	0.19473	0.000229591	0.937156	4.00703e-06	0.0349232	0.00133604
0	0.19473	0.000229591	0.937156	4.00703e-06	0.0349232	0.00133604
0	3.83399e-06	1.25122e-07	5.87802e-06	7.05824e-10	1.51081e-08	1.3151e-05
0	3.90513e-06	5.15558e-08	6.1788e-06	8.40573e-11	2.20979e-09	1.3293e-05
0	1.21294e-05	1.08386e-07	4.73848e-06	4.02614e-06	1.55175e-08	5.17586e-05
0	1.77633e-06	3.28829e-07	4.67076e-09	2.24951e-09	9.02699e-07	7.64319e-06
0	1.63412e-06	2.29371e-07	2.30991e-09	2.17055e-09	7.09298e-07	7.22747e-06
0	9.81135e-06	2.58366e-06	4.91041e-15	1.36092e-09	2.52622e-05	2.12095e-05
0	3.45906e-06	1.14988e-06	1.29241e-15	1.59121e-09	2.25613e-06	1.38877e-05
0	3.18397e-06	1.89805e-07	2.53894e-09	1.38749e-09	3.23776e-06	1.24884e-05
0	3.45906e-06	1.14988e-06	1.29241e-15	1.59121e-09	2.25613e-06	1.38877e-05
0	1.63412e-06	2.29371e-07	2.30991e-09	2.17055e-09	7.09298e-07	7.22747e-06
0	4.08696e-06	2.27931e-06	2.31791e-16	9.93236e-10	2.19431e-06	1.59602e-05
0	3.18397e-06	1.89805e-07	2.53894e-09	1.38749e-09	3.23776e-06	1.24884e-05
0	1.19642e-06	7.34517e-08	5.13923e-07	2.40472e-09	8.75189e-07	4.51715e-06
0	1.62204e-06	2.92362e-08	4.12453e-10	3.95634e-09	1.30251e-06	6.77406e-06
0	3.38389e-06	2.4492e-06	8.14537e-15	1.19828e-09	1.45122e-06	1.30178e-05
0	1.77633e-06	3.28829e-07	4.67076e-09	2.24951e-09	9.02699e-07	7.64319e-06
0	2.22491e-06	2.22442e-08	4.74758e-07	6.755e-09	4.67972e-06	5.94108e-06
0	3.09699e-06	2.65882e-07	6.28708e-09	2.83141e-09	1.10225e-06	1.41077e-05
0	4.08696e-06	2.27931e-06	2.31791e-16	9.93236e-10	2.19431e-06	1.59602e-05
0	1.34662e-06	3.65613e-07	8.87007e-10	1.63022e-09	9.7694e-07	5.38803e-06
0	0.00440194	0.0172877	0.000141735	8.5079e-06	1.5663e-06	0.00457015
1	0.999936	0.999918	0.999992	1	0.999775	0.999993
1	0.999936	0.999918	0.999992	1	0.999775	0.999993
1	0.999942	0.999856	0.999988	1	0.999873	0.999993
1	0.999915	0.999931	0.999991	1	0.999661	0.999992
1	0.999851	0.999924	0.99999	1	0.99935	0.999993
1	0.99997	0.999926	0.999993	1	0.999938	0.999992
1	0.999974	0.999912	0.999984	1	0.999983	0.999991
1	0.999942	0.999856	0.999988	1	0.999873	0.999993
1	0.999999	0.999996	0.999999	1	0.999999	1
1	0.999999	0.999996	0.999999	1	1	1
1	0.622342	0.999586	0.150675	1.73976e-06	0.961453	0.999991
1	0.999845	0.999718	0.999999	1	0.999987	0.999522
1	0.999993	0.999984	1	1	0.999996	0.999985
1	0.947746	0.992282	1	1	0.999921	0.746528
1	0.947746	0.992282	1	1	0.999921	0.746528
1	0.972806	0.996598	1	1	0.999946	0.867485
1	0.982382	0.999583	0.999999	1	0.999956	0.912372
1	0.998594	0.999893	1	1	0.999988	0.99309
1	0.947746	0.992282	1	1	0.999921	0.746528
1	0.999999	0.999999	0.999999	1	1	0.999999
1	1	1	0.999999	1	1	1
1	0.999999	0.999999	0.999999	1	1	1
1	0.999999	0.999997	0.999999	1	1	1
1	0.0081571	0.0371819	0.00103171	2.26402e-05	0.00130503	0.00124424
1	0.999999	0.999996	0.999998	1	0.999999	1
1	0.999999	0.999996	0.999998	1	0.999999	1
1	0.782444	0.999992	0.0195745	0.945956	0.946701	0.999996
1	0.999278	0.999988	0.999955	0.996456	0.999995	0.999998
1	0.999925	0.999942	0.999901	0.999905	0.999999	0.999876
1	0.999942	0.999983	0.999737	0.999996	0.999997	0.999995
1	0.999937	0.999972	0.999991	0.999751	0.999995	0.999978
1	0.999998	0.999997	0.999994	1	1	0.999997
1	0.999998	0.999997	0.999994	1	1	0.999997
1	0.274951	0.00235313	0.00114572	0.950607	0.409745	0.0109047
1	0.307291	0.0105927	0.039611	0.999763	0.476798	0.00969097
1	0.702334	0.999642	0.00756517	0.939271	0.565291	0.9999
1	0.999982	0.999965	0.999992	0.999999	0.999991	0.999965
1	0.999995	0.999986	0.999998	1	0.999999	0.999992
1	0.999971	0.999972	0.999989	0.999945	0.999997	0.999951
1	0.999893	0.999983	0.999994	0.999506	0.999997	0.999985
1	0.999967	0.999933	0.999982	0.99998	0.999999	0.99994
1	0.999977	0.99997	0.999996	0.999948	0.999999	0.999971
1	0.999971	0.999972	0.999989	0.999945	0.999997	0.999951
1	0.999982	0.999965	0.999992	0.999999	0.999991	0.999965
1	0.99736	0.99987	0.999954	0.999962	0.987024	0.999989
1	0.998518	0.999849	0.999948	0.999976	0.99283	0.999989
1	1	1	0.999999	1	1	1
1	0.999999	0.999999	0.999999	1	1	0.999998

## Sheet: test_external
label	ensemble	model_0	model_1	model_2	model_3	model_4
0	3.22216e-05	4.66078e-05	1.94666e-05	2.221e-07	1.55058e-05	7.93058e-05
0	1.06055e-05	1.89192e-07	1.89777e-05	3.12065e-08	4.94014e-07	3.33354e-05
0	0.00783091	0.000248897	0.00104814	0.000343785	5.30282e-05	0.0374607
0	1.10251e-05	3.80095e-06	5.02649e-06	6.8882e-08	4.60972e-05	1.32017e-07
0	0.311487	0.000276185	0.492282	0.0490929	0.997361	0.0184224
0	0.00027121	0.000633328	1.15383e-05	9.15533e-07	1.08367e-05	0.00069943
0	5.39206e-05	7.29772e-07	1.08623e-05	1.45427e-07	4.43051e-07	0.000257422
0	0.000355342	0.000539522	0.000337128	3.68786e-08	0.000899107	9.14414e-07
0	1.58926e-05	5.76817e-06	5.98142e-06	8.67003e-08	4.50394e-08	6.75815e-05
0	0.00229565	6.47666e-05	0.000179044	4.49315e-09	3.02622e-06	0.0112314
0	0.000158699	6.9642e-05	2.06118e-05	1.93267e-07	5.6441e-05	0.000646605
0	8.46709e-05	6.53464e-05	3.46782e-05	5.2165e-06	6.81189e-05	0.000249994
0	1.98295e-06	8.45287e-06	8.45573e-07	3.5067e-09	9.76675e-09	6.03015e-07
0	0.169532	2.19803e-05	0.000261993	0.0143087	0.832822	0.000246289
0	9.71061e-06	9.87631e-07	1.67834e-05	8.14368e-09	3.41927e-07	3.04319e-05
0	0.000192488	0.000126572	2.7384e-05	1.10978e-08	0.000807382	1.09096e-06
0	8.90231e-07	3.13716e-06	1.27902e-08	2.08588e-08	3.66719e-09	1.27667e-06
0	8.40081e-06	3.11002e-07	1.02483e-05	6.45859e-08	1.16008e-08	3.13686e-05
0	0.253821	0.000125728	0.909687	5.77262e-06	0.355156	0.00413014
0	7.25913e-06	5.78174e-09	3.4132e-05	2.03549e-08	1.72003e-06	4.17525e-07
0	0.00086568	1.04924e-05	1.85243e-05	1.04365e-06	0.00410024	0.000198101
0	1.05957e-06	1.59252e-06	1.0868e-08	3.86685e-09	9.14532e-10	3.68967e-06
0	0.00117856	2.45938e-05	9.19579e-05	5.19127e-07	0.00577481	9.14794e-07
0	0.00393749	0.0158751	5.39807e-05	8.77118e-07	2.51769e-06	0.00375499
0	7.01254e-06	2.89715e-06	4.80756e-06	5.04882e-06	6.46175e-07	2.1663e-05
0	0.00329057	0.0156264	4.80168e-05	6.62284e-08	1.74578e-06	0.000776607
0	2.85597e-06	3.49097e-07	1.12897e-05	9.10623e-09	2.33701e-06	2.94966e-07
0	4.88385e-06	2.26148e-06	2.08569e-06	3.03078e-08	2.43401e-15	2.00418e-05
0	1.22927e-05	1.15717e-07	3.9192e-05	7.07392e-09	7.26521e-07	2.14221e-05
0	2.02542e-05	1.93914e-06	2.8431e-05	6.52479e-09	7.6285e-07	7.01315e-05
0	0.00025748	0.000661821	1.17531e-05	8.91071e-07	1.09794e-05	0.000601955
0	5.39206e-05	7.29772e-07	1.08623e-05	1.45427e-07	4.43051e-07	0.000257422
0	0.00229593	1.48544e-05	7.16678e-05	2.18254e-07	0.0113929	7.04568e-09
0	1.27823e-05	3.71156e-05	2.7896e-06	1.10614e-08	2.3683e-06	2.16271e-05
0	7.90599e-06	9.84401e-08	3.39134e-05	3.042e-08	1.59206e-07	5.32851e-06
0	2.08877e-05	5.85348e-08	6.12892e-07	1.23676e-09	1.56818e-14	0.000103766
0	1.43155e-05	1.12226e-05	3.72407e-07	4.83075e-09	3.38332e-08	5.99439e-05
0	8.25285e-06	5.02345e-07	1.52714e-05	8.10254e-09	3.39689e-07	2.51427e-05
0	2.78274e-06	1.63862e-06	1.20521e-05	3.26854e-09	2.16882e-07	2.85192e-09
0	1.65456e-05	2.25224e-06	1.10887e-05	1.57269e-08	1.82888e-06	6.75422e-05
0	7.86969e-06	1.61122e-05	4.71279e-08	8.64747e-08	2.77076e-14	2.31026e-05
0	5.31902e-05	0.000125005	0.000101602	1.749e-07	4.43109e-07	3.87259e-05
0	2.92601e-05	7.04428e-06	5.21066e-06	8.06953e-07	2.25883e-05	0.000110651
0	1.40276e-05	5.08767e-05	1.43631e-05	9.97447e-09	2.01928e-14	4.88834e-06
0	1.32924e-05	8.57354e-06	9.58358e-06	1.74447e-07	8.17801e-07	4.73126e-05
0	7.86969e-06	1.61122e-05	4.71279e-08	8.64747e-08	2.77076e-14	2.31026e-05
0	9.09098e-05	6.72972e-08	9.42648e-06	1.53992e-07	9.85976e-05	0.000346303
0	3.09656e-05	8.92893e-05	6.26235e-06	6.95996e-08	7.34782e-07	5.8472e-05
0	0.00012436	1.10006e-05	6.61904e-05	1.4958e-07	0.000508593	3.58673e-05
0	1.57358e-05	5.80302e-07	6.55732e-05	9.90869e-09	6.13612e-14	1.25157e-05
0	2.35048e-05	3.07614e-06	2.42461e-05	1.99555e-06	1.60567e-06	8.66006e-05
0	2.35048e-05	3.07614e-06	2.42461e-05	1.99555e-06	1.60567e-06	8.66006e-05
0	4.11065e-05	2.75582e-07	0.000106315	2.2772e-05	6.70696e-05	9.10018e-06
0	1.27391e-05	2.74631e-06	1.83524e-05	2.8218e-06	8.76415e-06	3.10106e-05
0	6.37893e-06	8.38245e-07	1.79073e-05	2.37565e-08	3.85411e-11	1.31253e-05
0	0.21414	0.0747142	0.00291537	0.000160044	1.79134e-07	0.992912
0	9.46662e-06	1.7604e-08	4.37308e-05	9.6285e-09	3.85272e-10	3.57468e-06
0	9.4719e-08	9.31353e-08	2.77024e-08	2.89236e-07	6.10493e-08	2.47215e-09
0	3.3982e-05	8.40864e-05	9.09969e-06	6.90763e-08	9.25181e-16	7.66549e-05
0	7.31811e-06	1.20008e-06	1.21345e-05	1.77061e-07	2.87245e-08	2.30502e-05
0	0.000210805	0.000663574	0.000295343	6.3757e-05	2.44003e-05	6.95283e-06
0	0.000651754	0.00318756	3.35578e-05	9.97493e-08	9.57691e-07	3.65968e-05
0	1.663e-05	9.40776e-06	6.70689e-05	6.23457e-07	3.94825e-06	2.10178e-06
0	3.24122e-05	1.17326e-05	3.73768e-06	1.33521e-08	4.44408e-07	0.000146133
0	8.56868e-05	1.79432e-05	0.000367425	4.71419e-08	2.33319e-07	4.2785e-05
0	3.01856e-06	1.6421e-07	1.93979e-06	1.60169e-08	3.04732e-07	1.26681e-05
0	5.42305e-05	5.48582e-07	2.74601e-07	4.16707e-09	1.58877e-08	0.000270309
1	0.399986	0.999929	9.23824e-06	4.27706e-05	2.03589e-07	0.99995
1	0.999999	0.999998	0.999998	1	0.999999	0.999999
1	0.999963	0.999974	0.999998	1	0.999878	0.999964
1	0.968708	0.994295	0.999691	0.999957	0.84961	0.999989
1	0.999685	0.999788	0.999326	0.999931	0.999385	0.999993
1	0.999947	0.999959	0.999996	0.999993	0.999791	0.999999
1	0.999906	0.999604	0.999951	1	0.999975	0.999999
1	0.795638	0.992996	0.998603	0.999457	0.00017035	0.986964
1	0.99997	0.999887	0.999997	1	0.999975	0.99999
1	0.999997	0.999986	0.999999	1	1	1
1	0.999987	0.99994	0.999996	1	0.999999	0.999999
1	0.983228	0.999749	0.999976	0.999998	0.91648	0.999935
1	0.890836	0.999663	0.678491	0.839109	0.936932	0.999985
1	0.999998	0.999997	0.999995	1	0.999996	0.999999
1	0.995628	0.995223	0.999907	1	0.999944	0.983066
1	0.995117	0.995999	0.999998	1	0.980367	0.999223
1	0.00493972	1.36712e-06	0.0179823	4.39377e-06	0.00313366	0.00357689
1	0.999992	0.999966	0.999997	1	0.999995	1
1	0.925447	0.999685	0.99949	0.628376	0.999726	0.999956
1	0.999822	0.999949	0.999562	0.999638	0.999973	0.999986
1	0.999999	0.999997	1	1	1	1
1	0.448691	0.999997	0.00291953	0.240827	1.91628e-06	0.999708
1	0.998308	0.992069	0.999878	0.999972	0.999635	0.999987
1	0.988212	0.944924	0.999374	0.999958	0.996848	0.999955
1	0.994857	0.999389	0.999897	0.992876	0.982471	0.999649
1	1	1	1	1	0.999999	1
1	0.999988	0.999997	0.999998	1	0.999945	1
1	0.999845	0.999984	0.999999	0.999997	0.999244	0.999999
1	0.999999	0.999999	0.999997	1	1	1
1	0.999999	0.999998	0.999999	1	0.999997	1
1	0.999651	0.998417	0.999863	1	0.999986	0.999987
1	0.999998	0.999997	0.999995	1	1	1
1	0.999998	0.999993	0.999998	1	1	1
1	0.999817	0.999731	0.99997	1	0.999999	0.999385
1	0.961279	0.978487	0.997859	0.963689	0.87958	0.986781
1	0.913756	0.999996	0.568856	0.999973	0.999957	1
1	0.994118	0.999929	0.999857	0.999999	0.971031	0.999775
1	0.999998	0.999996	0.999998	1	0.999999	1
1	0.999963	0.999974	0.999998	1	0.999878	0.999964
1	0.999996	1	0.999997	1	0.99999	0.999994
1	0.999646	0.999877	0.999991	0.999981	0.998387	0.999995
1	0.997309	0.998698	0.991413	1	0.997972	0.998461
1	0.999774	0.999584	0.999847	0.999958	0.999486	0.999992
1	0.68584	0.460024	0.999971	0.0641998	0.999992	0.905016
1	0.999999	0.999998	0.999997	1	1	1
1	0.999997	1	0.999999	1	0.999987	1
1	0.984974	0.97724	0.999927	0.956818	0.998548	0.992339
1	0.999996	0.999997	0.999995	1	0.999997	0.999988
1	0.998448	0.992453	0.999996	0.999999	0.999815	0.999977
1	0.961279	0.978487	0.997859	0.963689	0.87958	0.986781
1	0.999995	1	0.999996	1	0.999983	0.999997
1	0.999996	0.999991	0.999996	1	0.999995	1
1	0.998911	0.99804	0.999923	0.999539	0.997188	0.999863
1	0.99824	0.996619	0.999792	0.995671	0.999675	0.999445
1	0.999655	0.99973	0.999991	0.999882	0.998706	0.999968
1	0.999999	0.999998	0.999998	1	1	1
1	1	0.999999	1	1	1	1
1	0.999363	0.997188	0.999978	1	0.999893	0.999756
1	0.999814	0.999521	0.999997	1	0.999961	0.999588
1	0.999995	0.999983	0.999999	1	0.999998	0.999998
1	0.999926	0.999985	0.999974	0.999979	0.999954	0.999735
1	0.999997	0.999986	0.999999	1	1	1
1	0.999814	0.999521	0.999997	1	0.999961	0.999588
1	0.999924	0.999775	0.999995	1	0.999903	0.99995
1	0.999907	0.999563	1	1	0.999996	0.999979
1	0.999372	0.999792	0.999942	0.999903	0.997228	0.999994
1	0.999999	0.999997	0.999998	1	1	0.999998
